# Supplementary material for: Design of Shape Forming Elements for Architected Composites via Bayesian Optimization and Genetic Algorithms: A Concept Evaluation
Source: Materials (Basel). 2024 Oct 31;17(21):5339. doi: 10.3390/ma17215339 (PMC11547659; doi:10.3390/ma17215339)
Supplement: Supplementary file 1 [file materials-17-05339-s001.zip]

Archive with 32 entries (32 files):
- ArchivedResults.mat
- Boxes.bmp
- Design_SFE.m
- G1 Flow Path - Quarter Model.STEP
- G2 Flow Path - Full Model.STEP
- Readme.txt
- SFE_Opt.m
- SSIM Results Analysis/Compare_Results.m
- SSIM Results Analysis/EX1-0-D.jpg
- SSIM Results Analysis/EX1-0-P.jpg
- SSIM Results Analysis/EX1-0-S.jpg
- SSIM Results Analysis/EX1-1-D.jpg
- SSIM Results Analysis/EX1-1-P.jpg
- SSIM Results Analysis/EX1-1-S.jpg
- SSIM Results Analysis/EX1-2-D.jpg
- SSIM Results Analysis/EX1-2-P.jpg
- SSIM Results Analysis/EX1-2-S.jpg
- SSIM Results Analysis/EX1-3-D.jpg
- SSIM Results Analysis/EX1-3-P.jpg
- SSIM Results Analysis/EX1-3-S.jpg
- SSIM Results Analysis/EX2-0-D.jpg
- SSIM Results Analysis/EX2-0-P.jpg
- SSIM Results Analysis/EX2-0-S.jpg
- SSIM Results Analysis/EX2-1-D.jpg
- SSIM Results Analysis/EX2-1-P.jpg
- SSIM Results Analysis/EX2-1-S.jpg
- SSIM Results Analysis/EX2-2-D.jpg
- SSIM Results Analysis/EX2-2-P.jpg
- SSIM Results Analysis/EX2-2-S.jpg
- SSIM Results Analysis/EX2-3-D.jpg
- SSIM Results Analysis/EX2-3-P.jpg
- SSIM Results Analysis/EX2-3-S.jpg
