# Supplementary material for: Design of Shape Forming Elements for Architected Composites via Bayesian Optimization and Genetic Algorithms: A Concept Evaluation
Source: Materials (Basel). 2024 Oct 31;17(21):5339. doi: 10.3390/ma17215339 (PMC11547659; doi:10.3390/ma17215339)
Supplement: Supplementary file 1 [file materials-17-05339-s001.zip › Design_SFE.m]

% Design_SFE: Function to design SFEs with square port rotations
% Authored by David Kazmer, UMass Lowell, January-August, 2024
% To use, click on the left and right arrows in the GUI to change number
% of ports. Then, click on the individual ports in the left pane of the GUI
% and press the arrow keys on the keyboard to change rotation. Press
% <Control>C to stop execution (sorry about that).

function createUI()
    global m clickedObject Ports Arrows NPorts X0 Y0 R R bUpdate I2 I4;
    clickedObject = [0 0 0];
    N_Stages=4;
    N_Max=4;
    R=zeros(N_Max,N_Max,N_Max);
    bUpdate=true;

    % Set matrix options for materials
    N=4*4*3*3;
    iInput=1;
    fA=0.5;

    % Create a figure
    close all
    fig=figure(1);
    set(fig, 'KeyPressFcn', @keyPressCallback);

    % Define the size and spacing of the squares
    squareSize = [96 96];
    spacing = 20;

    % Define the offsets for the triangles
    triangleOffset = 60;
    triangleSize = 30;

    % Calculate the starting position for the first square
    startPos = [fig.Position(3)/4 - squareSize(1)/2, fig.Position(4)/2 - 4*squareSize(2) - 1.5*spacing];

    % Define the normalized vectors for the squares and triangles
    leftTriangleVertices = [-1 0; 1 -1; 1 1] * triangleSize/2;
    rightTriangleVertices = [-1 -1; 1 0; -1 1] * triangleSize/2;

    % Create four squares and store their handles
    Ports = gobjects(N_Stages, N_Max, N_Max);
    Arrows = gobjects(N_Stages, 2);
    for i = 1:N_Stages
        X0(i)=fig.Position(3)/4 - squareSize(1)/2;
        Y0(i)=startPos(2) + (N_Stages-i)*(squareSize(2) + spacing);
        NPorts(i)=1;
        MakePorts(i,1);
        Arrows(i, 1) = patch('XData', X0(i)-triangleOffset + leftTriangleVertices(:,1), 'YData', Y0(i) + leftTriangleVertices(:,2), 'FaceColor', 'g', 'ButtonDownFcn', @ArrowClickCallback);
        Arrows(i, 2) = patch('XData', X0(i)+squareSize(1)+triangleOffset + rightTriangleVertices(:,1), 'YData', Y0(i) + rightTriangleVertices(:,2), 'FaceColor', 'g', 'ButtonDownFcn', @ArrowClickCallback);
    end

    % Set the axes limits and aspect ratio
    figure(1);set(gcf,'position',[100 200 300 600]);
    axis([0 fig.Position(3) 0 fig.Position(4)]);
    axis equal;

    % Hide the axes
    set(gca, 'visible', 'off');

    % Enable mouse click callback
    set(gca, 'ButtonDownFcn', @mouseClickCallback);

    % Initialize a flag for the escape key press
    isEscapePressed = false;

    % Start a while loop that continues until the escape key is pressed
    while ~isEscapePressed
        pause(0.05)

        % Check if the click is within any of the objects
        for i = 1:size(Ports, 1)
            for j = 1:size(Ports, 2)
                for k = 1:size(Ports, 3)
                    if isgraphics(Ports(i, j, k))
                        objectVertices = get(Ports(i, j, k), {'XData', 'YData'});
                    else
                        continue;
                    end
                    if (clickedObject(1)==i)&&(clickedObject(2)==j)&&(clickedObject(3)==k)
                        % Return the index of the clicked object
                        set(Ports(i, j, k), 'FaceColor', 'y');
                    else
                        set(Ports(i, j, k), 'FaceColor', 'b');
                    end
                end
            end
        end

        % Check if updating the SME actions is needed and do so
        if bUpdate==true
            % Create and plot input
            figure(1);fig1_Position=get(gcf,'position');
            figure(2);clf;
            set(gcf,'position',[fig1_Position(1)+300 fig1_Position(2) 600 600])

            m{1} = createMatrix(N, iInput, fA);
            %subplot(1+N_ops,3,3);
            %imagesc(m_storage{i,1});axis off;
        
            % Cycle through each operation stages
            for j_Row=1:4
                % Get rotation matrix
                Rj=reshape(R(j_Row,1:NPorts(j_Row),1:NPorts(j_Row)),NPorts(j_Row),NPorts(j_Row));

                % Cut and rotate the matrix
                Rj=reshape(R(j_Row,1:NPorts(j_Row),1:NPorts(j_Row)),NPorts(j_Row),NPorts(j_Row));
                m{j_Row+1} = CutMatrix(m{j_Row}, Rj);
                subplot(4,2,2*j_Row-1);
                PlotMatrix(Rj);axis off
        
                % Swap the sub-matrices
                %[m_S,S_implemented] = SwapMatrix(m_R, S_storage{i,j});
                %S_storage{i,j}=S_implemented;
                %subplot(1+N_ops,3,3*(j+1)-1);axis off;
                %PlotMatrix2(S_storage{i,j},j,2,N_ops);
        
                % Store the results
                %m_storage{i,j+1}=m_S;
                %subplot(1+N_ops,3,3*(j+1));
                %imagesc(m_storage{i,j+1});axis off
                subplot(4,2,2*j_Row)
                imagesc(m{j_Row+1});  % Plot the image data using imagesc

                % Compute moments and area statistics
                [I2(j_Row) I4(j_Row)]=ComputeMoments(m{j_Row+1});
                [nArea(j_Row) Areas(j_Row) Perimeters(j_Row)]=ComputeRegions(m{j_Row+1})
                sTitle=sprintf('I2=%.3f, I4=%.3f; n=%d, A=%.3f, P=%.2f',I2(j_Row),I4(j_Row),nArea(j_Row),Areas(j_Row),Perimeters(j_Row));
                title(sTitle)
                axis off
                %m{j+1}
            end
            bUpdate=false;
            figure(1);
        end

        %        % Check if an object has been clicked
%        if ~isempty(clickedObject)
%            fprintf('Value of clickedObject: [%d, %d]\n', clickedObject(1), clickedObject(2));
%            % Change the color of the clicked object to yellow
%            if clickedObject(2) == 1
%                set(objects(clickedObject(1), clickedObject(2)), 'FaceColor', 'y');
%            end
%            % Reset the clicked object
%            clickedObject = [];
%        end
        % Pause execution for a short time to allow other MATLAB processes to run
    end

    % Define the mouse click callback function
    function clickedObject = PortClickCallback(src, event)
        global clickedObject
        % Get the current point in the axes
        currentPoint = get(gca, 'CurrentPoint');
        
        % Check if the click is within any of the objects
        for i = 1:size(Ports, 1)
            for j = 1:size(Ports, 2)
                for k = 1:size(Ports, 3)
                    if isgraphics(Ports(i, j, k))
                        objectVertices = get(Ports(i, j, k), {'XData', 'YData'});
                    else
                        continue;
                    end
                    if inpolygon(currentPoint(1,1), currentPoint(1,2), objectVertices{:})
                        % Return the index of the clicked object
                        clickedObject = [i, j, k];
                        set(Ports(i, j, k), 'FaceColor', 'y');
                        fprintf('Row=%d, i=%d, j=%d\n', i,j,k);
                        %return;
                    else
                        set(Ports(i, j, k), 'FaceColor', 'b');
                    end
                end
            end
        end
    end

    function MakePorts(iPort,n)
        fprintf('Row, N: [%d, %d]\n', iPort, n);
        for i1=1:N_Max
            for i2=1:N_Max
                if isgraphics(Ports(iPort,i1,i2))
                    delete(Ports(iPort,i1,i2));
                end
            end
        end

        for i1=1:n
            for i2=1:n
                PortXVertices = X0(iPort) -0*squareSize(1)/2 + 0.5*[-1  1   1 0.3 -0.3  -1] * squareSize(1)/n+squareSize(1)*(i1-0.5)/n;
                PortYVertices = Y0(iPort) -squareSize(2)/2 + 0.5*[-1 -1 0.3   1   1   0.3] * squareSize(2)/n+squareSize(2)*(i2-0.5)/n;
                Ports(iPort, i1, i2) = patch('XData', PortXVertices, 'YData', PortYVertices, 'FaceColor', 'b', 'ButtonDownFcn', @PortClickCallback);
                R(iPort,i1,i2)=0;
            end
        end
    end

    % Define the mouse click callback function
    function clickedObject = ArrowClickCallback(src, event)
        %global clickedObject objects
        % Get the current point in the axes
        currentPoint = get(gca, 'CurrentPoint');
        
        % Check if the click is within any of the objects
        for i = 1:size(Arrows, 1)
            for j = 1:2
                objectVertices = get(Arrows(i, j), {'XData', 'YData'});
                if inpolygon(currentPoint(1,1), currentPoint(1,2), objectVertices{:})
                    % Return the index of the clicked object
                    clickedObject = [i, j];
                    fprintf('Value of Arrow: [%d, %d]\n', clickedObject(1), clickedObject(2));
                end
            end
        end

        if (clickedObject(2)==1)&&(NPorts(clickedObject(1))>1)
            NPorts(clickedObject(1))=NPorts(clickedObject(1))-1;
            MakePorts(clickedObject(1),NPorts(clickedObject(1)));
            bUpdate=true;
        elseif (clickedObject(2)==2)&&(NPorts(clickedObject(1))<N_Max)
            NPorts(clickedObject(1))=NPorts(clickedObject(1))+1;
            MakePorts(clickedObject(1),NPorts(clickedObject(1)));
            bUpdate=true;
        end
    end

    % Define the key press callback function
    function keyPressCallback(src, event)
        S0=R(clickedObject(1),clickedObject(2),clickedObject(3));
        Vertices=Ports(clickedObject(1),clickedObject(2),clickedObject(3)).Vertices;
        C0=0.5*(max(Vertices)+min(Vertices));
        % Check if the escape key was pressed
        if strcmp(event.Key, 'escape')
            % Set the flag to exit the while loop
            isEscapePressed = true;
        elseif strcmp(event.Key, 'uparrow')
            % Rotate the patch 0 degrees counterclockwise
            R(clickedObject(1),clickedObject(2),clickedObject(3))=0;
            Ports(clickedObject(1),clickedObject(2),clickedObject(3)).Vertices;
        elseif strcmp(event.Key, 'leftarrow')
            % Rotate the patch 90 degrees counterclockwise
            R(clickedObject(1),clickedObject(2),clickedObject(3))=1;
        elseif strcmp(event.Key, 'downarrow')
            % Rotate the patch 180 degrees counterclockwise
            R(clickedObject(1),clickedObject(2),clickedObject(3))=2;
        elseif strcmp(event.Key, 'rightarrow')
            % Rotate the patch 270 degrees clockwise
            R(clickedObject(1),clickedObject(2),clickedObject(3))=3;
        end
        
        n_Rotate=R(clickedObject(1),clickedObject(2),clickedObject(3))-S0;
        if (n_Rotate~=0)
            bUpdate=true;
            x=Vertices(:,1);y=Vertices(:,2);C0_x=C0(1);C0_y=C0(2);
            theta = deg2rad(90 * n_Rotate); % Convert degrees to radians
            Ports(clickedObject(1),clickedObject(2),clickedObject(3)).Vertices(:,1) = (x - C0_x) * cos(theta) - (y - C0_y) * sin(theta) + C0_x;
            Ports(clickedObject(1),clickedObject(2),clickedObject(3)).Vertices(:,2) = (x - C0_x) * sin(theta) + (y - C0_y) * cos(theta) + C0_y;
        end
    end

    function matrix = createMatrix(N, iInput, f)
        % Create an N by N matrix filled with 0s
        matrix = zeros(N);
    
        if iInput==1  % Concentric
            % Calculate the size of the smaller square based on the area ratio
            smaller_square_size = round(sqrt(N^2 * f));
        
            % Calculate the start and end indices for the smaller square
            start_index = round((N - smaller_square_size) / 2) + 1;
            end_index = start_index + smaller_square_size - 1;
        
            % Fill the center of the matrix with 1s
            matrix(start_index:end_index, start_index:end_index) = 1;
        elseif iInput==2   % A/B layer
            % Calculate the start and end indices for the smaller square
            start_index = round(N*f);
            matrix(start_index:end,:) = 1;
        elseif iInput==3   % A/B/A layer
            % Calculate the start and end indices for the smaller square
            start_index = round(N*f/2);
            matrix(end-start_index:end,:) = 1;
            matrix(1:start_index,:) = 1;
        end
    end
    
    function m_R = CutMatrix(m, R)
        % Get the size of the original matrix, m, and rotator map, R
        N = size(m, 1);
        c = size(R, 1);
    
        % Calculate the size of the sub-matrices
        submatrix_size = N / c;
    
        % Initialize the new matrix
        m_R = zeros(N);
    
        % Loop over the sub-matrices
        for i = 1:c
            for j = 1:c
                % Extract the sub-matrix
                submatrix = m((i-1)*submatrix_size+1:i*submatrix_size, (j-1)*submatrix_size+1:j*submatrix_size);
    
                % Rotate the sub-matrix
                rotated_submatrix = rot90(submatrix, R(j,c-i+1));
    
                % Insert the rotated sub-matrix into the new matrix
                m_R((i-1)*submatrix_size+1:i*submatrix_size, (j-1)*submatrix_size+1:j*submatrix_size) = rotated_submatrix;
            end
        end
    end

    function PlotMatrix(A)
        % Display the matrix values as text
        for i = 1:size(A,1)
            for j = 1:size(A,2)
                text(0.3+(i-2)*0.6/4, (j-2)*0.9/4+0.4, sprintf('%d', A(i, j)), ...
                    'HorizontalAlignment', 'center', 'VerticalAlignment', 'middle');
            end
        end
    end

    function [I2Norm,I4Norm]=ComputeMoments(A)
        % Initialize the moments of inertia
        I2A = 0; % Second moment of inertia
        I4A = 0; % Fourth moment of inertia
        I2Max = 0; % Second moment of inertia of all 1s
        I4Max = 0; % Fourth moment of inertia of all 1s
        
        % Compute the center of mass (assuming it's at the center of the matrix)
        n=size(A,1);
        center_x = n / 2;
        center_y = n / 2;
        
        % Iterate through each element in the matrix
        for i = 1:n
            for j = 1:n
                % Compute the distance from the center of mass
                dx = i - center_x;
                dy = j - center_y;
                distance_squared = dx^2 + dy^2;
                I2Max = I2Max + distance_squared;
                I4Max = I4Max + distance_squared^2;

                % Check if the element of A is 1 (mass point)
                if A(i, j) == 1               
                    % Update the moments of inertia
                    I2A = I2A + distance_squared;
                    I4A = I4A + distance_squared^2;
                end
            end
        end

        % Comput normalized moments
        I2Norm=I2A/I2Max;
        I4Norm=I4A/I4Max;
    end

    function [NUM,Mean_Area,Mean_Perimeter]=ComputeRegions(A)

        [L,NUM] = bwlabel(A);

        for i=1:NUM
            Region=A(find(L==i));
            Region_Props=regionprops(Region,{'Area', 'Perimeter'})
            Area(i)=Region_Props.Area;
            Perimeter(i)=Region_Props.Perimeter;
        end

        Mean_Area=mean(Area)/numel(A);
        Mean_Perimeter=sum(Perimeter)/numel(A);    
        %Mean_Area=mean(Area); %/numel(A);
        %Mean_Perimeter=mean(Perimeter)/numel(A);    
    end

end
