# Supplementary material for: Design of Shape Forming Elements for Architected Composites via Bayesian Optimization and Genetic Algorithms: A Concept Evaluation
Source: Materials (Basel). 2024 Oct 31;17(21):5339. doi: 10.3390/ma17215339 (PMC11547659; doi:10.3390/ma17215339)
Supplement: Supplementary file 1 [file materials-17-05339-s001.zip › G1 Flow Path - Quarter Model.STEP]

ISO-10303-21;
HEADER;
FILE_DESCRIPTION (( 'STEP AP203' ),
    '1' );
FILE_NAME ('IO Flow Path Square - Quarter Model.STEP',
    '2024-07-12T16:38:01',
    ( '' ),
    ( '' ),
    'SwSTEP 2.0',
    'SolidWorks 2023',
    '' );
FILE_SCHEMA (( 'CONFIG_CONTROL_DESIGN' ));
ENDSEC;

DATA;
#1 = EDGE_CURVE ( 'NONE', #1262, #18841, #6, .T. ) ;
#2 = CARTESIAN_POINT ( 'NONE',  ( 8.220034743106328534, -5.154343402525229934, 2.142523743272210179 ) ) ;
#3 = VERTEX_POINT ( 'NONE', #2426 ) ;
#4 = CARTESIAN_POINT ( 'NONE',  ( 6.646803743153550492, 1.131370849898488018, -5.137499999999999289 ) ) ;
#5 = CARTESIAN_POINT ( 'NONE',  ( 4.780797427145506262, -3.389245943914943826, 4.473005781600122077 ) ) ;
#6 = CIRCLE ( 'NONE', #2418, 0.3999999999999999112 ) ;
#7 = CARTESIAN_POINT ( 'NONE',  ( 8.230908561203399643, 4.828217899166100224, -0.6744099050085630154 ) ) ;
#8 = ORIENTED_EDGE ( 'NONE', *, *, #18133, .T. ) ;
#9 = CARTESIAN_POINT ( 'NONE',  ( 6.426409133411809194, 1.271046183462205992, -5.233375863718960019 ) ) ;
#10 = CARTESIAN_POINT ( 'NONE',  ( 5.091168824543140126, 2.687005768508890391, -4.737500000000000711 ) ) ;
#11 = CARTESIAN_POINT ( 'NONE',  ( 3.747665940288719799, -3.747665940288682052, -5.537499999999999645 ) ) ;
#12 = CARTESIAN_POINT ( 'NONE',  ( 5.558940031288736705, 2.219234561763321345, 5.300697393666590429 ) ) ;
#13 = EDGE_LOOP ( 'NONE', ( #7612, #4530, #12451, #6376 ) ) ;
#14 = CARTESIAN_POINT ( 'NONE',  ( 3.394112549695444958, 2.121320343559669919, 4.737500000000000711 ) ) ;
#15 = CARTESIAN_POINT ( 'NONE',  ( 4.549003273592849617, -0.9960906045244229956, -4.637500000000000178 ) ) ;
#16 = CARTESIAN_POINT ( 'NONE',  ( 2.967586948728655027, 0.8026419474362919138, 2.735709538688664733 ) ) ;
#17 = EDGE_CURVE ( 'NONE', #7423, #300, #17920, .T. ) ;
#18 = CARTESIAN_POINT ( 'NONE',  ( 3.228035106433784662, -0.5125444555131719593, -2.518997018894075346 ) ) ;
#19 = CARTESIAN_POINT ( 'NONE',  ( 1.486121441912018115, 6.292053151139990419, -7.500000000000000000 ) ) ;
#20 = CARTESIAN_POINT ( 'NONE',  ( 5.982566267546449268, 1.102060812593905981, -4.752783146886250698 ) ) ;
#21 = CARTESIAN_POINT ( 'NONE',  ( 1.272792206135792137, 3.903127820947814700E-14, -4.737500000000000711 ) ) ;
#22 = CARTESIAN_POINT ( 'NONE',  ( 6.236012020186049831, 3.804904272662934961, -4.382932617910300088 ) ) ;
#23 = DIRECTION ( 'NONE',  ( 0.7071067811865490160, -0.7071067811865460184, 0.000000000000000000 ) ) ;
#24 = CARTESIAN_POINT ( 'NONE',  ( 5.926224616222570241, -4.114691676626354599, 2.092067382089719985 ) ) ;
#25 = CARTESIAN_POINT ( 'NONE',  ( 7.394870911392450452, 3.647038942267615269, -3.269900153373334728 ) ) ;
#26 = CARTESIAN_POINT ( 'NONE',  ( 7.382440792025630749, 0.5957170936793809712, 1.634267782659397650 ) ) ;
#27 = ORIENTED_EDGE ( 'NONE', *, *, #12667, .T. ) ;
#28 = ORIENTED_EDGE ( 'NONE', *, *, #15805, .F. ) ;
#29 = CARTESIAN_POINT ( 'NONE',  ( 4.017454367751604138, 3.508057235148055231, 3.638270740727000074 ) ) ;
#30 = EDGE_CURVE ( 'NONE', #9732, #6148, #6525, .T. ) ;
#31 = CARTESIAN_POINT ( 'NONE',  ( 7.093244078428010191, 3.363812306299474919, 2.941528534787350324 ) ) ;
#32 = CARTESIAN_POINT ( 'NONE',  ( -3.570889244971865217, -3.500178566893619614, -11.50000000000000000 ) ) ;
#33 = CARTESIAN_POINT ( 'NONE',  ( 4.090734377140488931, 1.437110556878954171, -3.110490022050830028 ) ) ;
#34 = CARTESIAN_POINT ( 'NONE',  ( 5.810680560832980568, -5.329833645735070569, 2.858713923876409879 ) ) ;
#35 = CARTESIAN_POINT ( 'NONE',  ( 5.405287344285204298, -1.930619164691638412, -6.692699013188844859 ) ) ;
#36 = CARTESIAN_POINT ( 'NONE',  ( -3.511607618746834802, -3.559460193118645144, -11.32483798201968028 ) ) ;
#37 = FACE_OUTER_BOUND ( 'NONE', #58, .T. ) ;
#38 = CARTESIAN_POINT ( 'NONE',  ( 5.232590180780450240, -0.2828427124746099586, -4.737500000000000711 ) ) ;
#39 = CARTESIAN_POINT ( 'NONE',  ( 4.094461806318461683, 2.604404671192555920, 2.279430063055923661 ) ) ;
#40 = CARTESIAN_POINT ( 'NONE',  ( 4.216629579386145465, 3.423397235458391918, -5.265477476252133471 ) ) ;
#41 = CARTESIAN_POINT ( 'NONE',  ( 5.282922642970129701, -3.060926774503694769, -4.401496172424124609 ) ) ;
#42 = DIRECTION ( 'NONE',  ( 0.000000000000000000, 0.000000000000000000, 1.000000000000000000 ) ) ;
#43 = CARTESIAN_POINT ( 'NONE',  ( 5.374011537017750584, -1.838477631084999731, -5.137499999999999289 ) ) ;
#44 = ORIENTED_EDGE ( 'NONE', *, *, #14672, .T. ) ;
#45 = CARTESIAN_POINT ( 'NONE',  ( 4.658768841463859722, 1.199106582295103918, 0.003935886307230789839 ) ) ;
#46 = ORIENTED_EDGE ( 'NONE', *, *, #12006, .T. ) ;
#47 = CARTESIAN_POINT ( 'NONE',  ( 5.774011537017767814, 2.004163056034264034, -5.337500000000000355 ) ) ;
#48 = CARTESIAN_POINT ( 'NONE',  ( 3.290857744652151862, -2.304847786698645429, -3.148881729835209864 ) ) ;
#49 =( BOUNDED_SURFACE ( )  B_SPLINE_SURFACE ( 1, 2, ( 
 ( #15407, #2371, #5216, #749, #6465 ),
 ( #12475, #14000, #6747, #10752, #10851 ),
 ( #18272, #7902, #3612, #5028, #15034 ) ),
 .UNSPECIFIED., .F., .F., .T. ) 
 B_SPLINE_SURFACE_WITH_KNOTS ( ( 2, 1, 2 ),
 ( 3, 2, 3 ),
 ( -0.01000000000000000021, 0.000000000000000000, 1.000000000000000000 ),
 ( 0.000000000000000000, 0.5000000000000000000, 1.000000000000000000 ),
 .UNSPECIFIED. ) 
 GEOMETRIC_REPRESENTATION_ITEM ( )  RATIONAL_B_SPLINE_SURFACE ( (
 ( 1.000000000000000000, 0.9510565162951539753, 1.000000000000000000, 0.9510565162951539753, 1.000000000000000000),
 ( 1.000000000000000000, 0.9510565162951539753, 1.000000000000000000, 0.9510565162951539753, 1.000000000000000000),
 ( 1.000000000000000000, 0.9510565162951539753, 1.000000000000000000, 0.9510565162951539753, 1.000000000000000000) ) ) 
 REPRESENTATION_ITEM ( '' )  SURFACE ( )  );
#50 = CARTESIAN_POINT ( 'NONE',  ( 5.917620562884759572, -2.153993351623450181, -3.121755179524050128 ) ) ;
#51 = ORIENTED_EDGE ( 'NONE', *, *, #3736, .T. ) ;
#52 = CARTESIAN_POINT ( 'NONE',  ( 4.360114059202109260, 0.9024600577210706298, 3.896404138003670692 ) ) ;
#53 = CARTESIAN_POINT ( 'NONE',  ( 5.589929270153128016, -2.061112498263608206, 4.360644842091401685 ) ) ;
#54 = EDGE_CURVE ( 'NONE', #11491, #4252, #10410, .T. ) ;
#55 = CARTESIAN_POINT ( 'NONE',  ( 4.514220053476730499, -1.780363026340711086, 1.151342232224621398 ) ) ;
#56 = LINE ( 'NONE', #7197, #16039 ) ;
#57 = CARTESIAN_POINT ( 'NONE',  ( 5.057083134007859471, 2.721091459044159944, -7.500000000000000000 ) ) ;
#58 = EDGE_LOOP ( 'NONE', ( #1971, #17160, #4416, #17680 ) ) ;
#59 = CARTESIAN_POINT ( 'NONE',  ( 3.283212933210709839, -2.242762295118029936, 3.484894042492874711 ) ) ;
#60 = FACE_OUTER_BOUND ( 'NONE', #2948, .T. ) ;
#61 = CARTESIAN_POINT ( 'NONE',  ( 2.121320343559649935, 0.8485281374238969887, -4.737500000000000711 ) ) ;
#62 = CARTESIAN_POINT ( 'NONE',  ( 5.328792184208950289, 4.821440831536950355, 2.996567926394679837 ) ) ;
#63 = B_SPLINE_CURVE_WITH_KNOTS ( 'NONE', 3,
 ( #3776, #16744, #3686, #16650, #13884, #7888, #1974, #831, #2072, #12180, #18258, #9395, #6546, #18067, #15393, #9296, #454, #15117 ),
 .UNSPECIFIED., .F., .F.,
 ( 4, 2, 2, 2, 2, 2, 2, 2, 4 ),
 ( 0.006635390544413160077, 0.02487412442895899772, 0.04311319135309489570, 0.06135225827723080061, 0.07959132520136669164, 0.09783039212550259656, 0.1160694590496384043, 0.1343085259737744064, 0.1525475928979105056 ),
 .UNSPECIFIED. ) ;
#64 = CARTESIAN_POINT ( 'NONE',  ( 4.530069862988540308, -3.813790155012680039, 2.626819718527655390 ) ) ;
#65 = CARTESIAN_POINT ( 'NONE',  ( 3.394112549695444958, 2.121320343559669919, 5.137499999999999289 ) ) ;
#66 = CARTESIAN_POINT ( 'NONE',  ( 4.914314460459349831, -1.778205199817790128, -1.491839916651944042 ) ) ;
#67 = ORIENTED_EDGE ( 'NONE', *, *, #14456, .F. ) ;
#68 = CARTESIAN_POINT ( 'NONE',  ( 6.891061489720940791, 3.149854803128049774, -3.018447225931284894 ) ) ;
#69 = ORIENTED_EDGE ( 'NONE', *, *, #393, .F. ) ;
#70 = CIRCLE ( 'NONE', #3713, 0.4000000000000001887 ) ;
#71 = VERTEX_POINT ( 'NONE', #5086 ) ;
#72 = CARTESIAN_POINT ( 'NONE',  ( 5.913796699829720005, 4.805790623218480384, 0.5815450474957200022 ) ) ;
#73 = CARTESIAN_POINT ( 'NONE',  ( 3.936268375596020164, 3.246545286693260479, 4.637501369940409290 ) ) ;
#74 = CARTESIAN_POINT ( 'NONE',  ( 3.141118523293880749, -0.008297038616181317411, -2.735626863487787830 ) ) ;
#75 = EDGE_LOOP ( 'NONE', ( #9140, #1701, #17068, #7694 ) ) ;
#76 = B_SPLINE_CURVE_WITH_KNOTS ( 'NONE', 3,
 ( #10640, #12075, #6539, #542, #15293, #6250, #9386, #13875 ),
 .UNSPECIFIED., .F., .F.,
 ( 4, 2, 2, 4 ),
 ( 0.000000000000000000, 0.4999999999999998890, 0.7499999999999998890, 1.000000000000000000 ),
 .UNSPECIFIED. ) ;
#77 = CARTESIAN_POINT ( 'NONE',  ( -3.511356460238315158, -3.559711351627175002, -11.50000000000000000 ) ) ;
#78 = EDGE_CURVE ( 'NONE', #4374, #7403, #10845, .T. ) ;
#79 = CARTESIAN_POINT ( 'NONE',  ( 5.346051222250109980, 2.545983385682830225, 4.528409634878309831 ) ) ;
#80 = CARTESIAN_POINT ( 'NONE',  ( 0.4220874776659255256, 7.076402241009199123, -7.500000000000000000 ) ) ;
#81 = ADVANCED_FACE ( 'NONE', ( #6797 ), #203, .T. ) ;
#82 = ORIENTED_EDGE ( 'NONE', *, *, #8144, .F. ) ;
#83 = CARTESIAN_POINT ( 'NONE',  ( 6.732476014729035008, -3.822288424497287451, -0.2176990131888643931 ) ) ;
#84 = CARTESIAN_POINT ( 'NONE',  ( 5.423129266041417651, -0.07263214991061692216, 0.3064906772192728113 ) ) ;
#85 = CIRCLE ( 'NONE', #7385, 0.6000000000000001998 ) ;
#86 = LINE ( 'NONE', #3212, #3520 ) ;
#87 = CARTESIAN_POINT ( 'NONE',  ( -2.194704761442125118, -3.679629001933889754, -11.50000000000000000 ) ) ;
#88 = CARTESIAN_POINT ( 'NONE',  ( 5.293571424757069543, -4.747344868091889936, -3.583245254838304916 ) ) ;
#89 = CARTESIAN_POINT ( 'NONE',  ( 3.648352772605454764, -2.698214304228369720, 0.2962133739235625063 ) ) ;
#90 = FACE_OUTER_BOUND ( 'NONE', #14090, .T. ) ;
#91 = CARTESIAN_POINT ( 'NONE',  ( 6.868145105825709251, -4.990555690759629570, 4.069778411110164917 ) ) ;
#92 = VERTEX_POINT ( 'NONE', #14607 ) ;
#93 = CARTESIAN_POINT ( 'NONE',  ( 7.885154828751675282, 0.6985777190407934656, 2.130233543318153178 ) ) ;
#94 = CARTESIAN_POINT ( 'NONE',  ( 4.641282839543430683, -3.227662361633190091, 4.544893137788449167 ) ) ;
#95 = CARTESIAN_POINT ( 'NONE',  ( 8.317923938161435160, 4.573674855024328245, 1.837500000000001465 ) ) ;
#96 = ORIENTED_EDGE ( 'NONE', *, *, #11968, .T. ) ;
#97 = ADVANCED_FACE ( 'NONE', ( #37 ), #8507, .T. ) ;
#98 = CARTESIAN_POINT ( 'NONE',  ( 5.298656214508330464, -1.029103460667311287, -0.2206435773415614532 ) ) ;
#99 = CARTESIAN_POINT ( 'NONE',  ( 6.742691519996840022, 4.896056824667640583, -4.129733009874204441 ) ) ;
#100 = CARTESIAN_POINT ( 'NONE',  ( 5.496193882846259982, 2.170466459172720075, 4.268769552477914786 ) ) ;
#101 = CARTESIAN_POINT ( 'NONE',  ( 5.374011537017770124, 2.404163056034279933, 5.137499999999999289 ) ) ;
#102 = EDGE_CURVE ( 'NONE', #2588, #9099, #10642, .T. ) ;
#103 = VERTEX_POINT ( 'NONE', #17274 ) ;
#104 =( BOUNDED_CURVE ( )  B_SPLINE_CURVE ( 2, ( #10527, #9093, #1582 ),
 .UNSPECIFIED., .F., .T. ) 
 B_SPLINE_CURVE_WITH_KNOTS ( ( 3, 3 ),
 ( 0.000000000000000000, 0.07971583855409890285 ),
 .UNSPECIFIED. ) 
 CURVE ( )  GEOMETRIC_REPRESENTATION_ITEM ( )  RATIONAL_B_SPLINE_CURVE ( ( 1.000000000000000000, 0.9996586445411130839, 0.9994261348288270286 ) ) 
 REPRESENTATION_ITEM ( '' )  );
#105 = CARTESIAN_POINT ( 'NONE',  ( 7.031368739831200365, 0.9563299377119499622, -2.537499999999999645 ) ) ;
#106 = CARTESIAN_POINT ( 'NONE',  ( 3.111269837220799861, -2.404163056034239965, 5.137499999999999289 ) ) ;
#107 = CARTESIAN_POINT ( 'NONE',  ( -1.257674520083183881E-14, 7.212489168102779402, -5.337500000000000355 ) ) ;
#108 = CARTESIAN_POINT ( 'NONE',  ( 3.959762634055159491, -0.9899653605261191647, -4.737494096251529285 ) ) ;
#109 = CARTESIAN_POINT ( 'NONE',  ( 3.511690400957310221, 3.559377410908164840, -11.32497480102660070 ) ) ;
#110 = CARTESIAN_POINT ( 'NONE',  ( 5.160772750837641532, -4.880159851681511007, 3.281773863988674655 ) ) ;
#111 = CARTESIAN_POINT ( 'NONE',  ( 6.705987554405059115, 1.072187038646961632, -7.504993735326396909 ) ) ;
#112 = CARTESIAN_POINT ( 'NONE',  ( 5.562997387474012179, 4.033871773484661638, -4.328598156463870694 ) ) ;
#113 = B_SPLINE_CURVE_WITH_KNOTS ( 'NONE', 3,
 ( #16024, #7083, #17546, #14689, #13081, #17362, #8683, #11469, #8779, #14508, #33, #14602, #11656, #1457, #18693, #7268, #8872, #11839 ),
 .UNSPECIFIED., .F., .F.,
 ( 4, 2, 2, 2, 2, 2, 2, 2, 4 ),
 ( 0.8474524071020900218, 0.8656914740262260377, 0.8839305409503610544, 0.9021696078744970704, 0.9204086747986330863, 0.9386477417227689912, 0.9568868086469050072, 0.9751258755710410231, 0.9933649424951770390 ),
 .UNSPECIFIED. ) ;
#114 = CARTESIAN_POINT ( 'NONE',  ( 3.538108328656139001, -2.627487540422868584, -2.256080566980470881 ) ) ;
#115 = DIRECTION ( 'NONE',  ( 1.000000000000000000, 0.000000000000000000, 0.000000000000000000 ) ) ;
#116 = CARTESIAN_POINT ( 'NONE',  ( 5.552109765635520056, 1.833417599489814975, -3.756538603844870039 ) ) ;
#117 = DIRECTION ( 'NONE',  ( 0.000000000000000000, 0.000000000000000000, -1.000000000000000000 ) ) ;
#118 = EDGE_LOOP ( 'NONE', ( #5805, #14639, #3807, #12419 ) ) ;
#119 = ORIENTED_EDGE ( 'NONE', *, *, #5208, .F. ) ;
#120 = VECTOR ( 'NONE', #5191, 1000.000000000000114 ) ;
#121 = ADVANCED_FACE ( 'NONE', ( #5837 ), #1814, .F. ) ;
#122 = CARTESIAN_POINT ( 'NONE',  ( 5.657567065817630692, -3.990134952861114748, -0.8800913658201879874 ) ) ;
#123 = CARTESIAN_POINT ( 'NONE',  ( 4.965303562788816905, -3.195423518752388059, 4.403359950697622871 ) ) ;
#124 = CARTESIAN_POINT ( 'NONE',  ( 7.031368739831200365, 0.9563299377119499622, -2.537499999999999645 ) ) ;
#125 = CARTESIAN_POINT ( 'NONE',  ( 6.563462728057409379, -6.128042350882162204, 2.347405188148319777 ) ) ;
#126 = FACE_OUTER_BOUND ( 'NONE', #9895, .T. ) ;
#127 = DIRECTION ( 'NONE',  ( 0.7216914925696269467, 0.6922148434934229932, 0.000000000000000000 ) ) ;
#128 = CARTESIAN_POINT ( 'NONE',  ( -1.697056274847725144, 5.515432893255069580, 5.137499999999999289 ) ) ;
#129 = CARTESIAN_POINT ( 'NONE',  ( -1.472305943819586016, -6.305868649232440504, -7.500000000000000000 ) ) ;
#130 = CARTESIAN_POINT ( 'NONE',  ( 6.655642577978859720, -1.122532015073161915, -7.500000000000000000 ) ) ;
#131 = AXIS2_PLACEMENT_3D ( 'NONE', #15013, #9199, #14919 ) ;
#132 = CARTESIAN_POINT ( 'NONE',  ( 3.453488038644919822, 2.157179877527468204, 2.943215659294830644 ) ) ;
#133 = CARTESIAN_POINT ( 'NONE',  ( 2.113046883202023274, -1.019799398145283531, -2.735632778773190221 ) ) ;
#134 = CARTESIAN_POINT ( 'NONE',  ( 1.181494322438517708, -0.7875951182325060529, -1.490096296041734103 ) ) ;
#135 = EDGE_CURVE ( 'NONE', #15087, #17475, #10220, .T. ) ;
#136 = CARTESIAN_POINT ( 'NONE',  ( 4.262255929389895392, 0.9552949397751420157, 3.481545047495764766 ) ) ;
#137 = CARTESIAN_POINT ( 'NONE',  ( 1.003116448741179001, -0.6676083131259561432, -2.572564197361154825 ) ) ;
#138 = ORIENTED_EDGE ( 'NONE', *, *, #2205, .F. ) ;
#139 = VERTEX_POINT ( 'NONE', #7090 ) ;
#140 = CARTESIAN_POINT ( 'NONE',  ( 6.658331543982844103, 1.128442887305928011, 4.719894390205721990 ) ) ;
#141 = CARTESIAN_POINT ( 'NONE',  ( 4.647029252365630470, -2.749631483656919784, -2.149122698193570269 ) ) ;
#142 = CARTESIAN_POINT ( 'NONE',  ( 8.323310138111338574, -4.592018567459713374, -0.9027653509184738745 ) ) ;
#143 = EDGE_LOOP ( 'NONE', ( #14984, #8072, #16466, #13783 ) ) ;
#144 = CARTESIAN_POINT ( 'NONE',  ( 5.905286869020530460, 4.918847738541650472, -1.302387381260703858 ) ) ;
#145 = CARTESIAN_POINT ( 'NONE',  ( 4.304468667285465067, 0.8712800240212885683, 4.036283178358828216 ) ) ;
#146 = CARTESIAN_POINT ( 'NONE',  ( 1.697056274847725144, -1.272792206135746174, 5.137499999999999289 ) ) ;
#147 = CARTESIAN_POINT ( 'NONE',  ( 4.332737799671785517, -0.8221039179970042188, 4.637499999999909583 ) ) ;
#148 = CARTESIAN_POINT ( 'NONE',  ( 6.891061489720930133, 3.149854803128044889, 3.456552774068709866 ) ) ;
#149 = CARTESIAN_POINT ( 'NONE',  ( 3.492146104141754748, 4.286028488910255341, -7.500000000000000000 ) ) ;
#150 = B_SPLINE_CURVE_WITH_KNOTS ( 'NONE', 3,
 ( #13063, #7350, #9039, #3144 ),
 .UNSPECIFIED., .F., .F.,
 ( 4, 4 ),
 ( 0.000000000000000000, 1.000000000000000000 ),
 .UNSPECIFIED. ) ;
#151 = ORIENTED_EDGE ( 'NONE', *, *, #13020, .T. ) ;
#152 = CARTESIAN_POINT ( 'NONE',  ( 4.891731916014710357, -1.554007534036770055, -2.884279382964915150 ) ) ;
#153 = CARTESIAN_POINT ( 'NONE',  ( 6.783966017532909731, -6.051320798375619425, 2.373670926525500047 ) ) ;
#154 = CARTESIAN_POINT ( 'NONE',  ( -7.057977025742729893, 0.4686114861185809999, -7.700635193459129724 ) ) ;
#155 =( BOUNDED_SURFACE ( )  B_SPLINE_SURFACE ( 3, 2, ( 
 ( #13842, #18214, #5162, #9540, #12227 ),
 ( #15351, #10980, #14977, #1930, #13937 ),
 ( #7747, #10789, #13555, #4879, #10695 ),
 ( #16506, #3454, #15069, #14033, #4106 ) ),
 .UNSPECIFIED., .F., .F., .F. ) 
 B_SPLINE_SURFACE_WITH_KNOTS ( ( 4, 4 ),
 ( 3, 2, 3 ),
 ( 0.000000000000000000, 1.000000000000000000 ),
 ( 0.000000000000000000, 0.5000000000000000000, 1.000000000000000000 ),
 .UNSPECIFIED. ) 
 GEOMETRIC_REPRESENTATION_ITEM ( )  RATIONAL_B_SPLINE_SURFACE ( (
 ( 1.000000000000000000, 0.9510565162951539753, 1.000000000000000000, 0.9510565162951539753, 1.000000000000000000),
 ( 0.8047378541243649375, 0.7653511800743559856, 0.8047378541243649375, 0.7653511800743559856, 0.8047378541243649375),
 ( 0.8047378541243649375, 0.7653511800743559856, 0.8047378541243649375, 0.7653511800743559856, 0.8047378541243649375),
 ( 1.000000000000000000, 0.9510565162951539753, 1.000000000000000000, 0.9510565162951539753, 1.000000000000000000) ) ) 
 REPRESENTATION_ITEM ( '' )  SURFACE ( )  );
#156 = CARTESIAN_POINT ( 'NONE',  ( 5.367070392314309935, 0.5970420073219609991, 1.494421426537853925 ) ) ;
#157 = CARTESIAN_POINT ( 'NONE',  ( 3.567431430558834826, -0.2030290150380789915, 1.422425213538531796 ) ) ;
#158 = CARTESIAN_POINT ( 'NONE',  ( 4.525483399593920097, 3.252691193458149943, -5.137499999999999289 ) ) ;
#159 = FACE_OUTER_BOUND ( 'NONE', #18192, .T. ) ;
#160 = ORIENTED_EDGE ( 'NONE', *, *, #18058, .T. ) ;
#161 =( BOUNDED_CURVE ( )  B_SPLINE_CURVE ( 2, ( #16486, #4861, #12024, #10398, #17545 ),
 .UNSPECIFIED., .F., .T. ) 
 B_SPLINE_CURVE_WITH_KNOTS ( ( 3, 2, 3 ),
 ( 0.000000000000000000, 0.9833378838323860727, 1.000000000000000000 ),
 .UNSPECIFIED. ) 
 CURVE ( )  GEOMETRIC_REPRESENTATION_ITEM ( )  RATIONAL_B_SPLINE_CURVE ( ( 1.000000000000000000, 0.9510565162951539753, 1.000000000000000000, 0.9991706797586608069, 0.9983694642622491511 ) ) 
 REPRESENTATION_ITEM ( '' )  );
#162 = EDGE_CURVE ( 'NONE', #16900, #13496, #15839, .T. ) ;
#163 = VERTEX_POINT ( 'NONE', #2791 ) ;
#164 = CARTESIAN_POINT ( 'NONE',  ( 6.094722952088759804, 4.307413286830354515, -1.616376119386775834 ) ) ;
#165 = CARTESIAN_POINT ( 'NONE',  ( 6.387600134960342402, -3.835546443966947106, -1.873442410074354747 ) ) ;
#166 = CARTESIAN_POINT ( 'NONE',  ( 3.507890775197588518, -1.200311789868800716, 2.682300986811092525 ) ) ;
#167 = ORIENTED_EDGE ( 'NONE', *, *, #4406, .T. ) ;
#168 = CARTESIAN_POINT ( 'NONE',  ( -1.535566476529304891, -6.242608116522719186, -7.500000000000000000 ) ) ;
#169 = CARTESIAN_POINT ( 'NONE',  ( 3.511570862428179840, 3.559496949437304991, -11.32023710069747935 ) ) ;
#170 = VERTEX_POINT ( 'NONE', #4119 ) ;
#171 = CARTESIAN_POINT ( 'NONE',  ( 7.497796245093127254, -3.705140955206096542, 1.152433662270351711 ) ) ;
#172 = CARTESIAN_POINT ( 'NONE',  ( 7.099119737555430021, -0.9052854111845909379, 2.537499999999999645 ) ) ;
#173 = CARTESIAN_POINT ( 'NONE',  ( 5.423365027607920830, -2.354809565444095032, 5.236146227655539498 ) ) ;
#174 = DIRECTION ( 'NONE',  ( 0.7216914925696263916, 0.6922148434934235484, 0.000000000000000000 ) ) ;
#175 = CARTESIAN_POINT ( 'NONE',  ( -1.168004084548794008, -6.610170508503229847, -7.684757695996290217 ) ) ;
#176 = CARTESIAN_POINT ( 'NONE',  ( 5.386196238374605372, -3.926493885569106279, 4.318816330310419893 ) ) ;
#177 = CARTESIAN_POINT ( 'NONE',  ( 4.076274878539621227, -3.006659000619460453, 0.5216264007450870377 ) ) ;
#178 = CARTESIAN_POINT ( 'NONE',  ( 1.508184973502310067, 1.038937478353630040, 1.479155468066750023 ) ) ;
#179 = CARTESIAN_POINT ( 'NONE',  ( 6.866683233746220694, -4.991154287314699900, 4.068733300050875634 ) ) ;
#180 = ORIENTED_EDGE ( 'NONE', *, *, #17448, .T. ) ;
#181 = CARTESIAN_POINT ( 'NONE',  ( 6.153698447675371774, -0.6875197159569819139, -3.419826855412432920 ) ) ;
#182 = B_SPLINE_CURVE_WITH_KNOTS ( 'NONE', 3,
 ( #8207, #15529, #3819, #15435, #14027, #6776, #3639, #12594, #2490, #18388, #4961, #5338, #8296, #14116, #1062, #10781 ),
 .UNSPECIFIED., .F., .F.,
 ( 4, 2, 2, 1, 1, 2, 2, 2, 4 ),
 ( 0.000000000000000000, 0.2499999999999790168, 0.3749999999999685252, 0.4374999999999649725, 0.4687499999999610867, 0.4843749999999614197, 0.4999999999999616973, 0.7499999999999809042, 1.000000000000000000 ),
 .UNSPECIFIED. ) ;
#183 = EDGE_CURVE ( 'NONE', #2347, #235, #9920, .T. ) ;
#184 = CARTESIAN_POINT ( 'NONE',  ( 5.311794587028528802, 0.7674806740226256530, -6.968066293772514186 ) ) ;
#185 = AXIS2_PLACEMENT_3D ( 'NONE', #5860, #16058, #1860 ) ;
#186 = EDGE_CURVE ( 'NONE', #1213, #5492, #7286, .T. ) ;
#187 = AXIS2_PLACEMENT_3D ( 'NONE', #15020, #737, #8068 ) ;
#188 = CARTESIAN_POINT ( 'NONE',  ( 6.543461552277239690, 1.234713040774787940, -5.329251653642379516 ) ) ;
#189 = CARTESIAN_POINT ( 'NONE',  ( 7.215024656952829574, 3.792476356270054527, 0.5815450474957208904 ) ) ;
#190 = CARTESIAN_POINT ( 'NONE',  ( 5.664406348946459779, 2.679453669054804976, 4.231013761263935358 ) ) ;
#191 = CARTESIAN_POINT ( 'NONE',  ( 5.367870426154500052, 1.814957757086099965, -4.637500000000000178 ) ) ;
#192 = ORIENTED_EDGE ( 'NONE', *, *, #7986, .F. ) ;
#193 = CARTESIAN_POINT ( 'NONE',  ( 3.076459749590460202, 2.126012991465170199, -5.893454952504270317 ) ) ;
#194 = CYLINDRICAL_SURFACE ( 'NONE', #10858, 0.1999999999999996503 ) ;
#195 = CARTESIAN_POINT ( 'NONE',  ( 8.014754580566629372, -4.264579399450840747, -1.837500000000039879 ) ) ;
#196 = AXIS2_PLACEMENT_3D ( 'NONE', #7456, #8875, #5740 ) ;
#197 = CARTESIAN_POINT ( 'NONE',  ( 1.509237481466875197, 6.268937111585140443, -7.674341197021410821 ) ) ;
#198 = CARTESIAN_POINT ( 'NONE',  ( 5.834214713475350145, 1.038926772881164196, -2.537499999999999645 ) ) ;
#199 = CARTESIAN_POINT ( 'NONE',  ( 6.761943513137610218, -4.219517363736460247, 4.305722829100139926 ) ) ;
#200 = CIRCLE ( 'NONE', #14793, 0.1999999999999996503 ) ;
#201 = CARTESIAN_POINT ( 'NONE',  ( 5.836639503945060703, -4.204276788903874795, -2.123740502282115195 ) ) ;
#202 = ADVANCED_FACE ( 'NONE', ( #15646 ), #11651, .F. ) ;
#203 = B_SPLINE_SURFACE_WITH_KNOTS ( 'NONE', 1, 3, ( 
 ( #6518, #15276, #8042, #5176, #5271, #985, #16807, #11088, #3750, #14421 ),
 ( #8600, #4026, #10126, #12802, #5926, #18603, #1369, #5554, #9835, #12897 ),
 ( #15932, #11475, #7179, #15742, #8410, #12991, #8786, #2701, #18794, #11569 ) ),
 .UNSPECIFIED., .F., .F., .F.,
 ( 2, 1, 2 ),
 ( 4, 2, 2, 2, 4 ),
 ( 0.000000000000000000, 1.000000000000000000, 1.010000000000000009 ),
 ( 0.6219191816511250304, 0.6583973154993969512, 0.6948754493476689831, 0.7313535831959410149, 0.7678317170442119366 ),
 .UNSPECIFIED. ) ;
#204 = CARTESIAN_POINT ( 'NONE',  ( 6.276199893680079356, -3.973727613114010015, 2.029132311062390226 ) ) ;
#205 = EDGE_CURVE ( 'NONE', #11693, #17629, #8958, .T. ) ;
#206 = CARTESIAN_POINT ( 'NONE',  ( 4.582097558102860013, -1.259306234846645944, 3.282741616097725412 ) ) ;
#207 = ADVANCED_FACE ( 'NONE', ( #9153 ), #13590, .T. ) ;
#208 = VERTEX_POINT ( 'NONE', #12032 ) ;
#209 = EDGE_LOOP ( 'NONE', ( #5239, #5634, #9261, #8726, #7565 ) ) ;
#210 = CARTESIAN_POINT ( 'NONE',  ( 5.401059957750953266, -1.906427387718498734, 2.682300986811123167 ) ) ;
#211 =( BOUNDED_SURFACE ( )  B_SPLINE_SURFACE ( 3, 2, ( 
 ( #3291, #10255, #13207, #1678, #7489 ),
 ( #7306, #16063, #9095, #15373, #3479 ),
 ( #5093, #9188, #813, #4999, #717 ),
 ( #13779, #532, #7770, #9564, #10912 ) ),
 .UNSPECIFIED., .F., .F., .F. ) 
 B_SPLINE_SURFACE_WITH_KNOTS ( ( 4, 4 ),
 ( 3, 2, 3 ),
 ( 0.000000000000000000, 1.000000000000000000 ),
 ( 0.000000000000000000, 0.5000000000000000000, 1.000000000000000000 ),
 .UNSPECIFIED. ) 
 GEOMETRIC_REPRESENTATION_ITEM ( )  RATIONAL_B_SPLINE_SURFACE ( (
 ( 1.000000000000000000, 0.9510565162951539753, 1.000000000000000000, 0.9510565162951539753, 1.000000000000000000),
 ( 0.8047378541243649375, 0.7653511800743559856, 0.8047378541243649375, 0.7653511800743559856, 0.8047378541243649375),
 ( 0.8047378541243649375, 0.7653511800743559856, 0.8047378541243649375, 0.7653511800743559856, 0.8047378541243649375),
 ( 1.000000000000000000, 0.9510565162951539753, 1.000000000000000000, 0.9510565162951539753, 1.000000000000000000) ) ) 
 REPRESENTATION_ITEM ( '' )  SURFACE ( )  );
#212 = AXIS2_PLACEMENT_3D ( 'NONE', #9554, #6425, #10992 ) ;
#213 = DIRECTION ( 'NONE',  ( 0.7071067811865489050, -0.7071067811865460184, 0.000000000000000000 ) ) ;
#214 = CARTESIAN_POINT ( 'NONE',  ( 4.924751742018190548, -1.770637228229170024, -1.488761223051744187 ) ) ;
#215 = CARTESIAN_POINT ( 'NONE',  ( 7.665497061797375444, -0.4256110727652595016, -5.860424720329381110 ) ) ;
#216 = CARTESIAN_POINT ( 'NONE',  ( 5.409951741806059644, 2.064510243135673662, 3.795533785621810985 ) ) ;
#217 = CARTESIAN_POINT ( 'NONE',  ( 4.715731276407229444, -4.179966190200640419, 0.4603971448041389580 ) ) ;
#218 = DIRECTION ( 'NONE',  ( -0.7071067811865461294, -0.7071067811865490160, 0.000000000000000000 ) ) ;
#219 = CARTESIAN_POINT ( 'NONE',  ( 6.275570395016499603, 3.973162879461539898, -2.028735392847774932 ) ) ;
#220 = CARTESIAN_POINT ( 'NONE',  ( -1.476906613686066017, -6.301267979365960059, -7.675298838464709839 ) ) ;
#221 = CARTESIAN_POINT ( 'NONE',  ( 7.900445544166665002, -0.7331340063382810746, -2.224090776163249128 ) ) ;
#222 = DIRECTION ( 'NONE',  ( 0.000000000000000000, 0.000000000000000000, 1.000000000000000000 ) ) ;
#223 = CARTESIAN_POINT ( 'NONE',  ( 4.317960746116124682, 3.165167190861939872, 2.368459703492350243 ) ) ;
#224 = CARTESIAN_POINT ( 'NONE',  ( 3.814544204233240254, 3.206093776743054846, 4.109522523747884293 ) ) ;
#225 = ADVANCED_FACE ( 'NONE', ( #10686 ), #12374, .F. ) ;
#226 = DIRECTION ( 'NONE',  ( 0.000000000000000000, 0.000000000000000000, 1.000000000000000000 ) ) ;
#227 = EDGE_CURVE ( 'NONE', #12372, #12633, #3344, .T. ) ;
#228 = CIRCLE ( 'NONE', #1138, 0.3999999999999999112 ) ;
#229 = CARTESIAN_POINT ( 'NONE',  ( 5.379661085784960051, -1.862120395607975043, -4.637500000000000178 ) ) ;
#230 = CARTESIAN_POINT ( 'NONE',  ( 7.108066589169719229, -4.756128059211779835, -4.076429457164060466 ) ) ;
#231 = EDGE_CURVE ( 'NONE', #14525, #8131, #6404, .T. ) ;
#232 = ORIENTED_EDGE ( 'NONE', *, *, #3845, .T. ) ;
#233 = CARTESIAN_POINT ( 'NONE',  ( 5.374009136224169758, 2.404168403984829894, -4.737499110022500126 ) ) ;
#234 = B_SPLINE_CURVE_WITH_KNOTS ( 'NONE', 3,
 ( #14341, #1844, #14797, #860, #14703, #416, #3367, #17841, #2291, #11948 ),
 .UNSPECIFIED., .F., .F.,
 ( 4, 2, 2, 2, 4 ),
 ( 0.000000000000000000, 0.2500000000000018874, 0.4999999999999969469, 0.7499999999999981126, 1.000000000000000000 ),
 .UNSPECIFIED. ) ;
#235 = VERTEX_POINT ( 'NONE', #1921 ) ;
#236 = CYLINDRICAL_SURFACE ( 'NONE', #16237, 0.3999999999999999112 ) ;
#237 = CARTESIAN_POINT ( 'NONE',  ( 7.350727076733260645, 3.402728422038545197, 3.326310830809083185 ) ) ;
#238 = ORIENTED_EDGE ( 'NONE', *, *, #4781, .F. ) ;
#239 = CARTESIAN_POINT ( 'NONE',  ( 3.675327877596489934, -2.770411572454924976, 2.884279382964745064 ) ) ;
#240 = CARTESIAN_POINT ( 'NONE',  ( 6.082130551352224579, 2.261729466649036180, 2.734863821756020830 ) ) ;
#241 = EDGE_CURVE ( 'NONE', #1989, #2343, #13546, .T. ) ;
#242 = B_SPLINE_CURVE_WITH_KNOTS ( 'NONE', 3,
 ( #10916, #15286, #631, #9379, #15192, #816, #7963, #10634, #15003, #2151 ),
 .UNSPECIFIED., .F., .F.,
 ( 4, 2, 2, 2, 4 ),
 ( 0.000000000000000000, 0.2500000000000000555, 0.5000000000000001110, 0.7500000000000002220, 1.000000000000000000 ),
 .UNSPECIFIED. ) ;
#243 = CARTESIAN_POINT ( 'NONE',  ( 4.467642365672308102, -1.616553161783386816, 2.562927257961002958 ) ) ;
#244 = CARTESIAN_POINT ( 'NONE',  ( 7.268617360031048413, 6.101622748847868039, -0.3604211668824931492 ) ) ;
#245 = CARTESIAN_POINT ( 'NONE',  ( 3.551804465609759820, 3.519263346255694813, -11.50000000000000000 ) ) ;
#246 = ORIENTED_EDGE ( 'NONE', *, *, #14918, .T. ) ;
#247 = CARTESIAN_POINT ( 'NONE',  ( 5.299585839775029505, -1.580028735643234983, -3.281143535673584744 ) ) ;
#248 = CARTESIAN_POINT ( 'NONE',  ( 5.937815411255769504, -5.371500205714259124, 3.404673805704720113 ) ) ;
#249 = CARTESIAN_POINT ( 'NONE',  ( -6.655642577793660308, -1.122532015258379978, -7.500000000000000000 ) ) ;
#250 = EDGE_CURVE ( 'NONE', #12115, #286, #568, .T. ) ;
#251 = CARTESIAN_POINT ( 'NONE',  ( 5.733241333577299592, 5.143820565022609870, 2.605931971062995345 ) ) ;
#252 = CARTESIAN_POINT ( 'NONE',  ( 4.525448154940759693, -0.9899359098619500141, -4.737493439682110008 ) ) ;
#253 = CARTESIAN_POINT ( 'NONE',  ( 6.387998627111000083, -2.328786869781870106, 1.563008419091709955 ) ) ;
#254 = CARTESIAN_POINT ( 'NONE',  ( 5.367870426154500052, 1.814957757086099965, -4.637500000000000178 ) ) ;
#255 = ORIENTED_EDGE ( 'NONE', *, *, #3337, .F. ) ;
#256 = ORIENTED_EDGE ( 'NONE', *, *, #13003, .F. ) ;
#257 = CARTESIAN_POINT ( 'NONE',  ( 6.140820052320329125, 4.246441627393649831, -1.930364857512844923 ) ) ;
#258 = CARTESIAN_POINT ( 'NONE',  ( 5.283006650201309995, -3.060853367799904579, 2.073491254662460204 ) ) ;
#259 = CARTESIAN_POINT ( 'NONE',  ( 6.547333689485610009, -1.230840903566400080, -5.334813551977630297 ) ) ;
#260 = ORIENTED_EDGE ( 'NONE', *, *, #11667, .F. ) ;
#261 = DIRECTION ( 'NONE',  ( -0.7071067811865461294, -0.7071067811865489050, 0.000000000000000000 ) ) ;
#262 = CARTESIAN_POINT ( 'NONE',  ( -3.512098304653215042, -3.558969507212269789, -11.50000000000000000 ) ) ;
#263 = CARTESIAN_POINT ( 'NONE',  ( 5.697543163215609496, -1.029303767682667292, 3.619967901319418146 ) ) ;
#264 = CARTESIAN_POINT ( 'NONE',  ( 0.6972994106731900121, 2.182223651164945100, -11.50000000000000000 ) ) ;
#265 = CIRCLE ( 'NONE', #8166, 0.3999999999999999667 ) ;
#266 = ORIENTED_EDGE ( 'NONE', *, *, #1795, .F. ) ;
#267 = AXIS2_PLACEMENT_3D ( 'NONE', #6473, #15232, #13815 ) ;
#268 = CARTESIAN_POINT ( 'NONE',  ( 6.580512728586209725, -3.892819597481744776, -0.9027653509184729863 ) ) ;
#269 = LINE ( 'NONE', #14650, #7682 ) ;
#270 = CARTESIAN_POINT ( 'NONE',  ( 5.374011537017750584, -2.404163056034239965, 5.137499999999999289 ) ) ;
#271 = CARTESIAN_POINT ( 'NONE',  ( 6.495200547793590573, 5.963836662691780255, -1.302387381260703858 ) ) ;
#272 = CARTESIAN_POINT ( 'NONE',  ( -0.1023811024233027972, -7.127070202676700106, -7.500000000000000000 ) ) ;
#274 =( BOUNDED_SURFACE ( )  B_SPLINE_SURFACE ( 3, 2, ( 
 ( #11200, #2440, #15382, #16916, #9667 ),
 ( #4046, #12721, #12627, #2619, #8426 ),
 ( #18428, #2529, #15479, #5382, #13973 ),
 ( #3864, #9854, #1003, #16824, #15662 ) ),
 .UNSPECIFIED., .F., .F., .T. ) 
 B_SPLINE_SURFACE_WITH_KNOTS ( ( 4, 4 ),
 ( 3, 2, 3 ),
 ( 0.000000000000000000, 1.000000000000000000 ),
 ( 0.000000000000000000, 0.5000000000000000000, 1.000000000000000000 ),
 .UNSPECIFIED. ) 
 GEOMETRIC_REPRESENTATION_ITEM ( )  RATIONAL_B_SPLINE_SURFACE ( (
 ( 1.000000000000000000, 0.9510565162951539753, 1.000000000000000000, 0.9510565162951539753, 1.000000000000000000),
 ( 0.8047378541243649375, 0.7653511800743559856, 0.8047378541243649375, 0.7653511800743559856, 0.8047378541243649375),
 ( 0.8047378541243649375, 0.7653511800743559856, 0.8047378541243649375, 0.7653511800743559856, 0.8047378541243649375),
 ( 1.000000000000000000, 0.9510565162951539753, 1.000000000000000000, 0.9510565162951539753, 1.000000000000000000) ) ) 
 REPRESENTATION_ITEM ( '' )  SURFACE ( )  );
#273 = CARTESIAN_POINT ( 'NONE',  ( 4.835454257238559705, -1.750287853109814940, 1.446866836155890068 ) ) ;
#275 = CARTESIAN_POINT ( 'NONE',  ( 5.929151848820363391, -3.044884016364971746, 1.493879214516095066 ) ) ;
#276 = CARTESIAN_POINT ( 'NONE',  ( 3.393032994880000430, -1.322466934423977891, 1.997234649081490065 ) ) ;
#277 = CARTESIAN_POINT ( 'NONE',  ( 7.909685052864960042, -5.659639965484319468, 2.507763446135935048 ) ) ;
#278 = ORIENTED_EDGE ( 'NONE', *, *, #18268, .T. ) ;
#279 = CARTESIAN_POINT ( 'NONE',  ( 5.419494210199210293, -0.9764546756793729410, 2.186281027040575253 ) ) ;
#280 = CARTESIAN_POINT ( 'NONE',  ( 8.236682541861693352, 4.864984344719617937, 1.523511261873929934 ) ) ;
#281 = ORGANIZATION ( 'UNSPECIFIED', 'UNSPECIFIED', '' ) ;
#282 = CARTESIAN_POINT ( 'NONE',  ( 5.044279328456210187, -1.415743950313566035, -1.077413665435816181 ) ) ;
#283 = CARTESIAN_POINT ( 'NONE',  ( 6.714463422331327536, 3.694279272666721958, 0.8955337856217913117 ) ) ;
#284 = CARTESIAN_POINT ( 'NONE',  ( 5.015043243829650166, 1.332426873844086090, 3.552772491526334786 ) ) ;
#285 = DIRECTION ( 'NONE',  ( 0.000000000000000000, 0.000000000000000000, 1.000000000000000000 ) ) ;
#286 = VERTEX_POINT ( 'NONE', #1741 ) ;
#287 = CARTESIAN_POINT ( 'NONE',  ( 3.118225959639695066, -2.321352258685664971, -4.090262755525030158 ) ) ;
#288 = EDGE_CURVE ( 'NONE', #4340, #14432, #18082, .T. ) ;
#289 = CARTESIAN_POINT ( 'NONE',  ( 5.260578706425760309, -1.552284150641819904, -6.007632675459229965 ) ) ;
#290 = DIRECTION ( 'NONE',  ( 0.000000000000000000, 0.000000000000000000, -1.000000000000000000 ) ) ;
#291 = CARTESIAN_POINT ( 'NONE',  ( 7.756170662215438938, -5.893504611053430153, -1.837517637239655111 ) ) ;
#292 = CARTESIAN_POINT ( 'NONE',  ( 1.513874275967100225, 6.264300317084909864, -7.500000000000000000 ) ) ;
#293 = LINE ( 'NONE', #7254, #9318 ) ;
#294 = CARTESIAN_POINT ( 'NONE',  ( 6.898761134566000486, 0.8094163117911450378, -7.500000000000000000 ) ) ;
#295 = CARTESIAN_POINT ( 'NONE',  ( 2.783731802871695304, 0.9862097865714768430, -2.157096873339404919 ) ) ;
#296 = CARTESIAN_POINT ( 'NONE',  ( 7.911745883829818027, -0.5186153333426857248, -2.625457814673553880 ) ) ;
#297 =( BOUNDED_SURFACE ( )  B_SPLINE_SURFACE ( 3, 2, ( 
 ( #10189, #1707, #7707, #11908, #189, #7521, #374, #9030, #16370, #12097, #1894, #13519, #465 ),
 ( #2950, #7428, #7617, #8755, #13331, #17702, #6272, #4465, #10562, #16096, #3322, #13234, #5990 ),
 ( #6175, #3048, #8848, #283, #4642, #3225, #17797, #17890, #4933, #3508, #15309, #15033, #10850 ),
 ( #3695, #12281, #4838, #18270, #16844, #1985, #15404, #9499, #9309, #16564, #10658, #18077, #6463 ) ),
 .UNSPECIFIED., .F., .F., .T. ) 
 B_SPLINE_SURFACE_WITH_KNOTS ( ( 4, 4 ),
 ( 3, 2, 2, 2, 2, 2, 3 ),
 ( 0.000000000000000000, 1.000000000000000000 ),
 ( 0.000000000000000000, 0.1666666666666665186, 0.3333333333333335369, 0.5000000000000000000, 0.6666666666666670737, 0.8333333333333330373, 1.000000000000000000 ),
 .UNSPECIFIED. ) 
 GEOMETRIC_REPRESENTATION_ITEM ( )  RATIONAL_B_SPLINE_SURFACE ( (
 ( 1.000000000000000000, 0.9978589232386030350, 1.000000000000000000, 0.9978589232386030350, 1.000000000000000000, 0.9978589232386030350, 1.000000000000000000, 0.9978589232386030350, 1.000000000000000000, 0.9978589232386030350, 1.000000000000000000, 0.9978589232386030350, 1.000000000000000000),
 ( 0.8047378541243649375, 0.8030148486058830137, 0.8047378541243649375, 0.8030148486058830137, 0.8047378541243649375, 0.8030148486058830137, 0.8047378541243649375, 0.8030148486058830137, 0.8047378541243649375, 0.8030148486058830137, 0.8047378541243649375, 0.8030148486058830137, 0.8047378541243649375),
 ( 0.8047378541243649375, 0.8030148486058830137, 0.8047378541243649375, 0.8030148486058830137, 0.8047378541243649375, 0.8030148486058830137, 0.8047378541243649375, 0.8030148486058830137, 0.8047378541243649375, 0.8030148486058830137, 0.8047378541243649375, 0.8030148486058830137, 0.8047378541243649375),
 ( 1.000000000000000000, 0.9978589232386030350, 1.000000000000000000, 0.9978589232386030350, 1.000000000000000000, 0.9978589232386030350, 1.000000000000000000, 0.9978589232386030350, 1.000000000000000000, 0.9978589232386030350, 1.000000000000000000, 0.9978589232386030350, 1.000000000000000000) ) ) 
 REPRESENTATION_ITEM ( '' )  SURFACE ( )  );
#298 = CARTESIAN_POINT ( 'NONE',  ( 6.055668657969060398, -2.288191360032170163, 3.308799654821970027 ) ) ;
#299 = ORIENTED_EDGE ( 'NONE', *, *, #13901, .T. ) ;
#300 = VERTEX_POINT ( 'NONE', #16218 ) ;
#301 = CARTESIAN_POINT ( 'NONE',  ( 5.520164091385459493, -1.868308957067946974, 3.367367324540735396 ) ) ;
#302 = DIRECTION ( 'NONE',  ( 0.000000000000000000, 0.000000000000000000, 1.000000000000000000 ) ) ;
#303 = CIRCLE ( 'NONE', #13079, 0.4000000000000001332 ) ;
#304 = CARTESIAN_POINT ( 'NONE',  ( 6.236012020186019633, -3.804904272662904763, -2.092067382089719985 ) ) ;
#305 = CARTESIAN_POINT ( 'NONE',  ( 3.306517720851881226, -2.836713928285909958, -6.692699013188844859 ) ) ;
#306 = CARTESIAN_POINT ( 'NONE',  ( 5.351215879873190140, 0.4348467974381544643, 1.234729022730606030 ) ) ;
#307 = CARTESIAN_POINT ( 'NONE',  ( 7.631585897328340806, -3.924378067018691851, 1.225145008688625303 ) ) ;
#308 = ADVANCED_FACE ( 'NONE', ( #13366 ), #16311, .T. ) ;
#309 = CARTESIAN_POINT ( 'NONE',  ( 6.240535844581520664, 4.063805164946960424, -1.980376322483780038 ) ) ;
#310 = CARTESIAN_POINT ( 'NONE',  ( -3.516047464472889850, -3.555020347392594982, -11.50000000000000000 ) ) ;
#311 = CARTESIAN_POINT ( 'NONE',  ( 5.327414120302700340, 2.549416826445584761, 4.109522523747874523 ) ) ;
#312 = EDGE_CURVE ( 'NONE', #12177, #1242, #7646, .T. ) ;
#313 = CARTESIAN_POINT ( 'NONE',  ( 6.966447244106202419, 1.387143030363105600, -1.886647499508240067 ) ) ;
#314 = CARTESIAN_POINT ( 'NONE',  ( 3.323422881443059751, -0.2443832059748144991, 0.9137508001360280518 ) ) ;
#315 = CARTESIAN_POINT ( 'NONE',  ( 6.597326032656397388, -1.180848560395632685, -5.162239412987936760 ) ) ;
#316 = CARTESIAN_POINT ( 'NONE',  ( 0.9899494936611739071, -0.2828427124745804822, 5.137499999999999289 ) ) ;
#317 = DIRECTION ( 'NONE',  ( 0.000000000000000000, 0.000000000000000000, -1.000000000000000000 ) ) ;
#318 = CARTESIAN_POINT ( 'NONE',  ( 5.828618192426040068, -5.339647176757249980, -3.209199768552584597 ) ) ;
#319 = CARTESIAN_POINT ( 'NONE',  ( 5.922536484609460139, 4.141940526947470502, -2.096250907027140009 ) ) ;
#320 = ORIENTED_EDGE ( 'NONE', *, *, #9901, .T. ) ;
#321 = CARTESIAN_POINT ( 'NONE',  ( 4.301783679327544796, 1.124169181347482116, 3.619231474885074906 ) ) ;
#322 =( BOUNDED_SURFACE ( )  B_SPLINE_SURFACE ( 1, 2, ( 
 ( #10503, #16040, #18799, #16316, #7560 ),
 ( #1657, #6116, #14427, #5932, #11761 ) ),
 .UNSPECIFIED., .F., .F., .T. ) 
 B_SPLINE_SURFACE_WITH_KNOTS ( ( 2, 2 ),
 ( 3, 2, 3 ),
 ( 0.000000000000000000, 1.000000000000000000 ),
 ( 0.000000000000000000, 0.5000000000000000000, 1.000000000000000000 ),
 .UNSPECIFIED. ) 
 GEOMETRIC_REPRESENTATION_ITEM ( )  RATIONAL_B_SPLINE_SURFACE ( (
 ( 1.000000000000000000, 0.9898214418809330173, 1.000000000000000000, 0.9898214418809330173, 1.000000000000000000),
 ( 1.000000000000000000, 0.9898214418809330173, 1.000000000000000000, 0.9898214418809330173, 1.000000000000000000) ) ) 
 REPRESENTATION_ITEM ( '' )  SURFACE ( )  );
#323 = ORIENTED_EDGE ( 'NONE', *, *, #9525, .T. ) ;
#324 = CARTESIAN_POINT ( 'NONE',  ( 6.185739562671489722, 3.490261851000687532, 4.333407908642882944 ) ) ;
#325 = CARTESIAN_POINT ( 'NONE',  ( 3.252691193458124630, -0.2828427124745764853, -4.737500000000000711 ) ) ;
#326 = CARTESIAN_POINT ( 'NONE',  ( 4.954639328930160680, 1.765696603890149818, -2.651435295925949731 ) ) ;
#327 = EDGE_CURVE ( 'NONE', #8536, #11863, #12472, .T. ) ;
#328 = ORIENTED_EDGE ( 'NONE', *, *, #9005, .F. ) ;
#329 = CARTESIAN_POINT ( 'NONE',  ( 5.077793105872300039, 1.465296395225011983, 1.080736762180870114 ) ) ;
#330 = CARTESIAN_POINT ( 'NONE',  ( 5.790087142436343370, 1.904875944444487601, 2.918425241344556387 ) ) ;
#331 = CARTESIAN_POINT ( 'NONE',  ( 5.357104507210510569, -1.744767733852155001, 4.406988271156735415 ) ) ;
#332 = CARTESIAN_POINT ( 'NONE',  ( 4.458414237506764799, -0.9744002711777129955, 4.373035442081559587 ) ) ;
#333 = CARTESIAN_POINT ( 'NONE',  ( 3.914894092177905627, 3.411894333851960059, -3.175568872249035390 ) ) ;
#334 = CARTESIAN_POINT ( 'NONE',  ( 2.358391876166355150, 5.419782716885659823, -7.652009577348660052 ) ) ;
#335 = EDGE_CURVE ( 'NONE', #15873, #3504, #13336, .T. ) ;
#336 = ORIENTED_EDGE ( 'NONE', *, *, #6354, .F. ) ;
#337 = CARTESIAN_POINT ( 'NONE',  ( 5.713773249979837487, -3.767743833204486137, -4.401129254751553255 ) ) ;
#338 = CARTESIAN_POINT ( 'NONE',  ( 5.200755859367998113, 4.919292686194475017, 3.177971801375279792 ) ) ;
#339 = CARTESIAN_POINT ( 'NONE',  ( -2.182223651164949985, -0.6972994106732040009, -11.50000000000000000 ) ) ;
#340 = CARTESIAN_POINT ( 'NONE',  ( 5.197083340094409643, -1.099733412675465871, -0.02165191635086295002 ) ) ;
#341 = CARTESIAN_POINT ( 'NONE',  ( 6.083997479218829163, 1.132063045727919937, 4.737476187205400535 ) ) ;
#342 = CARTESIAN_POINT ( 'NONE',  ( 5.524800590479512330, -2.145066421973558679, 5.249468143939654219 ) ) ;
#343 = CARTESIAN_POINT ( 'NONE',  ( 7.188804532649569090, 3.475676454513979774, 3.489107078308655296 ) ) ;
#344 = B_SPLINE_CURVE_WITH_KNOTS ( 'NONE', 3,
 ( #2260, #16924, #9580, #12828, #13983, #18630, #921, #6732, #18438, #9675 ),
 .UNSPECIFIED., .F., .F.,
 ( 4, 2, 2, 2, 4 ),
 ( 0.000000000000000000, 0.2499960739071561688, 0.4999973826047664494, 0.7499986913023828361, 1.000000000000000000 ),
 .UNSPECIFIED. ) ;
#345 = ORIENTED_EDGE ( 'NONE', *, *, #12345, .F. ) ;
#346 = CARTESIAN_POINT ( 'NONE',  ( 3.099833567173909010, -2.773343667358000086, 2.682300986811098298 ) ) ;
#347 = EDGE_LOOP ( 'NONE', ( #4059, #2479, #9843, #11194 ) ) ;
#348 = ORIENTED_EDGE ( 'NONE', *, *, #4746, .F. ) ;
#349 = CARTESIAN_POINT ( 'NONE',  ( 4.307924776881354667, 0.8203831968333753499, -4.489923385543866274 ) ) ;
#350 = PLANE ( 'NONE',  #18502 ) ;
#351 = CARTESIAN_POINT ( 'NONE',  ( 5.663143921116789770, 2.264210137194554662, -4.042731098000999168 ) ) ;
#352 = ORIENTED_EDGE ( 'NONE', *, *, #6239, .T. ) ;
#353 = ADVANCED_FACE ( 'NONE', ( #18300 ), #11067, .T. ) ;
#354 = CARTESIAN_POINT ( 'NONE',  ( 6.374470965170520032, 1.286861727453799897, 5.255124524862000435 ) ) ;
#355 = CARTESIAN_POINT ( 'NONE',  ( -3.512258729456175121, -3.558809082409295055, -11.50000000000000000 ) ) ;
#356 = B_SPLINE_SURFACE_WITH_KNOTS ( 'NONE', 1, 3, ( 
 ( #1819, #11739, #15918, #17538, #206, #16295, #6008, #13351, #16206, #4482 ),
 ( #3064, #2969, #11833, #17443, #17628, #8771, #9046, #11557, #10393, #3149 ),
 ( #17717, #14595, #8954, #4659, #1726, #4299, #8676, #6097, #7537, #298 ) ),
 .UNSPECIFIED., .F., .F., .F.,
 ( 2, 1, 2 ),
 ( 4, 2, 2, 2, 4 ),
 ( -0.01000000000000000021, 0.000000000000000000, 1.000000000000000000 ),
 ( 0.006635057504823150057, 0.04311319135309495121, 0.07959132520136669164, 0.1160694590496384043, 0.1525475928979105056 ),
 .UNSPECIFIED. ) ;
#357 = CARTESIAN_POINT ( 'NONE',  ( 5.374011537017750584, -2.404163056034239965, -5.137499999999999289 ) ) ;
#358 = CARTESIAN_POINT ( 'NONE',  ( 1.331698149067663817, 6.446476443984339610, -7.500000000000000000 ) ) ;
#359 = EDGE_LOOP ( 'NONE', ( #11117, #16419, #10414, #18731 ) ) ;
#360 = CARTESIAN_POINT ( 'NONE',  ( 6.302612664843920243, -4.073837940516614964, -2.272898026377690339 ) ) ;
#361 = CARTESIAN_POINT ( 'NONE',  ( 6.019234282870337793, 4.440347121637493899, -0.9883986431346337698 ) ) ;
#362 = CARTESIAN_POINT ( 'NONE',  ( 6.081118318204309148, -1.131370849898463815, -4.737500000000000711 ) ) ;
#363 = CARTESIAN_POINT ( 'NONE',  ( 4.629374523961350185, 3.501912422806665148, -4.192036736330845059 ) ) ;
#364 = CARTESIAN_POINT ( 'NONE',  ( 4.376915821698625919, -3.401258771353425914, 5.275199453642039238 ) ) ;
#365 = CARTESIAN_POINT ( 'NONE',  ( 4.274842690642910448, -3.450992494883839967, 0.1892002235584529790 ) ) ;
#366 = CARTESIAN_POINT ( 'NONE',  ( 3.989629300627630215, -0.8437969392935580348, 3.367367324540697204 ) ) ;
#367 = AXIS2_PLACEMENT_3D ( 'NONE', #8759, #6179, #13239 ) ;
#368 = CARTESIAN_POINT ( 'NONE',  ( 6.366330762510290064, -4.612560226391480001, 4.309596806167200533 ) ) ;
#369 = ADVANCED_FACE ( 'NONE', ( #776 ), #16758, .T. ) ;
#370 = ORIENTED_EDGE ( 'NONE', *, *, #12086, .F. ) ;
#371 = CARTESIAN_POINT ( 'NONE',  ( 0.7424621202458786540, -0.7424621202458724367, -11.49999999999999822 ) ) ;
#372 = CARTESIAN_POINT ( 'NONE',  ( 4.476424925379745900, 3.301749667672280175, 5.235614495441900829 ) ) ;
#373 = CARTESIAN_POINT ( 'NONE',  ( 5.283006650201309995, -3.060853367799904579, 2.073491254662465089 ) ) ;
#374 = CARTESIAN_POINT ( 'NONE',  ( 7.364847277807220038, 3.821167109894870073, -0.04643242875642070167 ) ) ;
#375 = VECTOR ( 'NONE', #941, 1000.000000000000000 ) ;
#376 = CARTESIAN_POINT ( 'NONE',  ( 5.455503596758480178, 1.722260042242699907, 3.206795759426250392 ) ) ;
#377 = CARTESIAN_POINT ( 'NONE',  ( 3.117415697863629820, 1.814948201436990205, 4.637501948550960762 ) ) ;
#378 = ORIENTED_EDGE ( 'NONE', *, *, #7940, .F. ) ;
#379 =( BOUNDED_CURVE ( )  B_SPLINE_CURVE ( 1, ( #17656, #17380 ),
 .UNSPECIFIED., .F., .T. ) 
 B_SPLINE_CURVE_WITH_KNOTS ( ( 2, 2 ),
 ( 0.000000000000000000, 1.000000000000000000 ),
 .UNSPECIFIED. ) 
 CURVE ( )  GEOMETRIC_REPRESENTATION_ITEM ( )  RATIONAL_B_SPLINE_CURVE ( ( 0.9756247947352794103, 0.9756247947352794103 ) ) 
 REPRESENTATION_ITEM ( '' )  );
#380 = CARTESIAN_POINT ( 'NONE',  ( 2.942268653293069303, 2.009966607479778844, -5.579466214378201450 ) ) ;
#381 = DIRECTION ( 'NONE',  ( -0.7071067811865460184, -0.7071067811865489050, 0.000000000000000000 ) ) ;
#382 = LINE ( 'NONE', #14942, #9333 ) ;
#383 = CARTESIAN_POINT ( 'NONE',  ( 4.549003273592880703, 3.246550082594870101, -4.637500000000000178 ) ) ;
#384 = CARTESIAN_POINT ( 'NONE',  ( 3.512017517908099684, 3.559050293957364719, -11.49999999999986144 ) ) ;
#385 = CARTESIAN_POINT ( 'NONE',  ( 1.283651632714791990, -0.8467880835224879110, -2.735589749120974634 ) ) ;
#386 = CARTESIAN_POINT ( 'NONE',  ( 6.839882530900074364, 0.9014540552539086482, -7.508207062649276509 ) ) ;
#387 = CARTESIAN_POINT ( 'NONE',  ( 6.177370077002279913, -4.189558238893955178, 1.899708148451495049 ) ) ;
#388 = CARTESIAN_POINT ( 'NONE',  ( 6.127381043164369601, -4.264579399450860286, 1.837499999999959943 ) ) ;
#389 = CARTESIAN_POINT ( 'NONE',  ( 7.276142418092776509, 3.328143763397981569, -3.005682208389278021 ) ) ;
#390 = DIRECTION ( 'NONE',  ( 0.7071067811865464625, 0.7071067811865485719, 0.000000000000000000 ) ) ;
#391 = VERTEX_POINT ( 'NONE', #9441 ) ;
#392 = EDGE_LOOP ( 'NONE', ( #16704, #3065, #1564, #17586 ) ) ;
#393 = EDGE_CURVE ( 'NONE', #6905, #1141, #6066, .T. ) ;
#394 = CARTESIAN_POINT ( 'NONE',  ( 8.236682541861693352, 4.864984344719618825, 1.523511261873934819 ) ) ;
#395 = CARTESIAN_POINT ( 'NONE',  ( 5.340212693723049853, 3.891741588058824863, 2.172776114886205256 ) ) ;
#396 = CARTESIAN_POINT ( 'NONE',  ( 3.889087296526035686, -3.889087296525996162, -5.537500000000000533 ) ) ;
#397 = CARTESIAN_POINT ( 'NONE',  ( 2.943424261556604193, -2.211417456112064528, -4.637500000000002842 ) ) ;
#398 = CARTESIAN_POINT ( 'NONE',  ( 6.477659040991435191, -6.109034680687544849, 1.837499999999961942 ) ) ;
#399 = CARTESIAN_POINT ( 'NONE',  ( 4.530069862988559848, 3.813790155012704908, 3.848180281472314945 ) ) ;
#400 = CARTESIAN_POINT ( 'NONE',  ( 5.271175146687689939, -4.769741146161260659, -3.018447225931264910 ) ) ;
#401 = CARTESIAN_POINT ( 'NONE',  ( 2.221859242499890197, 1.261398591151116078, 1.634291381090690054 ) ) ;
#402 = CARTESIAN_POINT ( 'NONE',  ( -1.767786702460085069, -6.010387890591939453, -7.500000000000000000 ) ) ;
#403 = CARTESIAN_POINT ( 'NONE',  ( 5.262255929389900722, 2.687345747344015212, 3.481545047495730127 ) ) ;
#404 = CARTESIAN_POINT ( 'NONE',  ( 4.006733167466243195, -3.127692807555269461, -4.022665212011907521 ) ) ;
#405 = CARTESIAN_POINT ( 'NONE',  ( 1.144456973139341249, -0.6649355875333818888, 1.687332331919716877 ) ) ;
#406 = LINE ( 'NONE', #13368, #16988 ) ;
#407 = CARTESIAN_POINT ( 'NONE',  ( 5.960901974096141309, 3.635967186862537837, -4.397290095262050613 ) ) ;
#408 = CARTESIAN_POINT ( 'NONE',  ( 6.499254909165490979, 2.732699372616390399, 3.318743952848759893 ) ) ;
#409 = CARTESIAN_POINT ( 'NONE',  ( 6.488507737079150850, -2.583578449827291124, -2.862650568673699158 ) ) ;
#410 = CARTESIAN_POINT ( 'NONE',  ( 7.290876213051697086, 3.801911786393036952, 0.2675563093696499140 ) ) ;
#411 = CARTESIAN_POINT ( 'NONE',  ( 5.919786500151710484, 4.608998318182830012, -2.008406708586575107 ) ) ;
#412 = ORIENTED_EDGE ( 'NONE', *, *, #5827, .F. ) ;
#413 = CARTESIAN_POINT ( 'NONE',  ( 4.616755320686609210, 1.345514017270553975, 3.158984426093995435 ) ) ;
#414 = EDGE_CURVE ( 'NONE', #2648, #15471, #182, .T. ) ;
#415 = EDGE_LOOP ( 'NONE', ( #14863, #8453, #802 ) ) ;
#416 = CARTESIAN_POINT ( 'NONE',  ( 5.496448848606710236, -2.170086337411250010, -4.264301938638809908 ) ) ;
#417 = EDGE_CURVE ( 'NONE', #15873, #15610, #4488, .T. ) ;
#418 = CARTESIAN_POINT ( 'NONE',  ( 8.223099583195400797, 4.767212709454929254, 1.975163200340054770 ) ) ;
#419 = CARTESIAN_POINT ( 'NONE',  ( 4.461537932916925797, 1.014826022751913914, -4.095621883110659667 ) ) ;
#420 = EDGE_LOOP ( 'NONE', ( #18180, #5892, #2433, #7593 ) ) ;
#421 = CARTESIAN_POINT ( 'NONE',  ( 2.066698548430547344, 1.215736976799445479, -3.743784402051022475 ) ) ;
#422 = CARTESIAN_POINT ( 'NONE',  ( 4.123921090780849674, 1.020597962798606151, 4.030669952729540206 ) ) ;
#423 = FACE_OUTER_BOUND ( 'NONE', #694, .T. ) ;
#424 = AXIS2_PLACEMENT_3D ( 'NONE', #4785, #1663, #10607 ) ;
#425 = CARTESIAN_POINT ( 'NONE',  ( 6.367144066703030347, 3.800503413478130810, 1.940305339983036337 ) ) ;
#426 = CARTESIAN_POINT ( 'NONE',  ( 4.274940308214502771, -0.8597268628544546543, 4.032166469704344003 ) ) ;
#427 = CARTESIAN_POINT ( 'NONE',  ( 6.891061489720909705, -3.149854803128020020, -3.456552774068734735 ) ) ;
#428 = CARTESIAN_POINT ( 'NONE',  ( 1.613327194843575008, -6.164847398208459950, -7.698973623109599984 ) ) ;
#429 = ORIENTED_EDGE ( 'NONE', *, *, #3960, .T. ) ;
#430 = CARTESIAN_POINT ( 'NONE',  ( 3.132319299996719764, -1.993566457718309870, 4.022243772060435596 ) ) ;
#431 = CARTESIAN_POINT ( 'NONE',  ( 5.091168824543140126, -0.4242640687119195175, 5.337500000000000355 ) ) ;
#432 = CARTESIAN_POINT ( 'NONE',  ( 3.232438939358282415, 0.4297563244894532786, -2.735612129976913831 ) ) ;
#433 = CARTESIAN_POINT ( 'NONE',  ( 1.630740180146985185, 3.115664420638735166, -11.50000000000000000 ) ) ;
#434 = CARTESIAN_POINT ( 'NONE',  ( 5.926230926399230547, 4.114687071286375009, 4.382937180083990469 ) ) ;
#435 =( BOUNDED_CURVE ( )  B_SPLINE_CURVE ( 3, ( #6000, #110, #11917, #2962 ),
 .UNSPECIFIED., .F., .T. ) 
 B_SPLINE_CURVE_WITH_KNOTS ( ( 4, 4 ),
 ( 0.000000000000000000, 1.000000000000000000 ),
 .UNSPECIFIED. ) 
 CURVE ( )  GEOMETRIC_REPRESENTATION_ITEM ( )  RATIONAL_B_SPLINE_CURVE ( ( 0.9999003759383018330, 0.8047378597739386352, 0.8047710677945046909, 1.000000000000000000 ) ) 
 REPRESENTATION_ITEM ( '' )  );
#436 = CARTESIAN_POINT ( 'NONE',  ( 5.789107867376483973, 5.508049431270467089, -2.998034519408670828 ) ) ;
#437 = CARTESIAN_POINT ( 'NONE',  ( 5.500500968287155956, -2.215861525717388592, 5.220888980899245801 ) ) ;
#438 = CARTESIAN_POINT ( 'NONE',  ( 4.347126504679414971, 1.814229274195425123, -2.626456979739984821 ) ) ;
#439 = VERTEX_POINT ( 'NONE', #6870 ) ;
#440 = CARTESIAN_POINT ( 'NONE',  ( 5.161629378302630577, 0.1171217427449718906, -4.737518695464441265 ) ) ;
#441 = ORIENTED_EDGE ( 'NONE', *, *, #4263, .T. ) ;
#442 = CARTESIAN_POINT ( 'NONE',  ( 4.065361143755517936, 0.9361027015946371543, -3.835888593841907834 ) ) ;
#443 = EDGE_CURVE ( 'NONE', #4342, #12177, #303, .T. ) ;
#444 = CARTESIAN_POINT ( 'NONE',  ( 6.646803743153550492, 1.131370849898488018, 5.137499999999999289 ) ) ;
#445 = CARTESIAN_POINT ( 'NONE',  ( 2.404163056034265278, 1.131370849898515996, -4.737500000000000711 ) ) ;
#446 = ORIENTED_EDGE ( 'NONE', *, *, #16298, .T. ) ;
#447 = DIRECTION ( 'NONE',  ( 0.7071067811865464625, 0.7071067811865485719, 0.000000000000000000 ) ) ;
#448 = CARTESIAN_POINT ( 'NONE',  ( -3.519884484538890135, -3.551183327326575156, -11.50000000000000000 ) ) ;
#449 = CARTESIAN_POINT ( 'NONE',  ( 5.461302314298669636, -2.295731368386464855, -5.186823076929900189 ) ) ;
#450 = CARTESIAN_POINT ( 'NONE',  ( 1.463118061924723934, 6.315056531127289929, -7.500000000000000000 ) ) ;
#451 = ORIENTED_EDGE ( 'NONE', *, *, #15603, .T. ) ;
#452 = CARTESIAN_POINT ( 'NONE',  ( 6.176355807489265715, -4.186203036458457483, -2.957964364107299904 ) ) ;
#453 = CARTESIAN_POINT ( 'NONE',  ( 4.554165729328387258, 3.482598825945332877, -4.388492944264339002 ) ) ;
#454 = CARTESIAN_POINT ( 'NONE',  ( 5.659013125144419121, 2.647228779817340172, 4.219351766345084798 ) ) ;
#455 = CARTESIAN_POINT ( 'NONE',  ( 6.188323419983199791, 4.169040056730510813, -1.913545953091285057 ) ) ;
#456 = CARTESIAN_POINT ( 'NONE',  ( 4.045927653396265811, -3.476684590443309908, 5.337500000000000355 ) ) ;
#457 = CARTESIAN_POINT ( 'NONE',  ( 3.290179388057620002, -2.676074079080929646, -0.1972424516285855023 ) ) ;
#458 = CARTESIAN_POINT ( 'NONE',  ( 3.507890775197588518, -1.200311789868800716, 2.682300986811092525 ) ) ;
#459 = CARTESIAN_POINT ( 'NONE',  ( 5.890328370920439482, 2.380464432643845551, -3.867158316758919856 ) ) ;
#460 = ORIENTED_EDGE ( 'NONE', *, *, #16179, .F. ) ;
#461 = CARTESIAN_POINT ( 'NONE',  ( 5.664406348946439351, -2.679453669054789877, -4.231013761263964668 ) ) ;
#462 = CARTESIAN_POINT ( 'NONE',  ( 6.281738445577480512, 5.804552544727119567, -2.226393496793654947 ) ) ;
#463 = ADVANCED_FACE ( 'NONE', ( #4099 ), #3849, .F. ) ;
#464 = CARTESIAN_POINT ( 'NONE',  ( 5.275806907277329927, -0.4194289018702459515, 6.867371605277689639 ) ) ;
#465 = CARTESIAN_POINT ( 'NONE',  ( 7.774373652777680554, 4.019499708760659651, -1.930364857512844923 ) ) ;
#466 = CYLINDRICAL_SURFACE ( 'NONE', #13262, 0.3999999999999999667 ) ;
#467 = CARTESIAN_POINT ( 'NONE',  ( 5.337256773421249711, -2.624046054779490156, -4.478959126148989611 ) ) ;
#468 = ADVANCED_FACE ( 'NONE', ( #4451 ), #5900, .T. ) ;
#469 = B_SPLINE_CURVE_WITH_KNOTS ( 'NONE', 3,
 ( #13586, #536, #6342, #1191, #6624, #13964 ),
 .UNSPECIFIED., .F., .F.,
 ( 4, 2, 4 ),
 ( 0.4409609648323215003, 0.5351396522248840215, 0.6293183995195329450 ),
 .UNSPECIFIED. ) ;
#470 = ORIENTED_EDGE ( 'NONE', *, *, #6026, .F. ) ;
#471 = CARTESIAN_POINT ( 'NONE',  ( 3.548232889705855708, 3.059594032315538836, -0.1424624969458318235 ) ) ;
#472 = CARTESIAN_POINT ( 'NONE',  ( 5.065250593003260526, -0.09711853177642860990, 4.702435802638844642 ) ) ;
#473 = CARTESIAN_POINT ( 'NONE',  ( 3.885644011414054688, 3.234152702650433753, 4.423511261873961153 ) ) ;
#474 = CARTESIAN_POINT ( 'NONE',  ( 7.207827665834808606, -6.110275495582201621, 0.6107863915965978663 ) ) ;
#475 = CARTESIAN_POINT ( 'NONE',  ( 3.522875207410480325, 3.548192604454984966, -11.50000000000000000 ) ) ;
#476 = CARTESIAN_POINT ( 'NONE',  ( 6.244668274054107293, 3.173330699173007918, -0.05242980957405983522 ) ) ;
#477 = CARTESIAN_POINT ( 'NONE',  ( 3.893331926274575139, -3.234857260084889941, -4.530128325002619860 ) ) ;
#478 = CARTESIAN_POINT ( 'NONE',  ( 7.278567904736640948, -3.325358930997182494, -3.343479756671528857 ) ) ;
#479 = CARTESIAN_POINT ( 'NONE',  ( 7.495331880577400518, -0.2828427124746059618, 5.337500000000000355 ) ) ;
#480 = CARTESIAN_POINT ( 'NONE',  ( 7.326955957579160739, 3.753740674822580115, -2.260583170451089696 ) ) ;
#481 = CARTESIAN_POINT ( 'NONE',  ( 3.665248422825543084, 3.110095901292901921, 0.05916506490495026388 ) ) ;
#482 = ORIENTED_EDGE ( 'NONE', *, *, #4611, .T. ) ;
#483 = ORIENTED_EDGE ( 'NONE', *, *, #1, .F. ) ;
#484 = CARTESIAN_POINT ( 'NONE',  ( 8.014762193241031341, 5.634908483124849710, -1.837501913160654921 ) ) ;
#485 =( BOUNDED_SURFACE ( )  B_SPLINE_SURFACE ( 3, 3, ( 
 ( #798, #15362, #7855, #895, #17949, #7950, #13767, #2325, #13668, #6609 ),
 ( #3745, #9552, #15456, #6423, #18226, #13949, #12334, #18129, #2421, #14045 ),
 ( #6793, #1179, #18504, #9739, #5548, #10122, #10031, #14325, #8685, #15928 ),
 ( #9831, #15547, #11179, #15642, #8596, #14511, #5739, #2787, #18599, #17076 ),
 ( #1078, #15835, #18696, #17270, #12609, #17170, #1271, #15738, #18790, #2597 ),
 ( #12987, #7086, #18406, #5357, #7176, #4115, #11369, #11274, #11565, #2881 ),
 ( #9929, #1460, #16989, #2697, #1363, #12703, #5454, #14231, #4022, #17364 ) ),
 .UNSPECIFIED., .F., .F., .T. ) 
 B_SPLINE_SURFACE_WITH_KNOTS ( ( 4, 3, 4 ),
 ( 4, 2, 2, 2, 4 ),
 ( 0.000000000000000000, 1.000000000000000000, 1.010000000000000009 ),
 ( 0.6219191816511250304, 0.6583973154993969512, 0.6948754493476689831, 0.7313535831959410149, 0.7678317170442119366 ),
 .UNSPECIFIED. ) 
 GEOMETRIC_REPRESENTATION_ITEM ( )  RATIONAL_B_SPLINE_SURFACE ( (
 ( 1.000000000000000000, 1.000000000000000000, 1.000000000000000000, 1.000000000000000000, 1.000000000000000000, 1.000000000000000000, 1.000000000000000000, 1.000000000000000000, 1.000000000000000000, 1.000000000000000000),
 ( 0.8047378541243649375, 0.8047378541243649375, 0.8047378541243649375, 0.8047378541243649375, 0.8047378541243649375, 0.8047378541243649375, 0.8047378541243649375, 0.8047378541243649375, 0.8047378541243649375, 0.8047378541243649375),
 ( 0.8047378541243649375, 0.8047378541243649375, 0.8047378541243649375, 0.8047378541243649375, 0.8047378541243649375, 0.8047378541243649375, 0.8047378541243649375, 0.8047378541243649375, 0.8047378541243649375, 0.8047378541243649375),
 ( 1.000000000000000000, 1.000000000000000000, 1.000000000000000000, 1.000000000000000000, 1.000000000000000000, 1.000000000000000000, 1.000000000000000000, 1.000000000000000000, 1.000000000000000000, 1.000000000000000000),
 ( 1.000000000000000000, 1.000000000000000000, 1.000000000000000000, 1.000000000000000000, 1.000000000000000000, 1.000000000000000000, 1.000000000000000000, 1.000000000000000000, 1.000000000000000000, 1.000000000000000000),
 ( 1.000000000000000000, 1.000000000000000000, 1.000000000000000000, 1.000000000000000000, 1.000000000000000000, 1.000000000000000000, 1.000000000000000000, 1.000000000000000000, 1.000000000000000000, 1.000000000000000000),
 ( 1.000000000000000000, 1.000000000000000000, 1.000000000000000000, 1.000000000000000000, 1.000000000000000000, 1.000000000000000000, 1.000000000000000000, 1.000000000000000000, 1.000000000000000000, 1.000000000000000000) ) ) 
 REPRESENTATION_ITEM ( '' )  SURFACE ( )  );
#486 = CARTESIAN_POINT ( 'NONE',  ( 3.097691654936012728, -0.8877117556468080428, -2.693158270752590067 ) ) ;
#487 = CARTESIAN_POINT ( 'NONE',  ( 0.9899494936611729079, 0.2828427124746574761, 4.737500000000000711 ) ) ;
#488 = FACE_OUTER_BOUND ( 'NONE', #1090, .T. ) ;
#489 = CARTESIAN_POINT ( 'NONE',  ( 5.844243075001056553, 5.386762199361472270, 1.209522523747861067 ) ) ;
#490 = CIRCLE ( 'NONE', #6268, 0.3999999999999999112 ) ;
#491 = AXIS2_PLACEMENT_3D ( 'NONE', #16861, #9136, #1044 ) ;
#492 = LINE ( 'NONE', #13740, #14665 ) ;
#493 = CARTESIAN_POINT ( 'NONE',  ( 4.033877029391560676, -3.326757462314911429, -4.737493549110348923 ) ) ;
#494 = CARTESIAN_POINT ( 'NONE',  ( -1.569786913280859952, -6.208387679771170120, -7.672563819902659787 ) ) ;
#495 = CARTESIAN_POINT ( 'NONE',  ( 5.534220217923608409, 1.952436910785118052, -4.599107329627335261 ) ) ;
#496 = CARTESIAN_POINT ( 'NONE',  ( 4.425520143042089849, -3.677735937921904785, -3.883022453676395092 ) ) ;
#497 = CARTESIAN_POINT ( 'NONE',  ( 4.972797153859889185, -0.8283965727853972449, 2.031687123127630112 ) ) ;
#498 = CARTESIAN_POINT ( 'NONE',  ( 7.219108361884223335, 1.002454311142357168, 1.527912105474972915 ) ) ;
#499 = CARTESIAN_POINT ( 'NONE',  ( 1.039771323940372083, 0.4361785393168905456, 2.522216853113744772 ) ) ;
#500 = CARTESIAN_POINT ( 'NONE',  ( 3.326827213380080028, 2.696683236908109738, 0.1545591931053434676 ) ) ;
#501 = CARTESIAN_POINT ( 'NONE',  ( 5.437206397142820613, -1.697219577878666508, -2.958083448493162404 ) ) ;
#502 = CARTESIAN_POINT ( 'NONE',  ( 5.271175146687689939, -4.769741146161260659, -3.018447225931264910 ) ) ;
#503 = CARTESIAN_POINT ( 'NONE',  ( 5.920600506819281073, 4.743105920287720600, -1.896333787989234798 ) ) ;
#504 = CARTESIAN_POINT ( 'NONE',  ( 7.225158048350032836, -0.2441435578856510358, -0.7048425931363833108 ) ) ;
#505 = VECTOR ( 'NONE', #8210, 1000.000000000000000 ) ;
#506 = ORIENTED_EDGE ( 'NONE', *, *, #15759, .T. ) ;
#507 = DIRECTION ( 'NONE',  ( 0.000000000000000000, 0.000000000000000000, -1.000000000000000000 ) ) ;
#508 = AXIS2_PLACEMENT_3D ( 'NONE', #2940, #4082, #781 ) ;
#509 = B_SPLINE_SURFACE_WITH_KNOTS ( 'NONE', 1, 3, ( 
 ( #17052, #17144, #2855, #7152, #18573, #1342, #5518, #10005, #8377, #9806 ),
 ( #1054, #15809, #14392, #10097, #15616, #7246, #6864, #1434, #12962, #8662 ) ),
 .UNSPECIFIED., .F., .F., .F.,
 ( 2, 2 ),
 ( 4, 2, 2, 2, 4 ),
 ( 0.000000000000000000, 1.000000000000000000 ),
 ( 0.2321682829557880079, 0.2686464168040594847, 0.3051245506523315165, 0.3416026845006034929, 0.3780808183488749696 ),
 .UNSPECIFIED. ) ;
#510 = ORIENTED_EDGE ( 'NONE', *, *, #10355, .F. ) ;
#511 = DIRECTION ( 'NONE',  ( 0.7071067811865460184, 0.7071067811865490160, 6.505213034913009841E-16 ) ) ;
#512 = CARTESIAN_POINT ( 'NONE',  ( 3.121493451670609875, -1.811041998607039849, -4.637500000000000178 ) ) ;
#513 = CARTESIAN_POINT ( 'NONE',  ( 4.814788533523129743, 1.578607726166205039, -2.841356030235359764 ) ) ;
#514 = VERTEX_POINT ( 'NONE', #10742 ) ;
#515 = CARTESIAN_POINT ( 'NONE',  ( 3.390491861759854508, -2.413534670644540192, 3.252063524518449711 ) ) ;
#516 = CARTESIAN_POINT ( 'NONE',  ( 4.203993047912370606, 3.076530946757729978, 2.425970224470745062 ) ) ;
#517 = CARTESIAN_POINT ( 'NONE',  ( 4.665031922851066604, 1.900912725051392416, -1.173545627207875253 ) ) ;
#518 = CARTESIAN_POINT ( 'NONE',  ( 3.883777371432864722, 3.883777371432904246, -7.583680563957702958 ) ) ;
#519 = CARTESIAN_POINT ( 'NONE',  ( 8.226164640180600784, -5.110219637906659784, 1.837499999999959943 ) ) ;
#520 = CARTESIAN_POINT ( 'NONE',  ( 8.223099583195400797, 4.767212709454929254, 1.975163200340054770 ) ) ;
#521 = CARTESIAN_POINT ( 'NONE',  ( 6.164847398208459950, -1.613327194843565016, -7.500000000000000000 ) ) ;
#522 = VECTOR ( 'NONE', #17708, 1000.000000000000114 ) ;
#523 = ORIENTED_EDGE ( 'NONE', *, *, #3606, .F. ) ;
#524 = VECTOR ( 'NONE', #12989, 1000.000000000000000 ) ;
#525 = DIRECTION ( 'NONE',  ( 0.7071067811865460184, 0.7071067811865490160, 0.000000000000000000 ) ) ;
#526 = CARTESIAN_POINT ( 'NONE',  ( 5.622619281721700446, 5.065720089298549667, 2.762899996231184652 ) ) ;
#527 = CARTESIAN_POINT ( 'NONE',  ( 8.132564308588371205, 4.460801997573888400, 0.8955337856217915338 ) ) ;
#528 = CARTESIAN_POINT ( 'NONE',  ( 3.171046575971250281, 3.798706955377554983, -11.50000000000000000 ) ) ;
#529 = EDGE_CURVE ( 'NONE', #2758, #14683, #10836, .T. ) ;
#530 = CARTESIAN_POINT ( 'NONE',  ( 4.027998685680702629, 1.366661161888419240, 2.117007304727969164 ) ) ;
#531 = CARTESIAN_POINT ( 'NONE',  ( 6.694995198584019036, 6.196603594601788778, -1.837499999999999245 ) ) ;
#532 = CARTESIAN_POINT ( 'NONE',  ( 7.103437058269607363, -0.9781381420120555115, -3.645141573443125171 ) ) ;
#533 = CARTESIAN_POINT ( 'NONE',  ( 7.492026193643409826, 3.816562164979104832, 3.392473984950974852 ) ) ;
#534 = B_SPLINE_CURVE_WITH_KNOTS ( 'NONE', 3,
 ( #11595, #6142, #17670, #15962, #14719, #4609 ),
 .UNSPECIFIED., .F., .F.,
 ( 4, 2, 4 ),
 ( 0.000000000000000000, 0.5000000000000000000, 1.000000000000000000 ),
 .UNSPECIFIED. ) ;
#535 = ORIENTED_EDGE ( 'NONE', *, *, #1747, .T. ) ;
#536 = CARTESIAN_POINT ( 'NONE',  ( 4.298929939911129594, -3.354415848881399764, -1.125446820107182111 ) ) ;
#537 = EDGE_LOOP ( 'NONE', ( #5718, #2971, #2970, #8698 ) ) ;
#538 = CARTESIAN_POINT ( 'NONE',  ( 4.954639328930160680, 1.765696603890149818, -2.651435295925949731 ) ) ;
#539 = CARTESIAN_POINT ( 'NONE',  ( 6.332929295176270124, 1.445245297875756174, 5.537499999999999645 ) ) ;
#540 = CARTESIAN_POINT ( 'NONE',  ( 4.593577602028620532, 3.235989642881474726, -4.588935544045809500 ) ) ;
#541 = ORIENTED_EDGE ( 'NONE', *, *, #18084, .F. ) ;
#542 = CARTESIAN_POINT ( 'NONE',  ( 5.529503419165793687, 2.131833147455131972, 5.255125943108204467 ) ) ;
#543 = CARTESIAN_POINT ( 'NONE',  ( -3.535532838398869782, -3.535534973466615050, -11.50000000000000000 ) ) ;
#544 = CARTESIAN_POINT ( 'NONE',  ( 5.572071433888510228, -1.993971039541644785, -5.312027941795990138 ) ) ;
#545 = CARTESIAN_POINT ( 'NONE',  ( 1.467709761942830093, 6.310464831109179329, -7.500000000000000000 ) ) ;
#546 = B_SPLINE_CURVE_WITH_KNOTS ( 'NONE', 1,
 ( #14183, #15687, #15408 ),
 .UNSPECIFIED., .F., .F.,
 ( 2, 1, 2 ),
 ( 0.000000000000000000, 5.722928867833344558E-05, 1.000000000000000000 ),
 .UNSPECIFIED. ) ;
#547 = ORIENTED_EDGE ( 'NONE', *, *, #11183, .F. ) ;
#548 =( BOUNDED_SURFACE ( )  B_SPLINE_SURFACE ( 3, 2, ( 
 ( #13505, #3404, #12084, #15300, #644 ),
 ( #2261, #6451, #10835, #10933, #17880 ),
 ( #4825, #12367, #15206, #2167, #7978 ),
 ( #18164, #5112, #12461, #15491, #922 ) ),
 .UNSPECIFIED., .F., .F., .T. ) 
 B_SPLINE_SURFACE_WITH_KNOTS ( ( 4, 4 ),
 ( 3, 2, 3 ),
 ( 0.000000000000000000, 1.000000000000000000 ),
 ( 0.000000000000000000, 0.5000000000000000000, 1.000000000000000000 ),
 .UNSPECIFIED. ) 
 GEOMETRIC_REPRESENTATION_ITEM ( )  RATIONAL_B_SPLINE_SURFACE ( (
 ( 1.000000000000000000, 0.9978589232386030350, 1.000000000000000000, 0.9978589232386030350, 1.000000000000000000),
 ( 0.8047378541243649375, 0.8030148486058830137, 0.8047378541243649375, 0.8030148486058830137, 0.8047378541243649375),
 ( 0.8047378541243649375, 0.8030148486058830137, 0.8047378541243649375, 0.8030148486058830137, 0.8047378541243649375),
 ( 1.000000000000000000, 0.9978589232386030350, 1.000000000000000000, 0.9978589232386030350, 1.000000000000000000) ) ) 
 REPRESENTATION_ITEM ( '' )  SURFACE ( )  );
#549 = CARTESIAN_POINT ( 'NONE',  ( 6.152948402170959952, 4.227783311937420407, -1.869302861149654937 ) ) ;
#550 = EDGE_CURVE ( 'NONE', #2708, #11782, #10551, .T. ) ;
#551 = DIRECTION ( 'NONE',  ( 0.7071067811865481278, 0.7071067811865466846, 0.000000000000000000 ) ) ;
#552 = CARTESIAN_POINT ( 'NONE',  ( 6.313253148162139894, 3.824550297195270065, -2.091916494210855237 ) ) ;
#553 = EDGE_CURVE ( 'NONE', #10533, #1141, #7791, .T. ) ;
#554 = DIRECTION ( 'NONE',  ( 0.4712202977144846483, -0.4712202977144846483, -0.7455889363742899123 ) ) ;
#555 = CARTESIAN_POINT ( 'NONE',  ( 7.470630586050293509, 6.061498401535491354, 2.675121030733635497 ) ) ;
#556 = CARTESIAN_POINT ( 'NONE',  ( 6.127381043164369601, -4.264579399450860286, 1.837499999999959943 ) ) ;
#557 = CARTESIAN_POINT ( 'NONE',  ( 5.575995224866860944, 2.238912396401520066, -4.151761269089170980 ) ) ;
#558 = ORIENTED_EDGE ( 'NONE', *, *, #18585, .F. ) ;
#559 = CARTESIAN_POINT ( 'NONE',  ( 5.591063185651667489, -2.334432456485740381, -4.405387255958856940 ) ) ;
#560 = CARTESIAN_POINT ( 'NONE',  ( 4.665069414521390456, 1.900933020546149876, -1.173560478647729832 ) ) ;
#561 = CARTESIAN_POINT ( 'NONE',  ( 5.139526195890336879, -0.06586619464001215729, 5.784903703958264920 ) ) ;
#562 = CARTESIAN_POINT ( 'NONE',  ( 6.891061489720940791, 3.149854803128049774, -3.018447225931284894 ) ) ;
#563 = CIRCLE ( 'NONE', #18807, 0.4000000000000000222 ) ;
#564 = AXIS2_PLACEMENT_3D ( 'NONE', #11090, #16902, #3848 ) ;
#565 = EDGE_CURVE ( 'NONE', #15291, #14265, #16254, .T. ) ;
#566 = CARTESIAN_POINT ( 'NONE',  ( 5.348982705192990572, -2.519962495983860240, -4.544893137788210247 ) ) ;
#567 = ORIENTED_EDGE ( 'NONE', *, *, #5567, .F. ) ;
#568 =( BOUNDED_CURVE ( )  B_SPLINE_CURVE ( 2, ( #7552, #11847, #17643 ),
 .UNSPECIFIED., .F., .T. ) 
 B_SPLINE_CURVE_WITH_KNOTS ( ( 3, 3 ),
 ( 0.000000000000000000, 1.000000000000000000 ),
 .UNSPECIFIED. ) 
 CURVE ( )  GEOMETRIC_REPRESENTATION_ITEM ( )  RATIONAL_B_SPLINE_CURVE ( ( 1.000000000000000000, 0.9514108343247585919, 0.9992964939910691236 ) ) 
 REPRESENTATION_ITEM ( '' )  );
#569 = DIRECTION ( 'NONE',  ( -0.7071067811865461294, -0.7071067811865489050, 0.000000000000000000 ) ) ;
#570 = CARTESIAN_POINT ( 'NONE',  ( 5.522027645738985413, 0.9935939741492609834, 6.867371605277686086 ) ) ;
#571 = CARTESIAN_POINT ( 'NONE',  ( 3.269290149286751213, 2.599110467011859882, -3.293021596333740142 ) ) ;
#572 = CARTESIAN_POINT ( 'NONE',  ( 4.253150621610870097, -3.408182071013409864, -5.255124524862000435 ) ) ;
#573 = EDGE_CURVE ( 'NONE', #16160, #15224, #4257, .T. ) ;
#574 = CARTESIAN_POINT ( 'NONE',  ( 5.419782716885659823, 2.358391876166360035, -7.500000000000000000 ) ) ;
#575 = CARTESIAN_POINT ( 'NONE',  ( 6.081118318204309148, -1.131370849898463815, 4.737500000000000711 ) ) ;
#576 = CARTESIAN_POINT ( 'NONE',  ( 3.559604735873069803, 0.2099274439414345050, -1.396176889729423776 ) ) ;
#577 = AXIS2_PLACEMENT_3D ( 'NONE', #10113, #390, #117 ) ;
#578 = CARTESIAN_POINT ( 'NONE',  ( 4.530012475628379498, -3.813829777179364999, -3.848105618043544673 ) ) ;
#579 = AXIS2_PLACEMENT_3D ( 'NONE', #9584, #16555, #2362 ) ;
#580 = CARTESIAN_POINT ( 'NONE',  ( 7.320117198258510705, 3.718063637207384531, -2.376866851923625124 ) ) ;
#581 = B_SPLINE_CURVE_WITH_KNOTS ( 'NONE', 3,
 ( #252, #8995, #6053, #11689 ),
 .UNSPECIFIED., .F., .F.,
 ( 4, 4 ),
 ( 0.000000000000000000, 1.000000000000000000 ),
 .UNSPECIFIED. ) ;
#582 = CARTESIAN_POINT ( 'NONE',  ( 4.219382571799505044, 3.344630887383889917, -4.317814500696959712 ) ) ;
#583 = ORIENTED_EDGE ( 'NONE', *, *, #12171, .T. ) ;
#584 = ORIENTED_EDGE ( 'NONE', *, *, #7575, .F. ) ;
#585 = CARTESIAN_POINT ( 'NONE',  ( 5.872382381393079775, -2.275892770405394838, 1.789596374206070095 ) ) ;
#586 = CARTESIAN_POINT ( 'NONE',  ( 2.889529291684245216, -0.9721015176041929440, -2.557780767762079854 ) ) ;
#587 = EDGE_CURVE ( 'NONE', #14902, #9780, #7302, .T. ) ;
#588 = CARTESIAN_POINT ( 'NONE',  ( 6.538372055505710101, -1.218661627179420170, -5.186823076929909959 ) ) ;
#589 = CARTESIAN_POINT ( 'NONE',  ( 3.198380455783105258, -2.899524288160180152, -7.377765350918465970 ) ) ;
#590 = CARTESIAN_POINT ( 'NONE',  ( 5.903261593731725654, 4.995257058419726448, -0.9883986431346338808 ) ) ;
#591 = SECURITY_CLASSIFICATION ( '', '', #15428 ) ;
#592 = CARTESIAN_POINT ( 'NONE',  ( 4.800812844091630005, -3.543021421404270122, -2.243918587796539743 ) ) ;
#593 = AXIS2_PLACEMENT_3D ( 'NONE', #2235, #15552, #2513 ) ;
#594 = CARTESIAN_POINT ( 'NONE',  ( 3.768916469859783458, -3.365509505161726977, -3.742999099444535904 ) ) ;
#595 = CARTESIAN_POINT ( 'NONE',  ( 3.983506417455329185, -3.258369756963425345, 4.637508853041560464 ) ) ;
#596 = CARTESIAN_POINT ( 'NONE',  ( 5.273832172188500422, 2.665970801303695126, -5.893454952504270317 ) ) ;
#597 = CARTESIAN_POINT ( 'NONE',  ( 1.020323964225693825, -0.3844567240841195166, -2.735840945870849694 ) ) ;
#598 = CARTESIAN_POINT ( 'NONE',  ( 4.666904755831200013, -0.8485281374238350383, -5.337500000000000355 ) ) ;
#599 = CARTESIAN_POINT ( 'NONE',  ( 6.940716661167630974, 0.3618089102920550304, 0.7064645357331480469 ) ) ;
#600 = CARTESIAN_POINT ( 'NONE',  ( 6.328112457641170252, 4.639389397460429443, 4.282230668295864184 ) ) ;
#601 = DIRECTION ( 'NONE',  ( 0.000000000000000000, 0.000000000000000000, -1.000000000000000000 ) ) ;
#602 = CARTESIAN_POINT ( 'NONE',  ( 4.338530198561574736, 3.376835500513025057, -5.220093595024569488 ) ) ;
#603 =( BOUNDED_CURVE ( )  B_SPLINE_CURVE ( 1, ( #5596, #4167 ),
 .UNSPECIFIED., .F., .T. ) 
 B_SPLINE_CURVE_WITH_KNOTS ( ( 2, 2 ),
 ( 0.000000000000000000, 1.000000000000000000 ),
 .UNSPECIFIED. ) 
 CURVE ( )  GEOMETRIC_REPRESENTATION_ITEM ( )  RATIONAL_B_SPLINE_CURVE ( ( 0.9755658262571340611, 0.9755658262571340611 ) ) 
 REPRESENTATION_ITEM ( '' )  );
#604 = CARTESIAN_POINT ( 'NONE',  ( 5.941224512675850278, -5.611992429481432509, -2.118326190984741064 ) ) ;
#605 = CARTESIAN_POINT ( 'NONE',  ( 6.163553042604299925, 5.691312423641919693, -2.471507544413740209 ) ) ;
#606 = CARTESIAN_POINT ( 'NONE',  ( 1.925059551727564822, 1.452879310205257957, 1.446554656425636187 ) ) ;
#607 = ORIENTED_EDGE ( 'NONE', *, *, #11392, .F. ) ;
#608 = ADVANCED_FACE ( 'NONE', ( #6452 ), #12260, .T. ) ;
#609 = CARTESIAN_POINT ( 'NONE',  ( 3.199279114247355338, 1.785302960317129983, 4.001922826121605326 ) ) ;
#610 = CIRCLE ( 'NONE', #15200, 0.5999999999999998668 ) ;
#611 = ORIENTED_EDGE ( 'NONE', *, *, #16179, .T. ) ;
#612 = LINE ( 'NONE', #12142, #14846 ) ;
#613 = CARTESIAN_POINT ( 'NONE',  ( 5.411182386159559599, -1.963766194180430080, -4.448707013014120193 ) ) ;
#614 = ORIENTED_EDGE ( 'NONE', *, *, #13972, .F. ) ;
#615 = CARTESIAN_POINT ( 'NONE',  ( 6.567919191359799846, 2.605761363116776863, -0.2379623094662095539 ) ) ;
#616 = CARTESIAN_POINT ( 'NONE',  ( 5.202255347679540343, 1.803321563757300128, 2.715536559134165362 ) ) ;
#617 = CARTESIAN_POINT ( 'NONE',  ( 5.573111915221310220, -2.235387533243325286, 4.151653656596379527 ) ) ;
#618 = DIRECTION ( 'NONE',  ( -0.7071067811865460184, -0.7071067811865489050, 0.000000000000000000 ) ) ;
#619 = CARTESIAN_POINT ( 'NONE',  ( 4.525483399593920097, 0.9899494936611968887, 4.737500000000000711 ) ) ;
#620 = CARTESIAN_POINT ( 'NONE',  ( 3.347425226256915298, 2.765935705329205074, -3.725133858022224853 ) ) ;
#621 = CARTESIAN_POINT ( 'NONE',  ( 6.164847398208459950, -1.613327194843565016, -7.698973532095199523 ) ) ;
#622 = ORIENTED_EDGE ( 'NONE', *, *, #5440, .T. ) ;
#623 = CARTESIAN_POINT ( 'NONE',  ( 5.864930585882050629, 4.202481822356350705, 2.117136379051470119 ) ) ;
#624 = DIRECTION ( 'NONE',  ( -0.7071067811865460184, -0.7071067811865489050, 0.000000000000000000 ) ) ;
#625 = CARTESIAN_POINT ( 'NONE',  ( -6.772879041517839482, 1.005295551534172160, -7.500000000000000000 ) ) ;
#626 = CARTESIAN_POINT ( 'NONE',  ( 6.846615823424049729, 5.337076458272259849, 3.811634002577479752 ) ) ;
#627 = CARTESIAN_POINT ( 'NONE',  ( 5.293571424757079313, 4.747344868091899706, -2.891754745161720042 ) ) ;
#628 = CARTESIAN_POINT ( 'NONE',  ( 5.395025194821815973, -1.733055817530568365, 4.148141274435220183 ) ) ;
#629 = CARTESIAN_POINT ( 'NONE',  ( 8.209812894275019701, 4.735649169605309794, 2.109298363016195221 ) ) ;
#630 = ORIENTED_EDGE ( 'NONE', *, *, #15652, .T. ) ;
#631 = CARTESIAN_POINT ( 'NONE',  ( 6.510550241715749920, -5.975117428014753429, 1.225143520965827681 ) ) ;
#632 = VERTEX_POINT ( 'NONE', #14055 ) ;
#633 = CARTESIAN_POINT ( 'NONE',  ( 4.292821377138477779, 0.9035848465607343449, -3.882940773337845819 ) ) ;
#634 = CARTESIAN_POINT ( 'NONE',  ( 5.021390413375036665, 0.7385576803754323461, -1.985878371130452846 ) ) ;
#635 = ORIENTED_EDGE ( 'NONE', *, *, #4021, .F. ) ;
#636 = EDGE_CURVE ( 'NONE', #9451, #4975, #12809, .T. ) ;
#637 = FACE_OUTER_BOUND ( 'NONE', #948, .T. ) ;
#638 = CARTESIAN_POINT ( 'NONE',  ( -3.100911846675220129, -4.677262746376809943, -7.500000000000000000 ) ) ;
#639 = CARTESIAN_POINT ( 'NONE',  ( 5.774011537017759821, -2.004163056034260038, -5.537499999999999645 ) ) ;
#640 = CARTESIAN_POINT ( 'NONE',  ( 1.449369791712241895, 6.328804801339770414, -7.676119757928839604 ) ) ;
#641 = VERTEX_POINT ( 'NONE', #16907 ) ;
#642 = CARTESIAN_POINT ( 'NONE',  ( 3.079263370831434976, -0.8996528666139030905, -2.517829111881130011 ) ) ;
#643 = CARTESIAN_POINT ( 'NONE',  ( 4.877172730674473655, 3.466687287326793321, -4.438931513846093857 ) ) ;
#644 = CARTESIAN_POINT ( 'NONE',  ( 5.956354628934609430, 4.163693916627870806, 4.380299817725004985 ) ) ;
#645 = CARTESIAN_POINT ( 'NONE',  ( 4.184325371246194969, 3.329983690797984952, -4.347032848972025576 ) ) ;
#646 = CARTESIAN_POINT ( 'NONE',  ( 4.340554905323009471, -3.437619687729030815, 5.300697393666583324 ) ) ;
#647 = CARTESIAN_POINT ( 'NONE',  ( 7.470953927310338472, 6.189421049971005395, 2.004229643885733214 ) ) ;
#648 = CARTESIAN_POINT ( 'NONE',  ( 2.969848480983504846, 4.185020385794049640E-14, -5.137499999999999289 ) ) ;
#649 = CARTESIAN_POINT ( 'NONE',  ( 5.768278748434769732, 2.311687595721704902, -3.945458522902165033 ) ) ;
#650 = ORIENTED_EDGE ( 'NONE', *, *, #18732, .F. ) ;
#651 = CARTESIAN_POINT ( 'NONE',  ( 5.346455405241940184, -3.139301736252349873, -1.038516040508679961 ) ) ;
#652 = CARTESIAN_POINT ( 'NONE',  ( 5.513375886927089908, -1.882003215668769824, -0.9771333682876870430 ) ) ;
#653 = ADVANCED_FACE ( 'NONE', ( #8417 ), #3758, .T. ) ;
#654 = CARTESIAN_POINT ( 'NONE',  ( 6.782635522140544992, -1.422217612320789915, 2.169931520836223982 ) ) ;
#655 = EDGE_CURVE ( 'NONE', #10700, #632, #4032, .T. ) ;
#656 = CARTESIAN_POINT ( 'NONE',  ( 5.915971502978979224, 4.789286209997319688, -1.837500945568335098 ) ) ;
#657 =( BOUNDED_SURFACE ( )  B_SPLINE_SURFACE ( 1, 2, ( 
 ( #4869, #9247, #15062, #963, #18389 ),
 ( #1253, #15624, #7066, #9628, #8485 ) ),
 .UNSPECIFIED., .F., .F., .T. ) 
 B_SPLINE_SURFACE_WITH_KNOTS ( ( 2, 2 ),
 ( 3, 2, 3 ),
 ( 0.000000000000000000, 1.000000000000000000 ),
 ( 0.000000000000000000, 0.5000000000000000000, 1.000000000000000000 ),
 .UNSPECIFIED. ) 
 GEOMETRIC_REPRESENTATION_ITEM ( )  RATIONAL_B_SPLINE_SURFACE ( (
 ( 1.000000000000000000, 0.9898214418809330173, 1.000000000000000000, 0.9898214418809330173, 1.000000000000000000),
 ( 1.000000000000000000, 0.9898214418809330173, 1.000000000000000000, 0.9898214418809330173, 1.000000000000000000) ) ) 
 REPRESENTATION_ITEM ( '' )  SURFACE ( )  );
#658 = FACE_OUTER_BOUND ( 'NONE', #10823, .T. ) ;
#659 = CARTESIAN_POINT ( 'NONE',  ( 4.371088861567914208, -3.330638223475084647, -4.379973071528625361 ) ) ;
#660 = ORIENTED_EDGE ( 'NONE', *, *, #13344, .F. ) ;
#661 = CARTESIAN_POINT ( 'NONE',  ( 5.811023382593409004, 2.261169195886009842, -1.800507793994529981 ) ) ;
#662 = CARTESIAN_POINT ( 'NONE',  ( 6.501129147640066996, 1.295092937912757813, 4.702435802638844642 ) ) ;
#663 = CARTESIAN_POINT ( 'NONE',  ( 3.551482502353058734, 2.963682421510553944, -2.949757965815329008 ) ) ;
#664 = CARTESIAN_POINT ( 'NONE',  ( 5.283006650201330423, 3.060853367799935221, 4.401508745337515016 ) ) ;
#665 = CARTESIAN_POINT ( 'NONE',  ( 3.526213687737060454, 3.544854124128405282, -11.35524997334140096 ) ) ;
#666 = CARTESIAN_POINT ( 'NONE',  ( 4.630163932409059768, -1.208782799442094102, 0.02968864274832954536 ) ) ;
#667 = CARTESIAN_POINT ( 'NONE',  ( 4.495587943883665005, 3.769139821404099866, -2.615273559361610101 ) ) ;
#668 = B_SPLINE_SURFACE_WITH_KNOTS ( 'NONE', 1, 3, ( 
 ( #7431, #11818, #17799, #4936, #5029, #12101, #467, #566, #13521, #17991 ),
 ( #6374, #18178, #14937, #12382, #6177, #6559, #659, #7990, #3699, #5126 ) ),
 .UNSPECIFIED., .F., .F., .F.,
 ( 2, 2 ),
 ( 4, 2, 2, 2, 4 ),
 ( 0.000000000000000000, 1.000000000000000000 ),
 ( 0.8474524071020900218, 0.8839305409503620536, 0.9204086747986330863, 0.9568868086469050072, 0.9933649424951770390 ),
 .UNSPECIFIED. ) ;
#669 = CARTESIAN_POINT ( 'NONE',  ( 8.207668912678677486, -4.312018978523068036, -2.073324374487404143 ) ) ;
#670 = CARTESIAN_POINT ( 'NONE',  ( 6.992198431412181669, 3.048717861436802234, -3.427096584295262094 ) ) ;
#671 = ADVANCED_FACE ( 'NONE', ( #18327 ), #8235, .F. ) ;
#672 = CARTESIAN_POINT ( 'NONE',  ( 4.768549123377019860, 3.537692781584885093, -4.219351766345210031 ) ) ;
#673 = EDGE_LOOP ( 'NONE', ( #6939, #9969, #9878, #5764 ) ) ;
#674 = EDGE_LOOP ( 'NONE', ( #9926, #15451, #2316, #2127 ) ) ;
#675 = ORIENTED_EDGE ( 'NONE', *, *, #10367, .F. ) ;
#676 = CARTESIAN_POINT ( 'NONE',  ( 6.837460883835506209, -6.104538355097482771, -0.2176990131888643931 ) ) ;
#677 =( BOUNDED_SURFACE ( )  B_SPLINE_SURFACE ( 3, 3, ( 
 ( #9658, #6902, #12712, #5277 ),
 ( #6805, #18239, #2432, #18516 ),
 ( #15374, #2244, #5466, #8051 ),
 ( #12619, #11094, #15469, #11286 ) ),
 .UNSPECIFIED., .F., .F., .T. ) 
 B_SPLINE_SURFACE_WITH_KNOTS ( ( 4, 4 ),
 ( 4, 4 ),
 ( 0.000000000000000000, 1.000000000000000000 ),
 ( 0.1512951139051109950, 0.2775532022707585256 ),
 .UNSPECIFIED. ) 
 GEOMETRIC_REPRESENTATION_ITEM ( )  RATIONAL_B_SPLINE_SURFACE ( (
 ( 1.000000000000000000, 1.000000000000000000, 1.000000000000000000, 1.000000000000000000),
 ( 0.8047378541243649375, 0.8047378541243649375, 0.8047378541243649375, 0.8047378541243649375),
 ( 0.8047378541243649375, 0.8047378541243649375, 0.8047378541243649375, 0.8047378541243649375),
 ( 1.000000000000000000, 1.000000000000000000, 1.000000000000000000, 1.000000000000000000) ) ) 
 REPRESENTATION_ITEM ( '' )  SURFACE ( )  );
#678 = CARTESIAN_POINT ( 'NONE',  ( 7.320290968390869679, -0.6674077091522578886, -2.537499999999999645 ) ) ;
#679 = CARTESIAN_POINT ( 'NONE',  ( 2.945584412271518016, 2.004163056034222734, 4.737500000000056666 ) ) ;
#680 = CARTESIAN_POINT ( 'NONE',  ( 6.127381043164340291, 5.634915537160750887, 1.837499999999999911 ) ) ;
#681 = FACE_OUTER_BOUND ( 'NONE', #836, .T. ) ;
#682 = CARTESIAN_POINT ( 'NONE',  ( 5.293571424757069543, -4.747344868091889936, -3.583245254838304916 ) ) ;
#683 = CARTESIAN_POINT ( 'NONE',  ( 3.175750925025647042, 1.644257746572683532, -5.579466214378203226 ) ) ;
#684 = CARTESIAN_POINT ( 'NONE',  ( 7.615715021149893182, -3.634635314678773543, 3.195190613256223777 ) ) ;
#685 = CARTESIAN_POINT ( 'NONE',  ( 5.549686578656890745, -0.001478474545153242014, 2.518347479176054726 ) ) ;
#686 = CARTESIAN_POINT ( 'NONE',  ( 7.314174261428484591, 0.1321240564118242866, 0.7676012153469286003 ) ) ;
#687 = CARTESIAN_POINT ( 'NONE',  ( 6.868665211651560298, 3.172251081197424938, -3.583245254838324900 ) ) ;
#688 = CARTESIAN_POINT ( 'NONE',  ( 6.733880569951159245, -4.245010418950604603, -4.309596806167369287 ) ) ;
#689 = CARTESIAN_POINT ( 'NONE',  ( 5.324208289446080045, -0.5417178574671269731, -2.537499999999999645 ) ) ;
#690 = CARTESIAN_POINT ( 'NONE',  ( 5.554192581253569294, 1.257130890917947275, 0.4861171408564565199 ) ) ;
#691 = CARTESIAN_POINT ( 'NONE',  ( 2.185289865646609986, -1.490843419649246160, -1.978102234628090095 ) ) ;
#692 = EDGE_CURVE ( 'NONE', #4842, #16739, #814, .T. ) ;
#693 = CARTESIAN_POINT ( 'NONE',  ( 2.121320343559649935, 0.8485281374238969887, 5.137499999999999289 ) ) ;
#694 = EDGE_LOOP ( 'NONE', ( #7248, #9190, #12621, #6057 ) ) ;
#695 = VERTEX_POINT ( 'NONE', #9842 ) ;
#696 = CARTESIAN_POINT ( 'NONE',  ( 4.530602498227699115, 1.282163767446081959, 3.263202608919590020 ) ) ;
#697 = ORIENTED_EDGE ( 'NONE', *, *, #5104, .T. ) ;
#698 = CARTESIAN_POINT ( 'NONE',  ( 8.239583288461679089, -4.938158049184345977, -1.221038366690629928 ) ) ;
#699 = ADVANCED_FACE ( 'NONE', ( #8147 ), #677, .F. ) ;
#700 = CARTESIAN_POINT ( 'NONE',  ( 5.515432893255059810, -1.697056274847689838, -5.337500000000000355 ) ) ;
#701 = ORIENTED_EDGE ( 'NONE', *, *, #16540, .T. ) ;
#702 = DIRECTION ( 'NONE',  ( 0.4712202977144867577, -0.4712202977144845928, -0.7455889363742886911 ) ) ;
#703 = CARTESIAN_POINT ( 'NONE',  ( 3.614357248061870198, 2.630919104547504883, 2.947280746398079909 ) ) ;
#704 = CARTESIAN_POINT ( 'NONE',  ( 5.539303843115700232, -1.273200382079944015, 0.09146014241157360281 ) ) ;
#705 = CARTESIAN_POINT ( 'NONE',  ( 6.046756038433080072, 4.168999333202745738, 2.051214241616464928 ) ) ;
#706 = CARTESIAN_POINT ( 'NONE',  ( 7.031368739831200365, 0.9563299377119499622, -2.537499999999999645 ) ) ;
#707 = CARTESIAN_POINT ( 'NONE',  ( 4.657467466542610346, 3.087127166078480034, 1.399647222836573945 ) ) ;
#708 = CARTESIAN_POINT ( 'NONE',  ( 7.076401370931969304, 0.4220997390029219698, -7.500000000000000000 ) ) ;
#709 = ADVANCED_FACE ( 'NONE', ( #18416 ), #12078, .T. ) ;
#710 = CARTESIAN_POINT ( 'NONE',  ( 3.936214965883800598, -0.9961219905124649721, 4.637512931668279492 ) ) ;
#711 = CARTESIAN_POINT ( 'NONE',  ( 6.010026234452701566, 3.665975179219479685, 2.079468048392891344 ) ) ;
#712 = CARTESIAN_POINT ( 'NONE',  ( 1.081850661880116471, 0.6504473853504357805, 3.629858426556874296 ) ) ;
#713 = CARTESIAN_POINT ( 'NONE',  ( 6.899554052881620159, -6.109543584215489709, 1.837499999999959943 ) ) ;
#714 = CARTESIAN_POINT ( 'NONE',  ( 0.4220874776659255256, 7.076402241009199123, -7.699668151833900076 ) ) ;
#715 = CARTESIAN_POINT ( 'NONE',  ( 4.183309166505715382, 0.8175385935884625921, -4.951488738126061939 ) ) ;
#716 = CARTESIAN_POINT ( 'NONE',  ( 6.157176361228736461, 5.854593211357077998, -2.644122331855174313 ) ) ;
#717 = CARTESIAN_POINT ( 'NONE',  ( 5.797439054887385090, -1.172660931850020738, -6.968066293772514186 ) ) ;
#718 = ADVANCED_FACE ( 'NONE', ( #10227 ), #4455, .F. ) ;
#719 = CARTESIAN_POINT ( 'NONE',  ( 4.549071327638129603, -3.246517357449879793, 4.637505808516180217 ) ) ;
#720 = ORIENTED_EDGE ( 'NONE', *, *, #2335, .T. ) ;
#721 = CARTESIAN_POINT ( 'NONE',  ( 6.045698085120885246, -4.389229622453841628, 1.225144568910893517 ) ) ;
#722 = ORIENTED_EDGE ( 'NONE', *, *, #18266, .F. ) ;
#723 = CARTESIAN_POINT ( 'NONE',  ( 4.484993536126019364, 1.256881788770070507, -3.024929180508482585 ) ) ;
#724 = CARTESIAN_POINT ( 'NONE',  ( 5.290889700563839781, 0.1550109289577775162, -0.7035234249680519802 ) ) ;
#725 = CIRCLE ( 'NONE', #6194, 0.4000000000000000777 ) ;
#726 = CARTESIAN_POINT ( 'NONE',  ( 4.667303729242489929, 3.224730878690459601, -4.528409634878379997 ) ) ;
#727 = ORIENTED_EDGE ( 'NONE', *, *, #4859, .F. ) ;
#728 = CARTESIAN_POINT ( 'NONE',  ( 4.317960746116124682, 3.165167190861939872, 2.368459703492350243 ) ) ;
#729 = CARTESIAN_POINT ( 'NONE',  ( -4.677262746376920077, -3.100911846675114880, -7.638972638547469884 ) ) ;
#730 = CARTESIAN_POINT ( 'NONE',  ( 6.597325124356750337, -1.180849468695265747, 5.162238536319000204 ) ) ;
#731 = CIRCLE ( 'NONE', #9238, 0.4000000000000002998 ) ;
#732 = CARTESIAN_POINT ( 'NONE',  ( 1.476906613686062020, 6.301267979365949401, -7.500000000000000000 ) ) ;
#733 = B_SPLINE_CURVE_WITH_KNOTS ( 'NONE', 3,
 ( #9277, #12064, #15095, #628, #8146, #6529, #16724, #12347, #13581, #15000 ),
 .UNSPECIFIED., .F., .F.,
 ( 4, 2, 2, 2, 4 ),
 ( 0.000000000000000000, 0.2500000000000000555, 0.5000000000000001110, 0.7500000000000002220, 1.000000000000000000 ),
 .UNSPECIFIED. ) ;
#734 = ORIENTED_EDGE ( 'NONE', *, *, #18381, .T. ) ;
#735 = CARTESIAN_POINT ( 'NONE',  ( 6.643263376339199056, -3.851978114577562007, -2.957964364107299904 ) ) ;
#736 = CARTESIAN_POINT ( 'NONE',  ( 4.005160041860574616, 3.263291970653229956, -4.586490333287710719 ) ) ;
#737 = DIRECTION ( 'NONE',  ( 0.000000000000000000, 0.000000000000000000, -1.000000000000000000 ) ) ;
#738 = CARTESIAN_POINT ( 'NONE',  ( 6.127381043164350061, 4.264579399450900254, -1.837499999999999911 ) ) ;
#739 = DIRECTION ( 'NONE',  ( 0.7071067811865460184, 0.7071067811865489050, 0.000000000000000000 ) ) ;
#740 = CARTESIAN_POINT ( 'NONE',  ( 6.768620068468273132, 4.954882506770275086, 4.250134409937626145 ) ) ;
#741 = VECTOR ( 'NONE', #12606, 1000.000000000000114 ) ;
#742 = CARTESIAN_POINT ( 'NONE',  ( 3.449765099890052866, -2.890593634965458847, 3.541783150088548826 ) ) ;
#743 = VERTEX_POINT ( 'NONE', #13094 ) ;
#744 = CARTESIAN_POINT ( 'NONE',  ( 4.381147888402456836, -1.261336310501090407, 0.3799061054899731671 ) ) ;
#745 = CARTESIAN_POINT ( 'NONE',  ( 4.211608951616625518, 3.566565641435399669, 5.537499999999999645 ) ) ;
#746 = CARTESIAN_POINT ( 'NONE',  ( 6.100444730010579519, 4.407646097432069254, -4.347642374943099242 ) ) ;
#747 = CARTESIAN_POINT ( 'NONE',  ( 7.976425865816649363, 5.658950268930760252, -2.172202883617369906 ) ) ;
#748 = FACE_OUTER_BOUND ( 'NONE', #7103, .T. ) ;
#749 = CARTESIAN_POINT ( 'NONE',  ( 6.376580452435812063, -1.232679691310238912, -5.860424720329377557 ) ) ;
#750 = CARTESIAN_POINT ( 'NONE',  ( 3.217867901004459963, 0.5344559522238360172, 2.523833533524085126 ) ) ;
#751 = EDGE_LOOP ( 'NONE', ( #3582, #10714, #4908, #8538, #13030, #17263, #119, #370 ) ) ;
#752 = CARTESIAN_POINT ( 'NONE',  ( 6.597537983444840215, -1.180636609607169873, 5.236029056181799923 ) ) ;
#753 = CARTESIAN_POINT ( 'NONE',  ( 2.964615111781756962, 2.324942648590603955, -4.351633634685152074 ) ) ;
#754 = CARTESIAN_POINT ( 'NONE',  ( 2.923868145756784553, -0.8463557438517579357, 2.735642095857435230 ) ) ;
#755 = CARTESIAN_POINT ( 'NONE',  ( 2.358391876166355150, 5.419782716885659823, -7.500000000000000000 ) ) ;
#756 = CARTESIAN_POINT ( 'NONE',  ( 6.326019035706306859, 1.302112941860384066, 5.275460856400134624 ) ) ;
#757 = CARTESIAN_POINT ( 'NONE',  ( 0.000000000000000000, 0.000000000000000000, -16.50000000000000000 ) ) ;
#758 = EDGE_CURVE ( 'NONE', #3401, #2457, #17181, .T. ) ;
#759 = CARTESIAN_POINT ( 'NONE',  ( 7.988559733702690124, -4.228501059489889968, -2.044858619537454736 ) ) ;
#760 = ORIENTED_EDGE ( 'NONE', *, *, #4045, .T. ) ;
#761 = CARTESIAN_POINT ( 'NONE',  ( 7.001475273535200827, 3.039441019313781300, -3.193149580720374914 ) ) ;
#762 = FACE_OUTER_BOUND ( 'NONE', #3097, .T. ) ;
#763 = ORIENTED_EDGE ( 'NONE', *, *, #8244, .T. ) ;
#764 = ORIENTED_EDGE ( 'NONE', *, *, #17316, .F. ) ;
#765 =( BOUNDED_SURFACE ( )  B_SPLINE_SURFACE ( 1, 2, ( 
 ( #15, #10101, #5813, #17432, #2958 ),
 ( #2859, #10194, #289, #13240, #14583 ) ),
 .UNSPECIFIED., .F., .F., .T. ) 
 B_SPLINE_SURFACE_WITH_KNOTS ( ( 2, 2 ),
 ( 3, 2, 3 ),
 ( 0.000000000000000000, 1.000000000000000000 ),
 ( 0.000000000000000000, 0.5000000000000000000, 1.000000000000000000 ),
 .UNSPECIFIED. ) 
 GEOMETRIC_REPRESENTATION_ITEM ( )  RATIONAL_B_SPLINE_SURFACE ( (
 ( 1.000000000000000000, 0.9898214418809330173, 1.000000000000000000, 0.9898214418809330173, 1.000000000000000000),
 ( 1.000000000000000000, 0.9898214418809330173, 1.000000000000000000, 0.9898214418809330173, 1.000000000000000000) ) ) 
 REPRESENTATION_ITEM ( '' )  SURFACE ( )  );
#766 = ORIENTED_EDGE ( 'NONE', *, *, #13153, .F. ) ;
#767 = CARTESIAN_POINT ( 'NONE',  ( 7.502369809765975006, -3.537965099788895174, 3.050703506101466012 ) ) ;
#768 = CARTESIAN_POINT ( 'NONE',  ( 7.965139656731345497, -5.717047751935930400, -2.957964364107299904 ) ) ;
#769 = CARTESIAN_POINT ( 'NONE',  ( 6.246803743153547472, -1.531370849898465725, -5.337499999999999467 ) ) ;
#770 = APPROVAL_DATE_TIME ( #16964, #6013 ) ;
#771 = FACE_OUTER_BOUND ( 'NONE', #18334, .T. ) ;
#772 = CARTESIAN_POINT ( 'NONE',  ( 7.212489168102779402, 1.257674520083183881E-14, -4.737500000000000711 ) ) ;
#773 = CARTESIAN_POINT ( 'NONE',  ( 3.846868664711561081, -3.287557310309949798, -3.952487053777758774 ) ) ;
#774 = CARTESIAN_POINT ( 'NONE',  ( 5.935145894735869732, -2.408689211878570102, -2.626892879767459998 ) ) ;
#775 = CARTESIAN_POINT ( 'NONE',  ( 2.978198136981674793, -0.7912632525835699981, -2.735725379948829694 ) ) ;
#776 = FACE_OUTER_BOUND ( 'NONE', #15704, .T. ) ;
#777 = LINE ( 'NONE', #598, #8728 ) ;
#778 = CARTESIAN_POINT ( 'NONE',  ( 1.838477631085029929, -1.131370849898436060, -4.737500000000000711 ) ) ;
#779 = CARTESIAN_POINT ( 'NONE',  ( 6.036766348582549568, 5.562698764506440519, 2.802232857738640170 ) ) ;
#780 = EDGE_CURVE ( 'NONE', #11075, #13535, #8812, .T. ) ;
#781 = DIRECTION ( 'NONE',  ( 0.5272109928879258334, 0.5272109928879268326, -0.6664061358933107693 ) ) ;
#782 = EDGE_CURVE ( 'NONE', #12164, #5169, #14613, .T. ) ;
#783 = CARTESIAN_POINT ( 'NONE',  ( 4.271997522480167397, 3.401578610155038707, -5.247131969110178318 ) ) ;
#784 = DIRECTION ( 'NONE',  ( 0.7071067811865512365, -0.7071067811865440200, -0.000000000000000000 ) ) ;
#785 = CARTESIAN_POINT ( 'NONE',  ( 7.091185046347199261, 0.6101507559779951739, -0.4273913613758939523 ) ) ;
#786 = ORIENTED_EDGE ( 'NONE', *, *, #11298, .F. ) ;
#787 = ORIENTED_EDGE ( 'NONE', *, *, #12573, .F. ) ;
#788 = CARTESIAN_POINT ( 'NONE',  ( 3.217835102218572718, 0.5346006110078705964, 2.524032929979734607 ) ) ;
#789 = ORIENTED_EDGE ( 'NONE', *, *, #18562, .F. ) ;
#790 = CIRCLE ( 'NONE', #8697, 0.4000000000000000777 ) ;
#791 = CARTESIAN_POINT ( 'NONE',  ( 4.800774012614450470, 3.543086005386809845, 2.243986238736014993 ) ) ;
#792 = VECTOR ( 'NONE', #739, 1000.000000000000114 ) ;
#793 = CARTESIAN_POINT ( 'NONE',  ( 6.999605036690676130, -0.3130930711541927702, -0.7279083941334663077 ) ) ;
#794 = ORIENTED_EDGE ( 'NONE', *, *, #10696, .F. ) ;
#795 = CARTESIAN_POINT ( 'NONE',  ( 5.231897984951019431, -0.2799635514600850028, 4.737476187205400535 ) ) ;
#796 = CARTESIAN_POINT ( 'NONE',  ( 5.935110498572350402, -2.408749519428889929, 3.848180281472344699 ) ) ;
#797 = ADVANCED_FACE ( 'NONE', ( #2707 ), #7096, .T. ) ;
#798 = CARTESIAN_POINT ( 'NONE',  ( 7.756235880720409703, -5.893434237006910159, -1.837500000000039879 ) ) ;
#799 = CARTESIAN_POINT ( 'NONE',  ( 3.947996782390013504, 3.249740895394426676, 4.687530432589514184 ) ) ;
#800 = LINE ( 'NONE', #8137, #11783 ) ;
#801 = CARTESIAN_POINT ( 'NONE',  ( 3.862752304919919943, 2.938311659073105098, -11.29886714564251982 ) ) ;
#802 = ORIENTED_EDGE ( 'NONE', *, *, #17894, .T. ) ;
#803 = EDGE_CURVE ( 'NONE', #14993, #4896, #610, .T. ) ;
#804 = CARTESIAN_POINT ( 'NONE',  ( 5.885407693336360602, 4.234640852226119634, 2.119783711907919699 ) ) ;
#805 = CARTESIAN_POINT ( 'NONE',  ( 4.451440209301903650, 0.9159042748155215019, -4.737499093503774183 ) ) ;
#806 = CARTESIAN_POINT ( 'NONE',  ( 3.095360967155529774, 0.7698229340780319285, -2.735596566237526783 ) ) ;
#807 = CARTESIAN_POINT ( 'NONE',  ( 1.458530837634262056, 6.319643755417749809, -7.675846134963500766 ) ) ;
#808 = CARTESIAN_POINT ( 'NONE',  ( 5.824779357447759764, 2.923700817266129182, -2.207532552346997079 ) ) ;
#809 = VECTOR ( 'NONE', #17078, 999.9999999999998863 ) ;
#810 = EDGE_CURVE ( 'NONE', #14558, #6977, #1523, .T. ) ;
#811 = CARTESIAN_POINT ( 'NONE',  ( 5.699617659463949160, 5.209759551914149966, -2.903806945190879674 ) ) ;
#812 = CIRCLE ( 'NONE', #3853, 0.1999999999999996503 ) ;
#813 = CARTESIAN_POINT ( 'NONE',  ( 6.594907926257704389, -1.281695884976085775, -4.752783146886252474 ) ) ;
#814 = LINE ( 'NONE', #12441, #16117 ) ;
#815 = ORIENTED_EDGE ( 'NONE', *, *, #18218, .F. ) ;
#816 = CARTESIAN_POINT ( 'NONE',  ( 6.860328341110752071, -6.099174408751662391, -0.3057053105662067005 ) ) ;
#817 = ORIENTED_EDGE ( 'NONE', *, *, #15588, .F. ) ;
#818 = CARTESIAN_POINT ( 'NONE',  ( 5.180067882428339487, 2.926474052079250043, -2.074853033416690362 ) ) ;
#819 = CARTESIAN_POINT ( 'NONE',  ( 5.473487058706579589, 2.304687534345450484, 5.334821720373509990 ) ) ;
#820 = ADVANCED_FACE ( 'NONE', ( #6117 ), #17934, .T. ) ;
#821 = CARTESIAN_POINT ( 'NONE',  ( 3.675793546611804796, 2.892779507464485089, 1.270709662128016060 ) ) ;
#822 = EDGE_LOOP ( 'NONE', ( #7446, #15100, #3578, #17969 ) ) ;
#823 = VECTOR ( 'NONE', #4497, 1000.000000000000227 ) ;
#824 = CARTESIAN_POINT ( 'NONE',  ( 1.227492681988652024, -0.7490474693972740683, 2.522216853113744772 ) ) ;
#825 = CARTESIAN_POINT ( 'NONE',  ( -3.889087296526069881, -3.889087296525955306, -7.500000000000000000 ) ) ;
#826 = CARTESIAN_POINT ( 'NONE',  ( 5.506716285102360331, 2.235474981686329965, -4.265700573141625540 ) ) ;
#827 = CARTESIAN_POINT ( 'NONE',  ( 1.472305943819600005, 6.305868649232410306, -7.500000000000000000 ) ) ;
#828 = ORIENTED_EDGE ( 'NONE', *, *, #8174, .F. ) ;
#829 = CARTESIAN_POINT ( 'NONE',  ( 6.127381043164340291, 5.634915537160750887, 1.837499999999999911 ) ) ;
#830 = CARTESIAN_POINT ( 'NONE',  ( 4.492665183583777200, 3.408554544935418207, -4.552690340984512751 ) ) ;
#831 = CARTESIAN_POINT ( 'NONE',  ( 5.496193882846259982, 2.170466459172720075, 4.268769552477914786 ) ) ;
#832 = CARTESIAN_POINT ( 'NONE',  ( 5.921823757037758540, 4.245823723143379524, -1.940305339982937083 ) ) ;
#833 = CARTESIAN_POINT ( 'NONE',  ( 6.083997479218829163, 1.132063045727919937, 4.737476187205400535 ) ) ;
#834 = CARTESIAN_POINT ( 'NONE',  ( 7.264948004140290294, 6.087453417608549522, 2.145171956777735200 ) ) ;
#835 = CARTESIAN_POINT ( 'NONE',  ( 3.340145928694615129, -2.759474748561318691, 3.716725575341318866 ) ) ;
#836 = EDGE_LOOP ( 'NONE', ( #13480, #3378, #16449, #14452 ) ) ;
#837 = CARTESIAN_POINT ( 'NONE',  ( 6.891098674830240078, -3.149839011553395185, 3.018540136980865096 ) ) ;
#838 = CARTESIAN_POINT ( 'NONE',  ( 3.985366875575790946, -3.588970142344916514, -0.1198701038545493397 ) ) ;
#839 = EDGE_CURVE ( 'NONE', #18040, #14015, #9421, .T. ) ;
#840 = CARTESIAN_POINT ( 'NONE',  ( 8.121636245898297801, 5.569780566559342283, -2.528482311956019579 ) ) ;
#841 = CARTESIAN_POINT ( 'NONE',  ( 7.320117198258510705, 3.718063637207384531, -2.376866851923625124 ) ) ;
#842 = CARTESIAN_POINT ( 'NONE',  ( 5.919786500151710484, 4.608998318182830012, -2.008406708586575107 ) ) ;
#843 = CARTESIAN_POINT ( 'NONE',  ( 6.055668657969080826, 2.288191360032190147, 3.166200345178005193 ) ) ;
#844 = CARTESIAN_POINT ( 'NONE',  ( 7.092888624738109549, -3.362569762589854960, -2.950122079528359809 ) ) ;
#845 = EDGE_LOOP ( 'NONE', ( #14058, #4459, #786, #8852 ) ) ;
#846 = CARTESIAN_POINT ( 'NONE',  ( -3.511936348099985228, -3.559131463765500047, -11.50000000000000000 ) ) ;
#847 = DIRECTION ( 'NONE',  ( 0.7071067811865460184, 0.7071067811865490160, 0.000000000000000000 ) ) ;
#848 = CARTESIAN_POINT ( 'NONE',  ( 3.292802799328780061, 2.251787436541830001, -3.493341097893619907 ) ) ;
#849 = CARTESIAN_POINT ( 'NONE',  ( 3.270631739786515002, -0.01154829598393755999, 1.234688488873480150 ) ) ;
#850 = CARTESIAN_POINT ( 'NONE',  ( 5.759654560092430486, 2.018520032959584931, -7.500000000000000000 ) ) ;
#851 = CARTESIAN_POINT ( 'NONE',  ( 3.111269837220829615, 1.838477631085049913, 5.137499999999999289 ) ) ;
#852 = CARTESIAN_POINT ( 'NONE',  ( 4.076465788220905218, 2.682576714124500050, 1.610233546115724890 ) ) ;
#853 = CARTESIAN_POINT ( 'NONE',  ( 4.409509970488825203, -3.934327742215140589, -3.308700563376425041 ) ) ;
#854 = ORIENTED_EDGE ( 'NONE', *, *, #10118, .F. ) ;
#855 = CARTESIAN_POINT ( 'NONE',  ( 6.363961030678930264, 0.8485281374238679009, 5.137499999999999289 ) ) ;
#856 = CARTESIAN_POINT ( 'NONE',  ( 4.549071327638129603, -3.246517357449879793, 4.637505808516180217 ) ) ;
#857 = TOROIDAL_SURFACE ( 'NONE', #3904, 0.5999999999999999778, 0.2000000000000000111 ) ;
#858 = ORIENTED_EDGE ( 'NONE', *, *, #14635, .T. ) ;
#859 = ORIENTED_EDGE ( 'NONE', *, *, #13257, .F. ) ;
#860 = CARTESIAN_POINT ( 'NONE',  ( 5.587291764211349765, -2.397791477441705066, -4.190186396702204163 ) ) ;
#861 = ORIENTED_EDGE ( 'NONE', *, *, #11720, .F. ) ;
#862 = CARTESIAN_POINT ( 'NONE',  ( 7.403193923735718940, -3.470826226174611673, 2.846797941477559046 ) ) ;
#863 = CARTESIAN_POINT ( 'NONE',  ( 5.611582194560342352, 4.064419219111835346, 2.141592091357070515 ) ) ;
#864 = EDGE_CURVE ( 'NONE', #2343, #8754, #7000, .T. ) ;
#865 = B_SPLINE_CURVE_WITH_KNOTS ( 'NONE', 3,
 ( #2461, #11314, #17119, #2367 ),
 .UNSPECIFIED., .F., .F.,
 ( 4, 4 ),
 ( 0.000000000000000000, 1.000000000000000000 ),
 .UNSPECIFIED. ) ;
#866 = CARTESIAN_POINT ( 'NONE',  ( 5.778404993142743251, -2.219006618241282425, -0.8740232936362621885 ) ) ;
#867 = APPLICATION_PROTOCOL_DEFINITION ( 'international standard', 'config_control_design', 1994, #15461 ) ;
#868 = CARTESIAN_POINT ( 'NONE',  ( 5.905453081869280751, 5.034510591892016329, 1.523511261873934819 ) ) ;
#869 = CARTESIAN_POINT ( 'NONE',  ( 5.939696961966999922, 1.272792206135796134, -5.137499999999999289 ) ) ;
#870 = CARTESIAN_POINT ( 'NONE',  ( 5.483733248806358596, -3.828956875137351279, 4.511199686054129465 ) ) ;
#871 =( BOUNDED_CURVE ( )  B_SPLINE_CURVE ( 3, ( #5443, #3924, #12601, #9818 ),
 .UNSPECIFIED., .F., .T. ) 
 B_SPLINE_CURVE_WITH_KNOTS ( ( 4, 4 ),
 ( 0.000000000000000000, 1.000000000000000000 ),
 .UNSPECIFIED. ) 
 CURVE ( )  GEOMETRIC_REPRESENTATION_ITEM ( )  RATIONAL_B_SPLINE_CURVE ( ( 1.000000000000000000, 0.8047378541243649375, 0.8047378541243649375, 1.000000000000000000 ) ) 
 REPRESENTATION_ITEM ( '' )  );
#872 = CIRCLE ( 'NONE', #13962, 0.4000000000000000777 ) ;
#873 = CARTESIAN_POINT ( 'NONE',  ( 7.512669193695170833, -3.737681142133501222, 3.381741966141907696 ) ) ;
#874 = CARTESIAN_POINT ( 'NONE',  ( 5.171421038508801971, 2.046490168360962425, -0.7202917647217056407 ) ) ;
#875 = VECTOR ( 'NONE', #14381, 1000.000000000000000 ) ;
#876 = DIRECTION ( 'NONE',  ( 0.000000000000000000, 0.000000000000000000, -1.000000000000000000 ) ) ;
#877 = CARTESIAN_POINT ( 'NONE',  ( 4.500902277087380554, 3.277272315964665061, 5.186661015925400520 ) ) ;
#878 = DIRECTION ( 'NONE',  ( 0.7071067811865489050, -0.7071067811865460184, 0.000000000000000000 ) ) ;
#879 =( BOUNDED_CURVE ( )  B_SPLINE_CURVE ( 2, ( #9528, #3442, #6401 ),
 .UNSPECIFIED., .F., .T. ) 
 B_SPLINE_CURVE_WITH_KNOTS ( ( 3, 3 ),
 ( 0.000000000000000000, 0.07971622790975640971 ),
 .UNSPECIFIED. ) 
 CURVE ( )  GEOMETRIC_REPRESENTATION_ITEM ( )  RATIONAL_B_SPLINE_CURVE ( ( 1.000000000000000000, 0.9996586428738319929, 0.9994261325575379828 ) ) 
 REPRESENTATION_ITEM ( '' )  );
#880 = CARTESIAN_POINT ( 'NONE',  ( 2.739932567904294736, -0.9885944142525250333, 0.3069337062274919981 ) ) ;
#881 = CARTESIAN_POINT ( 'NONE',  ( 1.932886246413340059, -1.459777739108474082, -1.472802980234729997 ) ) ;
#882 = DIRECTION ( 'NONE',  ( 0.7071067811865460184, 0.7071067811865490160, 0.000000000000000000 ) ) ;
#883 = ORIENTED_EDGE ( 'NONE', *, *, #16202, .F. ) ;
#884 = EDGE_LOOP ( 'NONE', ( #12363, #483, #9950, #2459 ) ) ;
#885 = CARTESIAN_POINT ( 'NONE',  ( 6.744393936007400114, 2.559680769208990014, 1.737732111957175141 ) ) ;
#886 = ORIENTED_EDGE ( 'NONE', *, *, #12138, .T. ) ;
#887 = CARTESIAN_POINT ( 'NONE',  ( 8.317923938161435160, 4.573674855024328245, 1.837499999999999245 ) ) ;
#888 = CIRCLE ( 'NONE', #15175, 0.4000000000000000777 ) ;
#889 = CARTESIAN_POINT ( 'NONE',  ( 4.832770284654570148, -3.127176724020079845, 3.367367324540734952 ) ) ;
#890 = ORIENTED_EDGE ( 'NONE', *, *, #15942, .T. ) ;
#891 = ADVANCED_FACE ( 'NONE', ( #2022 ), #11031, .F. ) ;
#892 = CARTESIAN_POINT ( 'NONE',  ( 5.915971502978979224, 4.789286209997319688, -1.837500945568335098 ) ) ;
#893 = CARTESIAN_POINT ( 'NONE',  ( 4.265701789431910029, -3.287282686673715038, -6.007632675459239735 ) ) ;
#894 = EDGE_CURVE ( 'NONE', #3066, #8065, #11531, .T. ) ;
#895 = CARTESIAN_POINT ( 'NONE',  ( 7.663439643924210287, -5.549741705237970280, -3.130073518967694923 ) ) ;
#896 = CARTESIAN_POINT ( 'NONE',  ( 5.293571424757079313, 4.747344868091899706, -2.891754745161720042 ) ) ;
#897 = CARTESIAN_POINT ( 'NONE',  ( -3.340283700515775056, -3.705401397995409685, -11.50000000000000000 ) ) ;
#898 = CARTESIAN_POINT ( 'NONE',  ( 7.756228782622189399, 4.006053054938525371, -1.837501589500560195 ) ) ;
#899 = DIRECTION ( 'NONE',  ( 0.000000000000000000, 0.000000000000000000, -1.000000000000000000 ) ) ;
#900 = CARTESIAN_POINT ( 'NONE',  ( 2.040706928786174768, 1.163400824032135850, 0.3069337062274919981 ) ) ;
#901 = DIRECTION ( 'NONE',  ( -0.7071067811865461294, -0.7071067811865489050, 0.000000000000000000 ) ) ;
#902 = CARTESIAN_POINT ( 'NONE',  ( 6.701435384446479127, 3.797176116719320316, 2.025161109076739852 ) ) ;
#903 = CARTESIAN_POINT ( 'NONE',  ( 6.426887309059510223, 3.846692103748035052, 4.357862900399670281 ) ) ;
#904 = CARTESIAN_POINT ( 'NONE',  ( 4.109891262285249702, 0.9627101458631230901, 4.109522523747910050 ) ) ;
#905 = CARTESIAN_POINT ( 'NONE',  ( 8.226164640180579468, -4.789275298704898987, -1.837500000000039879 ) ) ;
#906 = ORIENTED_EDGE ( 'NONE', *, *, #550, .T. ) ;
#907 = CARTESIAN_POINT ( 'NONE',  ( 4.525483399593889899, -0.9899494936611440421, 4.737500000000000711 ) ) ;
#908 = EDGE_CURVE ( 'NONE', #3389, #7201, #16411, .T. ) ;
#909 = ORIENTED_EDGE ( 'NONE', *, *, #9562, .T. ) ;
#910 = CARTESIAN_POINT ( 'NONE',  ( 3.570889244992055289, 2.085965004500309750, -16.50000000000000000 ) ) ;
#911 = CARTESIAN_POINT ( 'NONE',  ( 5.091168824543140126, -0.4242640687119195175, -5.337500000000000355 ) ) ;
#912 = VERTEX_POINT ( 'NONE', #16599 ) ;
#913 = ADVANCED_FACE ( 'NONE', ( #7653 ), #9010, .T. ) ;
#914 = FACE_OUTER_BOUND ( 'NONE', #14268, .T. ) ;
#915 = DIRECTION ( 'NONE',  ( -0.7071067811865489050, 0.7071067811865460184, 0.000000000000000000 ) ) ;
#916 = CARTESIAN_POINT ( 'NONE',  ( 5.847825995386149778, 2.355224668718159720, -3.890876505921259998 ) ) ;
#917 = CARTESIAN_POINT ( 'NONE',  ( 1.504605224004424979, 6.273569369047580224, -7.500000000000000000 ) ) ;
#918 = CARTESIAN_POINT ( 'NONE',  ( 3.117410948084134770, -2.427682930033245423, 4.637499999999909583 ) ) ;
#919 = ORIENTED_EDGE ( 'NONE', *, *, #17661, .F. ) ;
#920 = LINE ( 'NONE', #18342, #12061 ) ;
#921 = CARTESIAN_POINT ( 'NONE',  ( 4.880773436243829977, -1.218792559778091977, -3.716702410764630482 ) ) ;
#922 = CARTESIAN_POINT ( 'NONE',  ( 6.355961195785770457, 3.764087349776705338, 4.355216288092040422 ) ) ;
#923 = CARTESIAN_POINT ( 'NONE',  ( 6.320950603866609896, 3.771108549325865145, -2.109310342690360329 ) ) ;
#924 = CARTESIAN_POINT ( 'NONE',  ( 4.476545012277889590, 3.726505651826645504, 3.890876505921194717 ) ) ;
#925 = CARTESIAN_POINT ( 'NONE',  ( 3.170389437391218035, -0.6120497367421976476, 3.745555628086265187 ) ) ;
#926 = CARTESIAN_POINT ( 'NONE',  ( 5.539096314987709491, 0.8243774625786760568, -6.968066293772509745 ) ) ;
#927 = EDGE_LOOP ( 'NONE', ( #2390, #13022, #9329, #17005 ) ) ;
#928 = CARTESIAN_POINT ( 'NONE',  ( 5.525912793165897341, -2.486075351661119370, -4.498287355585904201 ) ) ;
#929 = EDGE_LOOP ( 'NONE', ( #6249, #5103, #701, #2258 ) ) ;
#930 = EDGE_CURVE ( 'NONE', #13730, #2802, #13694, .T. ) ;
#931 = CARTESIAN_POINT ( 'NONE',  ( 6.868643694873210137, -3.172296721425515109, 3.583332943834530049 ) ) ;
#932 =( BOUNDED_CURVE ( )  B_SPLINE_CURVE ( 3, ( #14634, #13117, #7678, #4339, #3192, #1865, #8816 ),
 .UNSPECIFIED., .F., .T. ) 
 B_SPLINE_CURVE_WITH_KNOTS ( ( 4, 3, 4 ),
 ( 0.000000000000000000, 0.9998310714618923178, 1.000000000000000000 ),
 .UNSPECIFIED. ) 
 CURVE ( )  GEOMETRIC_REPRESENTATION_ITEM ( )  RATIONAL_B_SPLINE_CURVE ( ( 0.9999009558402535136, 0.8047378597083477691, 0.8047708744282632276, 1.000000000000000000, 1.000000000000000000, 1.000000000000000000, 1.000000000000000000 ) ) 
 REPRESENTATION_ITEM ( '' )  );
#933 = CARTESIAN_POINT ( 'NONE',  ( 6.886918424844790110, 4.302670819417340198, -4.228180081033875659 ) ) ;
#934 = CARTESIAN_POINT ( 'NONE',  ( 7.326955957579160739, 3.753740674822580115, -2.260583170451089696 ) ) ;
#935 = CARTESIAN_POINT ( 'NONE',  ( 4.499336469120835957, -2.035161595305039928, 2.419672897302170167 ) ) ;
#936 = CARTESIAN_POINT ( 'NONE',  ( 3.009178432350757770, 0.9761869563599782085, -2.233343380164462211 ) ) ;
#937 = CARTESIAN_POINT ( 'NONE',  ( 5.448058970220145625, 2.330115622831927968, -4.737499093503774183 ) ) ;
#938 = CARTESIAN_POINT ( 'NONE',  ( 2.169068100843340119, 1.494233501141994047, 1.955229069828140043 ) ) ;
#939 = ORIENTED_EDGE ( 'NONE', *, *, #18152, .T. ) ;
#940 = CARTESIAN_POINT ( 'NONE',  ( -3.512258729456175121, -3.558809082409295055, -11.32593234551656103 ) ) ;
#941 = DIRECTION ( 'NONE',  ( 0.000000000000000000, 0.000000000000000000, -1.000000000000000000 ) ) ;
#942 = CARTESIAN_POINT ( 'NONE',  ( 4.095981050735405304, 3.291185704069520046, -2.641693717384699713 ) ) ;
#943 = CARTESIAN_POINT ( 'NONE',  ( 4.114886801278320405, -1.010998956437139995, -4.022243772060040357 ) ) ;
#944 = EDGE_CURVE ( 'NONE', #2457, #5302, #2130, .T. ) ;
#945 = CARTESIAN_POINT ( 'NONE',  ( 3.561594988347914548, 3.509472823517564954, -11.32178673911021960 ) ) ;
#946 = DIRECTION ( 'NONE',  ( -0.7071067811865457964, -0.7071067811865491270, 0.000000000000000000 ) ) ;
#947 = CARTESIAN_POINT ( 'NONE',  ( 3.822524730487550038, 0.5053265935295622180, 0.2153998132528825715 ) ) ;
#948 = EDGE_LOOP ( 'NONE', ( #6482, #1589, #10654, #7433 ) ) ;
#949 = CARTESIAN_POINT ( 'NONE',  ( 7.105085398365769578, -0.9757762319533712647, -3.636722218603451573 ) ) ;
#950 = CARTESIAN_POINT ( 'NONE',  ( 4.525483399593949407, -3.252691193458155272, 4.737499999999940314 ) ) ;
#951 = ORIENTED_EDGE ( 'NONE', *, *, #13923, .T. ) ;
#952 = EDGE_LOOP ( 'NONE', ( #16816, #13286, #18746, #11357 ) ) ;
#953 = CARTESIAN_POINT ( 'NONE',  ( 2.404163056034265278, 1.131370849898515996, 4.737500000000000711 ) ) ;
#954 = CARTESIAN_POINT ( 'NONE',  ( 7.144588918849432702, -3.190856678385417311, 3.377833578724203978 ) ) ;
#955 = CARTESIAN_POINT ( 'NONE',  ( 7.712749994148554222, -5.937855845955319012, -1.587831688648080775 ) ) ;
#956 = CARTESIAN_POINT ( 'NONE',  ( 6.352177920720020410, -1.425996672332018100, -5.357061595682631960 ) ) ;
#957 = PERSON_AND_ORGANIZATION ( #10799, #281 ) ;
#958 = CARTESIAN_POINT ( 'NONE',  ( 3.870022410798129808, -3.310863028775070216, -4.012510152924239293 ) ) ;
#959 = CARTESIAN_POINT ( 'NONE',  ( 2.504963209864414786, -1.101127029404014079, -2.735729693865224910 ) ) ;
#960 = CARTESIAN_POINT ( 'NONE',  ( 6.583840867303536903, -4.666509468525129378, 4.406819650157428825 ) ) ;
#961 = FACE_OUTER_BOUND ( 'NONE', #15326, .T. ) ;
#962 = DIRECTION ( 'NONE',  ( 0.7071067811865461294, 0.7071067811865490160, 0.000000000000000000 ) ) ;
#963 = CARTESIAN_POINT ( 'NONE',  ( 5.437206397142820613, -1.697219577878666508, -2.958083448493162404 ) ) ;
#964 = CARTESIAN_POINT ( 'NONE',  ( 3.252691193458124630, -0.2828427124745764853, 4.737500000000000711 ) ) ;
#965 = CARTESIAN_POINT ( 'NONE',  ( 7.265531766163829452, 6.035689286034780388, 2.454165299895064933 ) ) ;
#966 = CARTESIAN_POINT ( 'NONE',  ( 4.525096455577219956, -1.276016178348435837, -3.250552773803999873 ) ) ;
#967 = CARTESIAN_POINT ( 'NONE',  ( 6.286224168689519942, -5.809940169026559964, 2.234039950814235009 ) ) ;
#968 = ADVANCED_FACE ( 'NONE', ( #14288 ), #1793, .F. ) ;
#969 = VECTOR ( 'NONE', #618, 1000.000000000000114 ) ;
#970 = ORIENTED_EDGE ( 'NONE', *, *, #3856, .T. ) ;
#971 = VERTEX_POINT ( 'NONE', #17137 ) ;
#972 = CARTESIAN_POINT ( 'NONE',  ( 2.413227611454975108, -0.3501974285531384568, -0.3511507580830239839 ) ) ;
#973 = ORIENTED_EDGE ( 'NONE', *, *, #12203, .T. ) ;
#974 = B_SPLINE_CURVE_WITH_KNOTS ( 'NONE', 3,
 ( #377, #16374, #9125, #6466, #10852, #1988, #1897, #7709, #12284, #13620, #16666, #6274, #10660, #16465, #3418, #3613, #9220, #17220 ),
 .UNSPECIFIED., .F., .F.,
 ( 4, 2, 2, 2, 2, 2, 2, 2, 4 ),
 ( 0.006635057504823090209, 0.02487412442895899772, 0.04311319135309489570, 0.06135225827723080061, 0.07959132520136669164, 0.09783039212550259656, 0.1160694590496384043, 0.1343085259737744064, 0.1525475928979105056 ),
 .UNSPECIFIED. ) ;
#975 = CARTESIAN_POINT ( 'NONE',  ( 8.220494762683792089, -5.160486963612660460, -0.3057051170940586204 ) ) ;
#976 = CARTESIAN_POINT ( 'NONE',  ( 4.409511703591824983, -3.934348314409400249, 3.166200345178030062 ) ) ;
#977 = ORIENTED_EDGE ( 'NONE', *, *, #16320, .T. ) ;
#978 = CARTESIAN_POINT ( 'NONE',  ( 6.907842493444841026, 0.5661523193879268723, -0.3603127471774745239 ) ) ;
#979 = CARTESIAN_POINT ( 'NONE',  ( 4.033951937875176696, 0.9714110028534789221, 4.423511261873985134 ) ) ;
#980 = CARTESIAN_POINT ( 'NONE',  ( 5.836639503945069585, 4.204276788903900552, 2.123740502282095211 ) ) ;
#981 = AXIS2_PLACEMENT_3D ( 'NONE', #1788, #3121, #5791 ) ;
#982 = CARTESIAN_POINT ( 'NONE',  ( 7.357555004828177481, 0.8419333849399520675, 6.867371605277686086 ) ) ;
#983 = CARTESIAN_POINT ( 'NONE',  ( 6.965209255926007259, 1.812160773592527807, -0.2126949188136429136 ) ) ;
#984 = CARTESIAN_POINT ( 'NONE',  ( -1.408365014994819697, -6.369809578057199495, -7.500000000000000000 ) ) ;
#985 = CARTESIAN_POINT ( 'NONE',  ( 6.855564284621820548, -5.346391492391079581, -3.822037832460444928 ) ) ;
#986 =( BOUNDED_CURVE ( )  B_SPLINE_CURVE ( 2, ( #15052, #17914, #395, #13640, #6395 ),
 .UNSPECIFIED., .F., .T. ) 
 B_SPLINE_CURVE_WITH_KNOTS ( ( 3, 2, 3 ),
 ( 0.000000000000000000, 0.5000000000000000000, 0.9553772060989229598 ),
 .UNSPECIFIED. ) 
 CURVE ( )  GEOMETRIC_REPRESENTATION_ITEM ( )  RATIONAL_B_SPLINE_CURVE ( ( 1.000000000000000000, 0.9978589232386030350, 1.000000000000000000, 0.9980500048927040124, 0.9996519430808760154 ) ) 
 REPRESENTATION_ITEM ( '' )  );
#987 = DIRECTION ( 'NONE',  ( 0.9201324485850125301, 0.3916072995501352905, 0.000000000000000000 ) ) ;
#988 = CARTESIAN_POINT ( 'NONE',  ( 1.132707230236815521, 0.6485902036119191028, -1.687058063219629700 ) ) ;
#989 = CARTESIAN_POINT ( 'NONE',  ( 4.586341291074069737, -1.286320563778304171, 0.1574154417154745023 ) ) ;
#990 = CARTESIAN_POINT ( 'NONE',  ( 6.045522354064542192, -5.509839042466810000, -1.221036383822569071 ) ) ;
#991 = CARTESIAN_POINT ( 'NONE',  ( 5.455503596758480178, 1.722260042242699907, 3.206795759426250392 ) ) ;
#992 = CARTESIAN_POINT ( 'NONE',  ( 4.242640687119305198, 2.969848480983530159, -4.737500000000000711 ) ) ;
#993 = ADVANCED_FACE ( 'NONE', ( #18565 ), #7028, .F. ) ;
#994 = EDGE_CURVE ( 'NONE', #5320, #1673, #11876, .T. ) ;
#995 = ORIENTED_EDGE ( 'NONE', *, *, #10609, .F. ) ;
#996 = CARTESIAN_POINT ( 'NONE',  ( 7.988569549232525269, -5.670973392813047909, 2.171582829834903361 ) ) ;
#997 = EDGE_LOOP ( 'NONE', ( #7404, #5568, #4796, #13076 ) ) ;
#998 = CARTESIAN_POINT ( 'NONE',  ( 6.783389932549178880, -1.088154123401591900, 6.867371605277689639 ) ) ;
#999 = CARTESIAN_POINT ( 'NONE',  ( 3.570889244992055289, 3.500178566873414887, -11.50000000000000000 ) ) ;
#1000 = CARTESIAN_POINT ( 'NONE',  ( 6.753952722444560131, 4.162703619424730661, 1.837499999999999911 ) ) ;
#1001 = VERTEX_POINT ( 'NONE', #5708 ) ;
#1002 = CARTESIAN_POINT ( 'NONE',  ( -1.405342352476450118, -6.372832240575569962, -7.500000000000000000 ) ) ;
#1003 = CARTESIAN_POINT ( 'NONE',  ( 4.916715473763470179, -1.779442789622280197, -1.490132529396209993 ) ) ;
#1004 = CARTESIAN_POINT ( 'NONE',  ( 5.483890106149520882, -4.971568281178440074, 2.950122079528104901 ) ) ;
#1005 = CARTESIAN_POINT ( 'NONE',  ( 5.487467019354859588, 2.239028288573244652, -4.303818456970220474 ) ) ;
#1006 = CARTESIAN_POINT ( 'NONE',  ( 3.511690400957310221, 3.559377410908164840, -11.32497480102660070 ) ) ;
#1007 = CARTESIAN_POINT ( 'NONE',  ( 3.129121514966764828, -2.470694276432710002, 4.378278642647855712 ) ) ;
#1008 = EDGE_LOOP ( 'NONE', ( #5490, #16680, #8420 ) ) ;
#1009 = CARTESIAN_POINT ( 'NONE',  ( 5.139526195890336879, -0.06586619464001300384, 5.784903703958264920 ) ) ;
#1010 = EDGE_CURVE ( 'NONE', #1989, #1300, #7862, .T. ) ;
#1011 = CARTESIAN_POINT ( 'NONE',  ( 5.379690839621639853, -2.380451371753889767, 4.637506001899829755 ) ) ;
#1012 = CARTESIAN_POINT ( 'NONE',  ( 4.862060813681501337, 3.372003678555613337, -4.478837594079206674 ) ) ;
#1013 = CARTESIAN_POINT ( 'NONE',  ( 2.978493129931452099, -0.9804772432064130516, -2.572564197361154825 ) ) ;
#1014 = CARTESIAN_POINT ( 'NONE',  ( 6.023846582422844875, 4.035527792462745289, -1.937704435711567363 ) ) ;
#1015 = B_SPLINE_CURVE_WITH_KNOTS ( 'NONE', 3,
 ( #16944, #6941, #1228, #12749, #5502, #11321, #17127, #4075, #7039, #18651 ),
 .UNSPECIFIED., .F., .F.,
 ( 4, 2, 2, 2, 4 ),
 ( 0.000000000000000000, 0.2500000000000000000, 0.5000000000000000000, 0.7500000000000000000, 1.000000000000000000 ),
 .UNSPECIFIED. ) ;
#1016 = CARTESIAN_POINT ( 'NONE',  ( 5.282753941741892056, -4.998766288144293135, 3.327971560948836505 ) ) ;
#1017 = CARTESIAN_POINT ( 'NONE',  ( 7.423329785748400411, 5.489937911248052416, 3.618846856220954589 ) ) ;
#1018 = DIRECTION ( 'NONE',  ( -0.7071067811865490160, 0.7071067811865460184, 0.000000000000000000 ) ) ;
#1019 =( BOUNDED_CURVE ( )  B_SPLINE_CURVE ( 2, ( #14290, #12762, #5234 ),
 .UNSPECIFIED., .F., .T. ) 
 B_SPLINE_CURVE_WITH_KNOTS ( ( 3, 3 ),
 ( 0.000000000000000000, 1.000000000000000000 ),
 .UNSPECIFIED. ) 
 CURVE ( )  GEOMETRIC_REPRESENTATION_ITEM ( )  RATIONAL_B_SPLINE_CURVE ( ( 1.000000000000000000, 0.9992511769620235906, 0.9986125337620251896 ) ) 
 REPRESENTATION_ITEM ( '' )  );
#1020 = EDGE_CURVE ( 'NONE', #912, #12849, #8515, .T. ) ;
#1021 = EDGE_CURVE ( 'NONE', #12041, #1166, #731, .T. ) ;
#1022 = ORIENTED_EDGE ( 'NONE', *, *, #15348, .F. ) ;
#1023 = CARTESIAN_POINT ( 'NONE',  ( 6.728146570588430464, 6.011500710528930647, -2.486799380600099862 ) ) ;
#1024 = ORIENTED_EDGE ( 'NONE', *, *, #18473, .T. ) ;
#1025 = AXIS2_PLACEMENT_3D ( 'NONE', #17612, #10091, #15901 ) ;
#1026 = CARTESIAN_POINT ( 'NONE',  ( 5.182173711359579826, 3.161686306641684929, 2.073491254662434891 ) ) ;
#1027 = CARTESIAN_POINT ( 'NONE',  ( 7.243379073061210427, 4.569220887552050137, -4.005882400656440190 ) ) ;
#1028 = CARTESIAN_POINT ( 'NONE',  ( 5.907312144309329049, 4.842438418663586930, -1.616376119386775834 ) ) ;
#1029 = FACE_OUTER_BOUND ( 'NONE', #8909, .T. ) ;
#1030 = DIRECTION ( 'NONE',  ( 0.000000000000000000, 0.000000000000000000, 1.000000000000000000 ) ) ;
#1031 = CARTESIAN_POINT ( 'NONE',  ( 1.318771912602902052, 0.8463551485318849821, 2.735644753062884682 ) ) ;
#1032 = VERTEX_POINT ( 'NONE', #1798 ) ;
#1033 = CIRCLE ( 'NONE', #5896, 0.4000000000000001887 ) ;
#1034 = ADVANCED_FACE ( 'NONE', ( #2944 ), #11760, .F. ) ;
#1035 = CARTESIAN_POINT ( 'NONE',  ( -5.057083134007910097, -2.721091459044130190, -7.500000000000000000 ) ) ;
#1036 = CARTESIAN_POINT ( 'NONE',  ( 3.567431430558839711, -0.2030290150380789915, 1.422425213538531796 ) ) ;
#1037 = CYLINDRICAL_SURFACE ( 'NONE', #16387, 1.000000000000000000 ) ;
#1038 = CARTESIAN_POINT ( 'NONE',  ( 5.840699462153337684, 5.551886142622005416, 2.673695990207204165 ) ) ;
#1039 = CARTESIAN_POINT ( 'NONE',  ( 6.494065343965349513, 1.284109249086669902, -7.681134215680300414 ) ) ;
#1040 = CARTESIAN_POINT ( 'NONE',  ( 5.232590180780450240, -0.2828427124746099586, 4.737500000000000711 ) ) ;
#1041 = CARTESIAN_POINT ( 'NONE',  ( 5.756653315061347698, -4.890950710179409633, -0.2176990131888643931 ) ) ;
#1042 = AXIS2_PLACEMENT_3D ( 'NONE', #15869, #16159, #16065 ) ;
#1043 = EDGE_CURVE ( 'NONE', #1938, #17381, #13637, .T. ) ;
#1044 = DIRECTION ( 'NONE',  ( -0.7071067811865457964, -0.7071067811865491270, 0.000000000000000000 ) ) ;
#1045 = ORIENTED_EDGE ( 'NONE', *, *, #11025, .F. ) ;
#1046 =( BOUNDED_SURFACE ( )  B_SPLINE_SURFACE ( 1, 2, ( 
 ( #17333, #12862, #17238, #10282, #11623, #7334, #17513, #16092, #14661, #18661, #1522, #2756, #17421 ),
 ( #8562, #12954, #4462, #1335, #2946, #5803, #1614, #11536, #8655, #13143, #5613, #7145, #4184 ) ),
 .UNSPECIFIED., .F., .F., .T. ) 
 B_SPLINE_SURFACE_WITH_KNOTS ( ( 2, 2 ),
 ( 3, 2, 2, 2, 2, 2, 3 ),
 ( 0.000000000000000000, 1.000000000000000000 ),
 ( 0.000000000000000000, 0.1666666666666665186, 0.3333333333333335369, 0.5000000000000000000, 0.6666666666666670737, 0.8333333333333330373, 1.000000000000000000 ),
 .UNSPECIFIED. ) 
 GEOMETRIC_REPRESENTATION_ITEM ( )  RATIONAL_B_SPLINE_SURFACE ( (
 ( 1.000000000000000000, 0.9978589232386030350, 1.000000000000000000, 0.9978589232386030350, 1.000000000000000000, 0.9978589232386030350, 1.000000000000000000, 0.9978589232386030350, 1.000000000000000000, 0.9978589232386030350, 1.000000000000000000, 0.9978589232386030350, 1.000000000000000000),
 ( 1.000000000000000000, 0.9978589232386030350, 1.000000000000000000, 0.9978589232386030350, 1.000000000000000000, 0.9978589232386030350, 1.000000000000000000, 0.9978589232386030350, 1.000000000000000000, 0.9978589232386030350, 1.000000000000000000, 0.9978589232386030350, 1.000000000000000000) ) ) 
 REPRESENTATION_ITEM ( '' )  SURFACE ( )  );
#1047 = CARTESIAN_POINT ( 'NONE',  ( 4.337181869810221357, 3.379180624478219208, 5.220888980630728149 ) ) ;
#1048 = CARTESIAN_POINT ( 'NONE',  ( 0.8485281374238650143, -0.4242640687118899856, 5.337500000000000355 ) ) ;
#1049 = ORIENTED_EDGE ( 'NONE', *, *, #10475, .F. ) ;
#1050 = FACE_OUTER_BOUND ( 'NONE', #7581, .T. ) ;
#1051 = CARTESIAN_POINT ( 'NONE',  ( 5.554463969030025261, -1.696248041163241460, -1.879155944202258954 ) ) ;
#1052 = ADVANCED_FACE ( 'NONE', ( #10281 ), #13710, .F. ) ;
#1053 = CARTESIAN_POINT ( 'NONE',  ( 6.828305216188510940, -6.229257973257697145, 0.4673673245407439780 ) ) ;
#1054 = CARTESIAN_POINT ( 'NONE',  ( 6.891061489720920363, -3.149854803128025349, 3.018447225931269795 ) ) ;
#1055 = COORDINATED_UNIVERSAL_TIME_OFFSET ( 5, 0, .BEHIND. ) ;
#1056 = DIRECTION ( 'NONE',  ( 0.3260519241855175387, 0.3260519241855066030, 0.8873445134049401384 ) ) ;
#1057 = CARTESIAN_POINT ( 'NONE',  ( 4.288338912023254679, -3.809320093429629850, -3.353306497067200187 ) ) ;
#1058 = DIRECTION ( 'NONE',  ( 0.7071067811865460184, 0.7071067811865490160, 0.000000000000000000 ) ) ;
#1059 = DIRECTION ( 'NONE',  ( 0.7071067811865490160, -0.7071067811865460184, 0.000000000000000000 ) ) ;
#1060 = EDGE_CURVE ( 'NONE', #2836, #14902, #11374, .T. ) ;
#1061 = CARTESIAN_POINT ( 'NONE',  ( 6.110389366683370405, 3.682571812699610092, 0.8659386712568739597 ) ) ;
#1062 = CARTESIAN_POINT ( 'NONE',  ( 5.609049006563331830, -1.904851881639664679, -5.337499999999999467 ) ) ;
#1063 = CARTESIAN_POINT ( 'NONE',  ( 3.983450484742740105, 0.9842955975893519227, 4.637501945051580421 ) ) ;
#1064 = CARTESIAN_POINT ( 'NONE',  ( 3.983440739167655398, 3.258340742225354525, -4.637500000000000178 ) ) ;
#1065 = CYLINDRICAL_SURFACE ( 'NONE', #12074, 0.1999999999999996503 ) ;
#1066 = CARTESIAN_POINT ( 'NONE',  ( 3.394112549695444958, 2.121320343559669919, -5.137499999999999289 ) ) ;
#1067 = CARTESIAN_POINT ( 'NONE',  ( 5.922266604371060339, -4.692882633337500664, 1.949662283969899823 ) ) ;
#1068 = CARTESIAN_POINT ( 'NONE',  ( 7.269246441863530528, 0.7351587068765099708, 2.537499999999999645 ) ) ;
#1069 = ORIENTED_EDGE ( 'NONE', *, *, #13158, .F. ) ;
#1070 = VERTEX_POINT ( 'NONE', #6080 ) ;
#1071 = CARTESIAN_POINT ( 'NONE',  ( 3.559604735873069803, 0.2099274439414335058, -1.396176889729423776 ) ) ;
#1072 = ORIENTED_EDGE ( 'NONE', *, *, #1762, .F. ) ;
#1073 = CARTESIAN_POINT ( 'NONE',  ( 7.303902365119462559, 3.342821585449017530, 3.104102936416183844 ) ) ;
#1074 = CARTESIAN_POINT ( 'NONE',  ( 4.311971938007028271, -3.435221293336863102, 4.052433662270333414 ) ) ;
#1075 = ORIENTED_EDGE ( 'NONE', *, *, #15759, .F. ) ;
#1076 = CARTESIAN_POINT ( 'NONE',  ( 6.193363481225629741, -5.717624481880230647, -2.272898026377690339 ) ) ;
#1077 = LINE ( 'NONE', #17269, #9493 ) ;
#1078 = CARTESIAN_POINT ( 'NONE',  ( 7.229804963082399283, -6.104105874815330957, -1.837500000000039879 ) ) ;
#1079 = CARTESIAN_POINT ( 'NONE',  ( 5.090952125748679613, -0.6813275486626280131, 1.832804986252235091 ) ) ;
#1080 = CARTESIAN_POINT ( 'NONE',  ( 4.599164327628209925, 1.273436903954690225, -3.298251513411795344 ) ) ;
#1081 = CARTESIAN_POINT ( 'NONE',  ( -3.510432730142750035, -3.560635081722720141, -11.50000000000000000 ) ) ;
#1082 = ORIENTED_EDGE ( 'NONE', *, *, #1170, .T. ) ;
#1083 = CARTESIAN_POINT ( 'NONE',  ( 7.684019108066050485, 3.915446005022865439, -2.802232857738800043 ) ) ;
#1084 = CARTESIAN_POINT ( 'NONE',  ( 1.662695086444551329, 1.137207937791640866, 1.414575279670618801 ) ) ;
#1085 = LINE ( 'NONE', #4223, #4745 ) ;
#1086 = DIRECTION ( 'NONE',  ( -0.6274473226773095158, -0.6274473226773116252, 0.4611070532209952111 ) ) ;
#1087 = CARTESIAN_POINT ( 'NONE',  ( 4.677216327200600432, 1.065709260159629856, 4.143533760790719889 ) ) ;
#1088 = CARTESIAN_POINT ( 'NONE',  ( 5.913272758846120247, 4.254879677154210782, -2.103812958164475333 ) ) ;
#1089 = CIRCLE ( 'NONE', #10829, 0.4000000000000004108 ) ;
#1090 = EDGE_LOOP ( 'NONE', ( #9034, #4856, #13719, #9917 ) ) ;
#1091 = CARTESIAN_POINT ( 'NONE',  ( 6.646803743153550492, 1.131370849898488018, -5.137499999999999289 ) ) ;
#1092 = CIRCLE ( 'NONE', #2000, 0.4000000000000000777 ) ;
#1093 = VERTEX_POINT ( 'NONE', #1521 ) ;
#1094 = CARTESIAN_POINT ( 'NONE',  ( 7.820627909299258995, 4.972381563962399831, -3.329618969499209769 ) ) ;
#1095 = CARTESIAN_POINT ( 'NONE',  ( 2.978198136981674793, -0.7912632525835699981, -2.735725379948829694 ) ) ;
#1096 = CARTESIAN_POINT ( 'NONE',  ( 4.895847757782119558, 1.810849718602485003, 1.516949226686139962 ) ) ;
#1097 = EDGE_LOOP ( 'NONE', ( #16251, #336, #8027, #17289 ) ) ;
#1098 = CARTESIAN_POINT ( 'NONE',  ( -3.511102180107295023, -3.559965631758180038, -11.50000000000000000 ) ) ;
#1099 = CARTESIAN_POINT ( 'NONE',  ( 4.421132488624552437, -3.396064132696674509, -1.326055142868916237 ) ) ;
#1100 = LINE ( 'NONE', #2441, #8090 ) ;
#1101 =( BOUNDED_CURVE ( )  B_SPLINE_CURVE ( 2, ( #5517, #17682, #14825, #18667, #7599 ),
 .UNSPECIFIED., .F., .T. ) 
 B_SPLINE_CURVE_WITH_KNOTS ( ( 3, 2, 3 ),
 ( 0.000000000000000000, 0.5000000000000000000, 0.9553780594495159262 ),
 .UNSPECIFIED. ) 
 CURVE ( )  GEOMETRIC_REPRESENTATION_ITEM ( )  RATIONAL_B_SPLINE_CURVE ( ( 1.000000000000000000, 0.9978589232386030350, 1.000000000000000000, 0.9980500012385259412, 0.9996519490847679545 ) ) 
 REPRESENTATION_ITEM ( '' )  );
#1102 = EDGE_CURVE ( 'NONE', #16771, #4989, #11381, .T. ) ;
#1103 = CARTESIAN_POINT ( 'NONE',  ( 5.768278748434769732, 2.311687595721704902, -3.945458522902165033 ) ) ;
#1104 = CARTESIAN_POINT ( 'NONE',  ( 1.820294894275285014, 5.957879698776729960, -7.665510480034479990 ) ) ;
#1105 = AXIS2_PLACEMENT_3D ( 'NONE', #4122, #3944, #12708 ) ;
#1106 = CARTESIAN_POINT ( 'NONE',  ( 3.992101037078520598, -3.266647320347280115, 4.637499999999930012 ) ) ;
#1107 = ORIENTED_EDGE ( 'NONE', *, *, #15366, .T. ) ;
#1108 = CIRCLE ( 'NONE', #7503, 0.4000000000000000777 ) ;
#1109 = CARTESIAN_POINT ( 'NONE',  ( 4.276038193072261073, -3.795885454879420084, 3.123461591525590109 ) ) ;
#1110 = DIRECTION ( 'NONE',  ( 3.767034204316170235E-16, 8.484995603311910854E-16, 1.000000000000000000 ) ) ;
#1111 = CARTESIAN_POINT ( 'NONE',  ( 4.827646958714270298, 3.208706909138899999, -4.446220610142430196 ) ) ;
#1112 = CARTESIAN_POINT ( 'NONE',  ( 2.206082303960810176, -1.223272018117379956, -3.655032098680576436 ) ) ;
#1113 = CARTESIAN_POINT ( 'NONE',  ( 5.287805463540310669, 3.034212222274055293, 4.400146992283545444 ) ) ;
#1114 = CARTESIAN_POINT ( 'NONE',  ( 6.528966440991619713, 3.979124386450864748, 4.347642374943119670 ) ) ;
#1115 = CARTESIAN_POINT ( 'NONE',  ( 7.009950377789470721, -5.209230063981673098, 1.955045860233717736 ) ) ;
#1116 = ORIENTED_EDGE ( 'NONE', *, *, #18045, .T. ) ;
#1117 = CARTESIAN_POINT ( 'NONE',  ( 5.536973261553649550, -2.265486903136170405, -4.637500000000040146 ) ) ;
#1118 = ORIENTED_EDGE ( 'NONE', *, *, #5688, .T. ) ;
#1119 = CARTESIAN_POINT ( 'NONE',  ( 4.593257204858399945, -3.233555955958560268, -7.377765350918470411 ) ) ;
#1120 = AXIS2_PLACEMENT_3D ( 'NONE', #3706, #2187, #7717 ) ;
#1121 = AXIS2_PLACEMENT_3D ( 'NONE', #9177, #12431, #18131 ) ;
#1122 = CARTESIAN_POINT ( 'NONE',  ( 8.000954203383143337, 5.265906512797073447, -3.154168901493146659 ) ) ;
#1123 = CARTESIAN_POINT ( 'NONE',  ( 5.968012447307599722, 4.305566965499820320, -4.357862900399815054 ) ) ;
#1124 = CARTESIAN_POINT ( 'NONE',  ( 3.891932271551085343, -1.070880059123005879, 3.997330525366949772 ) ) ;
#1125 = ADVANCED_FACE ( 'NONE', ( #4460 ), #5290, .F. ) ;
#1126 = CARTESIAN_POINT ( 'NONE',  ( -3.570889244971865217, -3.500178566893619614, -11.31390293378375844 ) ) ;
#1127 = CARTESIAN_POINT ( 'NONE',  ( 3.773277084798396963, 3.773277084798434267, -8.833697140125655878 ) ) ;
#1128 = EDGE_CURVE ( 'NONE', #15610, #3981, #17699, .T. ) ;
#1129 = EDGE_LOOP ( 'NONE', ( #17539, #6666, #18410, #7991 ) ) ;
#1130 = CARTESIAN_POINT ( 'NONE',  ( -3.541668742003584835, -3.529399069861910210, -11.36102736145256031 ) ) ;
#1131 = DIRECTION ( 'NONE',  ( -0.7071067811865489050, 0.7071067811865460184, 0.000000000000000000 ) ) ;
#1132 = CARTESIAN_POINT ( 'NONE',  ( 3.117410948084105016, 2.427682930033245423, -4.637500000000000178 ) ) ;
#1133 = CARTESIAN_POINT ( 'NONE',  ( 5.919035466563960846, 5.132278096471560858, 1.883090700358885039 ) ) ;
#1134 = VECTOR ( 'NONE', #6945, 1000.000000000000114 ) ;
#1135 = CARTESIAN_POINT ( 'NONE',  ( 3.563079014598319993, 3.507988797267119985, -11.31886578431961965 ) ) ;
#1136 = CARTESIAN_POINT ( 'NONE',  ( 4.676896112004530259, -1.461452022759469838, 0.9974481252795301955 ) ) ;
#1137 = CARTESIAN_POINT ( 'NONE',  ( 6.211017376331332329, -5.927701484852383906, -3.643030701836911689 ) ) ;
#1138 = AXIS2_PLACEMENT_3D ( 'NONE', #2767, #1349, #12968 ) ;
#1139 = CARTESIAN_POINT ( 'NONE',  ( 5.973298458137274558, -5.377551903832033631, -2.957964364107299904 ) ) ;
#1140 = CARTESIAN_POINT ( 'NONE',  ( 7.495331880577400518, -0.2828427124746059618, -5.537499999999999645 ) ) ;
#1141 = VERTEX_POINT ( 'NONE', #4 ) ;
#1142 = DIRECTION ( 'NONE',  ( 0.7071067811865480168, -0.7071067811865470176, 0.000000000000000000 ) ) ;
#1143 = CARTESIAN_POINT ( 'NONE',  ( 5.152909245331492194, -0.1921785457507903250, -3.645141573443125171 ) ) ;
#1144 = ORIENTED_EDGE ( 'NONE', *, *, #6103, .F. ) ;
#1145 = EDGE_CURVE ( 'NONE', #13121, #10984, #2294, .T. ) ;
#1146 = CARTESIAN_POINT ( 'NONE',  ( 5.196777551360847625, -0.9035341764876487769, 2.188835344027816987 ) ) ;
#1147 = CARTESIAN_POINT ( 'NONE',  ( 5.405720830171930835, -0.6607400008638950606, -1.461492202328410039 ) ) ;
#1148 = LINE ( 'NONE', #4713, #5600 ) ;
#1149 = CARTESIAN_POINT ( 'NONE',  ( 4.549003273592900243, -3.246550082594874986, 4.637499999999940670 ) ) ;
#1150 = DIRECTION ( 'NONE',  ( 0.000000000000000000, 0.000000000000000000, 1.000000000000000000 ) ) ;
#1151 = ADVANCED_FACE ( 'NONE', ( #14660 ), #11716, .T. ) ;
#1152 = CARTESIAN_POINT ( 'NONE',  ( 0.000000000000000000, 0.000000000000000000, 5.337500000000000355 ) ) ;
#1153 = CARTESIAN_POINT ( 'NONE',  ( 5.926303371915640383, -4.114623426121958971, 2.092027811001140325 ) ) ;
#1154 = DIRECTION ( 'NONE',  ( -0.6274473226773090717, 0.6274473226773070733, -0.4611070532210020945 ) ) ;
#1155 = CARTESIAN_POINT ( 'NONE',  ( 7.560663327408112977, 0.3063269567757089806, -4.737527142275051339 ) ) ;
#1156 = CARTESIAN_POINT ( 'NONE',  ( 4.224954697673525494, -2.969664145197420169, -4.637500000000000178 ) ) ;
#1157 = CARTESIAN_POINT ( 'NONE',  ( 1.421993433784554117, 6.356181159267449310, -7.500000000000000000 ) ) ;
#1158 =( BOUNDED_SURFACE ( )  B_SPLINE_SURFACE ( 3, 2, ( 
 ( #12016, #7258, #17439, #8767, #17535 ),
 ( #7629, #1632, #3146, #11734, #114 ),
 ( #13249, #6005, #6188, #5909, #4479 ),
 ( #11920, #17625, #5821, #10300, #4384 ) ),
 .UNSPECIFIED., .F., .F., .T. ) 
 B_SPLINE_SURFACE_WITH_KNOTS ( ( 4, 4 ),
 ( 3, 2, 3 ),
 ( 0.000000000000000000, 1.000000000000000000 ),
 ( 0.000000000000000000, 0.5000000000000000000, 1.000000000000000000 ),
 .UNSPECIFIED. ) 
 GEOMETRIC_REPRESENTATION_ITEM ( )  RATIONAL_B_SPLINE_SURFACE ( (
 ( 1.000000000000000000, 0.9898214418809330173, 1.000000000000000000, 0.9898214418809330173, 1.000000000000000000),
 ( 0.8047378541243649375, 0.7965467831055470516, 0.8047378541243649375, 0.7965467831055470516, 0.8047378541243649375),
 ( 0.8047378541243649375, 0.7965467831055470516, 0.8047378541243649375, 0.7965467831055470516, 0.8047378541243649375),
 ( 1.000000000000000000, 0.9898214418809330173, 1.000000000000000000, 0.9898214418809330173, 1.000000000000000000) ) ) 
 REPRESENTATION_ITEM ( '' )  SURFACE ( )  );
#1159 = CARTESIAN_POINT ( 'NONE',  ( 4.525483399593920097, 3.252691193458149943, 4.737500000000000711 ) ) ;
#1160 = CARTESIAN_POINT ( 'NONE',  ( 7.722593262648799417, -3.951760382598089816, 2.717859464797239610 ) ) ;
#1161 = CARTESIAN_POINT ( 'NONE',  ( 4.125483399593885103, 3.652691193458131202, 5.337500000000000355 ) ) ;
#1162 = DIRECTION ( 'NONE',  ( -0.7071067811865457964, -0.7071067811865491270, 0.000000000000000000 ) ) ;
#1163 = CARTESIAN_POINT ( 'NONE',  ( 3.140920798824578863, 0.02196447367051104077, 2.735595057427808285 ) ) ;
#1164 = CARTESIAN_POINT ( 'NONE',  ( 3.570889244971855003, 3.500178566893609844, -11.31390293378377976 ) ) ;
#1165 = ORIENTED_EDGE ( 'NONE', *, *, #14754, .T. ) ;
#1166 = VERTEX_POINT ( 'NONE', #16559 ) ;
#1167 = CARTESIAN_POINT ( 'NONE',  ( 5.903261593731725654, 4.995257058419726448, -0.9883986431346337698 ) ) ;
#1168 = ADVANCED_FACE ( 'NONE', ( #8073 ), #16644, .F. ) ;
#1169 = ORIENTED_EDGE ( 'NONE', *, *, #13491, .F. ) ;
#1170 = EDGE_CURVE ( 'NONE', #8349, #18125, #7056, .T. ) ;
#1171 = B_SPLINE_CURVE_WITH_KNOTS ( 'NONE', 3,
 ( #8558, #14382, #1331, #7141, #12949, #18755, #10278, #17508, #16087, #14930, #13228, #14656, #5886, #7329, #6169, #13139, #4830, #8840 ),
 .UNSPECIFIED., .F., .F.,
 ( 4, 2, 2, 2, 2, 2, 2, 2, 4 ),
 ( 0.8474524071020900218, 0.8656914740262260377, 0.8839305409503610544, 0.9021696078744970704, 0.9204086747986330863, 0.9386477417227689912, 0.9568868086469050072, 0.9751258755710410231, 0.9933649424951770390 ),
 .UNSPECIFIED. ) ;
#1172 = CARTESIAN_POINT ( 'NONE',  ( 3.857320567353870189, 3.264249730923519888, 4.212870595232224957 ) ) ;
#1173 = CARTESIAN_POINT ( 'NONE',  ( 7.509643250548279525, 3.869168186353684646, -0.6744099050085620162 ) ) ;
#1174 = ORIENTED_EDGE ( 'NONE', *, *, #3182, .T. ) ;
#1175 = CARTESIAN_POINT ( 'NONE',  ( 5.228358312453770473, -0.2653421684535412495, 4.702435802638838425 ) ) ;
#1176 = DIRECTION ( 'NONE',  ( 0.5272109928879250562, 0.5272109928879270546, -0.6664061358933112134 ) ) ;
#1177 = CIRCLE ( 'NONE', #16372, 0.1999999999999996503 ) ;
#1178 = CIRCLE ( 'NONE', #11539, 0.4000000000000002998 ) ;
#1179 = CARTESIAN_POINT ( 'NONE',  ( 7.494771967845771599, -6.182237136502002350, -2.170991063080554895 ) ) ;
#1180 = CARTESIAN_POINT ( 'NONE',  ( 7.631115744511205001, 0.5190951326805325339, 5.784903703958264032 ) ) ;
#1181 = CARTESIAN_POINT ( 'NONE',  ( 5.379661085784929853, -1.862120395607944845, -4.637500000000000178 ) ) ;
#1182 = CARTESIAN_POINT ( 'NONE',  ( 0.1951733872536144943, -7.117347091601140541, -7.500000000000000000 ) ) ;
#1183 = CARTESIAN_POINT ( 'NONE',  ( 0.9727475779577161585, -0.6138903910793955809, -2.735840945870849250 ) ) ;
#1184 = CARTESIAN_POINT ( 'NONE',  ( 5.436183235554861604, 3.312296917017877540, -2.069235871371045921 ) ) ;
#1185 = CARTESIAN_POINT ( 'NONE',  ( 4.754332349165673044, 3.096388626933768595, 1.994044598128573487 ) ) ;
#1186 = CARTESIAN_POINT ( 'NONE',  ( 0.9899494936611739071, -0.2828427124745804822, -4.737500000000000711 ) ) ;
#1187 = CARTESIAN_POINT ( 'NONE',  ( 6.922117920628040544, 3.216366101149950030, 2.913024368823990073 ) ) ;
#1188 = EDGE_CURVE ( 'NONE', #1874, #1300, #6411, .T. ) ;
#1189 = CARTESIAN_POINT ( 'NONE',  ( 5.919786500151710484, 4.608998318182830012, -2.008406708586575107 ) ) ;
#1190 = ORIENTED_EDGE ( 'NONE', *, *, #2312, .F. ) ;
#1191 = CARTESIAN_POINT ( 'NONE',  ( 6.264963441693450541, -3.137433201200739763, 0.01106169354165675855 ) ) ;
#1192 = AXIS2_PLACEMENT_3D ( 'NONE', #5027, #12380, #15220 ) ;
#1193 = ORIENTED_EDGE ( 'NONE', *, *, #9376, .F. ) ;
#1194 = CARTESIAN_POINT ( 'NONE',  ( 6.236012020186019633, -3.804904272662904763, -2.092067382089719985 ) ) ;
#1195 = CARTESIAN_POINT ( 'NONE',  ( 3.549240592891945045, -1.960482193166614984, -3.099477702375235122 ) ) ;
#1196 = CARTESIAN_POINT ( 'NONE',  ( 5.229156502110132720, 1.983968579904241913, 1.287056320047063274 ) ) ;
#1197 = ORIENTED_EDGE ( 'NONE', *, *, #8041, .F. ) ;
#1198 = CARTESIAN_POINT ( 'NONE',  ( -1.458530837634246069, -6.319643755417780007, -7.675846134963530076 ) ) ;
#1199 = CARTESIAN_POINT ( 'NONE',  ( 6.663986858397819901, -2.188570522755394876, -0.04519711907018780089 ) ) ;
#1200 = CARTESIAN_POINT ( 'NONE',  ( 7.490837258280790500, 5.282622612167709342, 3.532451652660514974 ) ) ;
#1201 = CARTESIAN_POINT ( 'NONE',  ( 1.524710129594444963, 6.253464463457570233, -7.673885313719309487 ) ) ;
#1202 = CARTESIAN_POINT ( 'NONE',  ( 4.442291945119144714, -3.436467145741180396, 4.202881060082474640 ) ) ;
#1203 = VERTEX_POINT ( 'NONE', #837 ) ;
#1204 = CARTESIAN_POINT ( 'NONE',  ( 4.132700162588794690, -3.643087644000055469, 3.120910453354090119 ) ) ;
#1205 = CARTESIAN_POINT ( 'NONE',  ( 4.409512857957159859, 3.934345923024635372, -3.166208992959715030 ) ) ;
#1206 = CARTESIAN_POINT ( 'NONE',  ( 4.939331250964677622, 3.349130626721320336, -4.489558691542129942 ) ) ;
#1207 = CARTESIAN_POINT ( 'NONE',  ( 3.318690572894867685, -0.5122356333210433821, -0.4076283947223126591 ) ) ;
#1208 = CARTESIAN_POINT ( 'NONE',  ( 4.886677962600482594, -4.426012161343218843, 3.333559536777888965 ) ) ;
#1209 = LINE ( 'NONE', #11307, #15486 ) ;
#1210 = CARTESIAN_POINT ( 'NONE',  ( 5.293571424757079313, 4.747344868091899706, -2.891754745161720042 ) ) ;
#1211 = EDGE_LOOP ( 'NONE', ( #6467, #13466, #11924, #16915 ) ) ;
#1212 = CARTESIAN_POINT ( 'NONE',  ( 3.286038234097145239, -2.674004467572215216, -0.1861714285467439833 ) ) ;
#1213 = VERTEX_POINT ( 'NONE', #12187 ) ;
#1214 = EDGE_CURVE ( 'NONE', #15224, #92, #14316, .T. ) ;
#1215 = CARTESIAN_POINT ( 'NONE',  ( -3.606244584051395918, 3.606244584051360391, -5.337500000000000355 ) ) ;
#1216 = CARTESIAN_POINT ( 'NONE',  ( 6.493283607527988721, -3.757863995961849390, -1.925929497333968898 ) ) ;
#1217 = CARTESIAN_POINT ( 'NONE',  ( 8.310741393530737042, 5.349633583751422172, -2.004229643885645729 ) ) ;
#1218 = ORIENTED_EDGE ( 'NONE', *, *, #5567, .T. ) ;
#1219 = AXIS2_PLACEMENT_3D ( 'NONE', #4275, #11332, #5160 ) ;
#1220 = CARTESIAN_POINT ( 'NONE',  ( 5.982201844734009732, 5.367324893010289699, 0.5815450474957200022 ) ) ;
#1221 = B_SPLINE_CURVE_WITH_KNOTS ( 'NONE', 3,
 ( #16422, #7477, #1757, #11678, #11776, #13289 ),
 .UNSPECIFIED., .F., .F.,
 ( 4, 2, 4 ),
 ( 0.000000000000000000, 0.5000000000000000000, 1.000000000000000000 ),
 .UNSPECIFIED. ) ;
#1222 = CARTESIAN_POINT ( 'NONE',  ( 3.890786441062799916, -1.010615397422968131, 4.321731045802639670 ) ) ;
#1223 = CARTESIAN_POINT ( 'NONE',  ( 5.493324022115191774, 2.740740470121787009, 4.478837594079355888 ) ) ;
#1224 = CARTESIAN_POINT ( 'NONE',  ( -3.590664163746135173, -3.480403648119349658, -11.50000000000000000 ) ) ;
#1225 = CARTESIAN_POINT ( 'NONE',  ( 3.591080947413468838, 3.591080947413507030, -10.83278712750213124 ) ) ;
#1226 = ORIENTED_EDGE ( 'NONE', *, *, #11528, .F. ) ;
#1227 = CARTESIAN_POINT ( 'NONE',  ( -6.587092829866380228, -1.191081763185656062, -7.684015968764289717 ) ) ;
#1228 = CARTESIAN_POINT ( 'NONE',  ( 8.239568982484037463, -4.961794371294358186, 1.225143760866643339 ) ) ;
#1229 = CARTESIAN_POINT ( 'NONE',  ( 3.123262586275450392, 2.449175214694319980, -4.507970011583980252 ) ) ;
#1230 = CARTESIAN_POINT ( 'NONE',  ( 5.662704467064323843, 5.337046226996727150, 2.718636613517321887 ) ) ;
#1231 = CARTESIAN_POINT ( 'NONE',  ( 6.301458979494929835, 1.476715613557094020, -7.500000000000000000 ) ) ;
#1232 = CARTESIAN_POINT ( 'NONE',  ( 5.513308371098146310, 2.406775150900110738, 4.109522523747876299 ) ) ;
#1233 = DIRECTION ( 'NONE',  ( 0.4334893567415640248, 0.3014321750700035829, -0.8492500346919932275 ) ) ;
#1234 = CARTESIAN_POINT ( 'NONE',  ( 7.065462130092230453, -3.771578225211805524, 1.152433662270352155 ) ) ;
#1235 = CARTESIAN_POINT ( 'NONE',  ( 3.567431430558839711, -0.2030290150380789915, 1.422425213538531796 ) ) ;
#1236 = EDGE_LOOP ( 'NONE', ( #5692, #15824, #861, #10420 ) ) ;
#1237 = CARTESIAN_POINT ( 'NONE',  ( 4.661302195869407861, -3.509048215492533096, -1.182295994610177869 ) ) ;
#1238 = CARTESIAN_POINT ( 'NONE',  ( 4.386807246695908269, -3.415652917994078219, 4.637499999999941558 ) ) ;
#1239 = ADVANCED_FACE ( 'NONE', ( #7798 ), #8352, .T. ) ;
#1240 = CARTESIAN_POINT ( 'NONE',  ( 6.335129191050840269, 2.330123628954599901, -1.599116662855724957 ) ) ;
#1241 = ADVANCED_FACE ( 'NONE', ( #8171 ), #7504, .F. ) ;
#1242 = VERTEX_POINT ( 'NONE', #18636 ) ;
#1243 = CARTESIAN_POINT ( 'NONE',  ( 1.264365428562604032, 0.7911796131030149892, -2.735645936962274760 ) ) ;
#1244 = CARTESIAN_POINT ( 'NONE',  ( 5.798424262697910336, -2.351486292630665442, -2.960580033698126279 ) ) ;
#1245 = CARTESIAN_POINT ( 'NONE',  ( 6.105382386916240023, 1.389949493661175817, 5.337500000000000355 ) ) ;
#1246 = CARTESIAN_POINT ( 'NONE',  ( 2.870367812956960307, 0.8938276615710409878, -2.572564197361154825 ) ) ;
#1247 = CARTESIAN_POINT ( 'NONE',  ( 6.446313389890823586, -3.962236882989639941, -1.530409348553946502 ) ) ;
#1248 = CARTESIAN_POINT ( 'NONE',  ( 7.079396729164349367, 6.115908104383300348, 1.209522523747860179 ) ) ;
#1249 = DIRECTION ( 'NONE',  ( 0.000000000000000000, 0.000000000000000000, -1.000000000000000000 ) ) ;
#1250 = CARTESIAN_POINT ( 'NONE',  ( 5.893250306676749872, -4.200685038776679647, -2.110525570514730109 ) ) ;
#1251 = CARTESIAN_POINT ( 'NONE',  ( 5.935110498572360171, 2.408749519428909913, 2.626819718527630076 ) ) ;
#1252 = CARTESIAN_POINT ( 'NONE',  ( 1.417446215147433852, 6.360728377904569797, -7.500000000000000000 ) ) ;
#1253 = CARTESIAN_POINT ( 'NONE',  ( 6.325597132463539829, -3.715319160385410324, -4.351259497717885338 ) ) ;
#1254 = CARTESIAN_POINT ( 'NONE',  ( 6.502637184796399517, -4.009631498388245063, 4.374562325586334843 ) ) ;
#1255 = CARTESIAN_POINT ( 'NONE',  ( 4.045927653396255153, 3.476684590443329892, 5.337500000000000355 ) ) ;
#1256 = DIRECTION ( 'NONE',  ( 0.000000000000000000, 0.000000000000000000, -1.000000000000000000 ) ) ;
#1257 = CARTESIAN_POINT ( 'NONE',  ( 5.682141387520689868, 5.144074221334180130, -3.477149428492610106 ) ) ;
#1258 = FACE_OUTER_BOUND ( 'NONE', #18446, .T. ) ;
#1259 = CARTESIAN_POINT ( 'NONE',  ( 6.770618774712710675, 1.706822439567984961, -0.1356124948291224097 ) ) ;
#1260 = EDGE_CURVE ( 'NONE', #391, #10463, #15941, .T. ) ;
#1261 = ORIENTED_EDGE ( 'NONE', *, *, #12782, .T. ) ;
#1262 = VERTEX_POINT ( 'NONE', #15497 ) ;
#1263 = CYLINDRICAL_SURFACE ( 'NONE', #11211, 0.4000000000000000777 ) ;
#1264 = EDGE_LOOP ( 'NONE', ( #1312, #11074, #14241, #14035 ) ) ;
#1265 = CARTESIAN_POINT ( 'NONE',  ( 3.914789816749305373, 3.240699533778105046, 4.583776168518489236 ) ) ;
#1266 = CARTESIAN_POINT ( 'NONE',  ( 7.767710406095659437, 3.996864445989410264, 2.543006692084814890 ) ) ;
#1267 = EDGE_LOOP ( 'NONE', ( #1483, #4505, #4621, #4012 ) ) ;
#1268 = CARTESIAN_POINT ( 'NONE',  ( 4.525483399593920097, 0.9899494936611968887, -4.737500000000000711 ) ) ;
#1269 = CARTESIAN_POINT ( 'NONE',  ( 4.528095494459756232, 0.8506526595806833679, 4.109522523747905609 ) ) ;
#1270 =( BOUNDED_CURVE ( )  B_SPLINE_CURVE ( 2, ( #9155, #14968, #1922 ),
 .UNSPECIFIED., .F., .T. ) 
 B_SPLINE_CURVE_WITH_KNOTS ( ( 3, 3 ),
 ( 0.000000000000000000, 1.000000000000000000 ),
 .UNSPECIFIED. ) 
 CURVE ( )  GEOMETRIC_REPRESENTATION_ITEM ( )  RATIONAL_B_SPLINE_CURVE ( ( 1.000000000000000000, 0.9992511872860297961, 0.9986125513719645852 ) ) 
 REPRESENTATION_ITEM ( '' )  );
#1271 = CARTESIAN_POINT ( 'NONE',  ( 6.694462760375990307, -5.127945969426959572, -4.019634422400720553 ) ) ;
#1272 = CARTESIAN_POINT ( 'NONE',  ( 5.290889700563839781, 0.1550109289577775162, -0.7035234249680519802 ) ) ;
#1273 = FACE_OUTER_BOUND ( 'NONE', #4322, .T. ) ;
#1274 = CARTESIAN_POINT ( 'NONE',  ( -3.507541414367920218, -3.563526397497565057, -11.31524230400366093 ) ) ;
#1275 = CARTESIAN_POINT ( 'NONE',  ( 3.111269837220825174, 2.404163056034290147, 4.737500000000000711 ) ) ;
#1276 = CARTESIAN_POINT ( 'NONE',  ( 7.190463551073239756, 3.461031778944709814, -3.443916317837270036 ) ) ;
#1277 = CARTESIAN_POINT ( 'NONE',  ( 4.913635285120459884, 2.955975570020029863, 2.093390187672285574 ) ) ;
#1278 = CARTESIAN_POINT ( 'NONE',  ( 4.565164848611920512, -1.501918630468184856, 0.6083154906916440341 ) ) ;
#1279 = EDGE_CURVE ( 'NONE', #2248, #9566, #1310, .T. ) ;
#1280 = ADVANCED_FACE ( 'NONE', ( #2458 ), #18730, .F. ) ;
#1281 = CARTESIAN_POINT ( 'NONE',  ( 7.152349711061450677, 3.416193146587870100, 2.940692116182894722 ) ) ;
#1282 = CARTESIAN_POINT ( 'NONE',  ( 4.033951937875176696, 0.9714110028534789221, 4.423511261873985134 ) ) ;
#1283 = CARTESIAN_POINT ( 'NONE',  ( 5.515432893255069580, 9.540979117872440597E-15, -4.737500000000000711 ) ) ;
#1284 = EDGE_CURVE ( 'NONE', #13121, #9586, #8867, .T. ) ;
#1285 = ORIENTED_EDGE ( 'NONE', *, *, #13325, .T. ) ;
#1286 = CARTESIAN_POINT ( 'NONE',  ( 4.358195668705874937, 3.608156308254640177, -2.602170776445440037 ) ) ;
#1287 = ORIENTED_EDGE ( 'NONE', *, *, #15588, .T. ) ;
#1288 = CARTESIAN_POINT ( 'NONE',  ( 6.347091455168349938, -3.792903991779370099, -2.104853246593730187 ) ) ;
#1289 = CARTESIAN_POINT ( 'NONE',  ( 7.495331880577400518, 0.2828427124746319965, 6.499999999999998224 ) ) ;
#1290 = CARTESIAN_POINT ( 'NONE',  ( 8.169562787631820200, -5.341294129913499944, 0.4673673245407439780 ) ) ;
#1291 = ORIENTED_EDGE ( 'NONE', *, *, #13345, .F. ) ;
#1292 = VECTOR ( 'NONE', #17429, 1000.000000000000114 ) ;
#1293 = CARTESIAN_POINT ( 'NONE',  ( 5.611410507651037882, 2.528749130576324333, 4.386322810805199701 ) ) ;
#1294 = CARTESIAN_POINT ( 'NONE',  ( -1.379662176473084090, -6.398512416578940432, -7.500000000000000000 ) ) ;
#1295 = EDGE_CURVE ( 'NONE', #9271, #3284, #12000, .T. ) ;
#1296 =( BOUNDED_CURVE ( )  B_SPLINE_CURVE ( 1, ( #10135, #15944 ),
 .UNSPECIFIED., .F., .T. ) 
 B_SPLINE_CURVE_WITH_KNOTS ( ( 2, 2 ),
 ( 0.000000000000000000, 1.000000000000000000 ),
 .UNSPECIFIED. ) 
 CURVE ( )  GEOMETRIC_REPRESENTATION_ITEM ( )  RATIONAL_B_SPLINE_CURVE ( ( 0.9755658241506302009, 0.9755658241506302009 ) ) 
 REPRESENTATION_ITEM ( '' )  );
#1297 = CARTESIAN_POINT ( 'NONE',  ( 6.528966440991619713, 3.979124386450864748, 4.347642374943119670 ) ) ;
#1298 = CARTESIAN_POINT ( 'NONE',  ( 3.511854772099030075, 3.559213039766425446, -11.32524842221720007 ) ) ;
#1299 = CARTESIAN_POINT ( 'NONE',  ( 4.449701373778309765, -3.439049162236434753, 4.212098435326565138 ) ) ;
#1300 = VERTEX_POINT ( 'NONE', #4434 ) ;
#1301 = CARTESIAN_POINT ( 'NONE',  ( 4.130173645959899886, -3.643699559134275123, 3.115834278788149891 ) ) ;
#1302 = CARTESIAN_POINT ( 'NONE',  ( 5.519062705201929653, -0.07840165563404109805, -4.737500000000000711 ) ) ;
#1303 = CARTESIAN_POINT ( 'NONE',  ( -3.798706955377554983, -3.171046575971265380, -11.29865088441933985 ) ) ;
#1304 = ADVANCED_FACE ( 'NONE', ( #14451 ), #11880, .T. ) ;
#1305 = CARTESIAN_POINT ( 'NONE',  ( 7.275621780229319491, -3.800774727187294921, 1.928608817666819908 ) ) ;
#1306 = CARTESIAN_POINT ( 'NONE',  ( 6.094483223021210705, 4.154250051456735093, 2.028735392847655028 ) ) ;
#1307 = CARTESIAN_POINT ( 'NONE',  ( 6.729725560177450383, 4.241022709210570341, 4.293528358413765567 ) ) ;
#1308 = CARTESIAN_POINT ( 'NONE',  ( 7.153706110778498939, -5.065474330992639551, 2.071544351841075216 ) ) ;
#1309 = VERTEX_POINT ( 'NONE', #3107 ) ;
#1310 = LINE ( 'NONE', #7120, #15031 ) ;
#1311 = ORIENTED_EDGE ( 'NONE', *, *, #14141, .T. ) ;
#1312 = ORIENTED_EDGE ( 'NONE', *, *, #13734, .T. ) ;
#1313 = CARTESIAN_POINT ( 'NONE',  ( 4.473437679889355145, -3.724127723639455212, -3.886177957681559825 ) ) ;
#1314 = CARTESIAN_POINT ( 'NONE',  ( 6.523412920529950476, -3.789945025641135334, -2.092029127977749869 ) ) ;
#1315 = DIRECTION ( 'NONE',  ( 0.7071067811865460184, 0.7071067811865489050, 0.000000000000000000 ) ) ;
#1316 = ORIENTED_EDGE ( 'NONE', *, *, #758, .F. ) ;
#1317 = CARTESIAN_POINT ( 'NONE',  ( 5.911227062527590448, 5.071277037445550029, -0.6744099050085630154 ) ) ;
#1318 = CARTESIAN_POINT ( 'NONE',  ( 3.836094374831391818, 0.5257097986005194734, 0.1964129580903196670 ) ) ;
#1319 = CARTESIAN_POINT ( 'NONE',  ( 5.572960697957074494, 2.235677996943710610, 4.449687371094600330 ) ) ;
#1320 = CARTESIAN_POINT ( 'NONE',  ( -7.117356578197809647, 0.1951501423350914810, -7.701132854357521040 ) ) ;
#1321 = CARTESIAN_POINT ( 'NONE',  ( 6.864426263847660081, 3.799280163259500132, 1.896333787989169739 ) ) ;
#1322 = ORIENTED_EDGE ( 'NONE', *, *, #13978, .F. ) ;
#1323 = CARTESIAN_POINT ( 'NONE',  ( -6.655642577793660308, -1.122532015258382199, -7.686097066216230012 ) ) ;
#1324 = LINE ( 'NONE', #14092, #13459 ) ;
#1325 = CARTESIAN_POINT ( 'NONE',  ( 2.863782463805510048, 2.793071785686859876, -11.50000000000000000 ) ) ;
#1326 = CARTESIAN_POINT ( 'NONE',  ( 5.496288818571450463, 5.214728911122622712, 3.227890102782171144 ) ) ;
#1327 = CARTESIAN_POINT ( 'NONE',  ( 7.117356578197790107, -0.1951501423350964770, -7.701132854357440216 ) ) ;
#1328 =( BOUNDED_SURFACE ( )  B_SPLINE_SURFACE ( 3, 3, ( 
 ( #8048, #18141, #2051, #15283, #10813, #7677, #12251, #12439, #9187, #13864, #4802, #811, #2242, #10721, #18047, #4998, #15372, #627 ),
 ( #14999, #6433, #5183, #18237, #16723, #1955, #716, #13486, #3574, #6620, #436, #16628, #9372, #6236, #10910, #11001, #15188, #7769 ),
 ( #531, #6528, #2147, #12346, #5092, #16813, #7959, #3669, #9469, #13778, #3756, #9563, #12062, #17861, #13579, #17961, #10629, #16434 ),
 ( #7867, #6336, #3386, #12159, #4902, #16532, #3478, #9276, #15094, #13679, #17440, #13070, #11645, #1257, #4104, #13960, #18587, #2966 ) ),
 .UNSPECIFIED., .F., .F., .T. ) 
 B_SPLINE_SURFACE_WITH_KNOTS ( ( 4, 4 ),
 ( 4, 2, 2, 2, 2, 2, 2, 2, 4 ),
 ( 0.000000000000000000, 1.000000000000000000 ),
 ( 0.6219191816511250304, 0.6401582485752609353, 0.6583973154993969512, 0.6766363824235329671, 0.6948754493476679839, 0.7131145162718039998, 0.7313535831959400157, 0.7495926501200759207, 0.7678317170442119366 ),
 .UNSPECIFIED. ) 
 GEOMETRIC_REPRESENTATION_ITEM ( )  RATIONAL_B_SPLINE_SURFACE ( (
 ( 1.000000000000000000, 1.000000000000000000, 1.000000000000000000, 1.000000000000000000, 1.000000000000000000, 1.000000000000000000, 1.000000000000000000, 1.000000000000000000, 1.000000000000000000, 1.000000000000000000, 1.000000000000000000, 1.000000000000000000, 1.000000000000000000, 1.000000000000000000, 1.000000000000000000, 1.000000000000000000, 1.000000000000000000, 1.000000000000000000),
 ( 0.8047378541243649375, 0.8047378541243649375, 0.8047378541243649375, 0.8047378541243649375, 0.8047378541243649375, 0.8047378541243649375, 0.8047378541243649375, 0.8047378541243649375, 0.8047378541243649375, 0.8047378541243649375, 0.8047378541243649375, 0.8047378541243649375, 0.8047378541243649375, 0.8047378541243649375, 0.8047378541243649375, 0.8047378541243649375, 0.8047378541243649375, 0.8047378541243649375),
 ( 0.8047378541243649375, 0.8047378541243649375, 0.8047378541243649375, 0.8047378541243649375, 0.8047378541243649375, 0.8047378541243649375, 0.8047378541243649375, 0.8047378541243649375, 0.8047378541243649375, 0.8047378541243649375, 0.8047378541243649375, 0.8047378541243649375, 0.8047378541243649375, 0.8047378541243649375, 0.8047378541243649375, 0.8047378541243649375, 0.8047378541243649375, 0.8047378541243649375),
 ( 1.000000000000000000, 1.000000000000000000, 1.000000000000000000, 1.000000000000000000, 1.000000000000000000, 1.000000000000000000, 1.000000000000000000, 1.000000000000000000, 1.000000000000000000, 1.000000000000000000, 1.000000000000000000, 1.000000000000000000, 1.000000000000000000, 1.000000000000000000, 1.000000000000000000, 1.000000000000000000, 1.000000000000000000, 1.000000000000000000) ) ) 
 REPRESENTATION_ITEM ( '' )  SURFACE ( )  );
#1329 = CARTESIAN_POINT ( 'NONE',  ( 3.209330574945838510, -2.635645679536483321, 0.01895819210204502045 ) ) ;
#1330 = CARTESIAN_POINT ( 'NONE',  ( 6.105382386916240023, 1.389949493661175817, -5.537499999999999645 ) ) ;
#1331 = CARTESIAN_POINT ( 'NONE',  ( 5.128725750512580284, 3.171066035412184902, -4.399657094694354953 ) ) ;
#1332 = CARTESIAN_POINT ( 'NONE',  ( 3.422842088388049486, -0.4744601507162319876, -2.372347775656464819 ) ) ;
#1333 = VERTEX_POINT ( 'NONE', #17308 ) ;
#1334 = CARTESIAN_POINT ( 'NONE',  ( 2.010730680668254333, -1.606280555656333098, -1.872714006388905617 ) ) ;
#1335 = CARTESIAN_POINT ( 'NONE',  ( 8.237774354024242740, 5.017852757294294364, 0.8955337856217905346 ) ) ;
#1336 = CARTESIAN_POINT ( 'NONE',  ( 5.157304340860214609, -0.6473951331881558913, -3.645141573443123839 ) ) ;
#1337 = ORIENTED_EDGE ( 'NONE', *, *, #11777, .F. ) ;
#1338 = CARTESIAN_POINT ( 'NONE',  ( 3.391097758615299274, 0.2893892298561713816, 0.3069337062274918870 ) ) ;
#1339 = CARTESIAN_POINT ( 'NONE',  ( 5.293571424757079313, 4.747344868091899706, 3.583245254838289817 ) ) ;
#1340 = VECTOR ( 'NONE', #8242, 1000.000000000000114 ) ;
#1341 = CARTESIAN_POINT ( 'NONE',  ( 6.961678700351145110, -1.402984922356616204, 2.019519539338884062 ) ) ;
#1342 = CARTESIAN_POINT ( 'NONE',  ( 6.241164563853059732, -4.064369129224274957, 1.980773693783725253 ) ) ;
#1343 = CARTESIAN_POINT ( 'NONE',  ( 5.843837557155259432, -5.204075376884819804, -2.378052263507015152 ) ) ;
#1344 = ORIENTED_EDGE ( 'NONE', *, *, #10358, .F. ) ;
#1345 = CARTESIAN_POINT ( 'NONE',  ( 4.313030774805805656, -3.154137154236794860, -2.344454904053685063 ) ) ;
#1346 = EDGE_CURVE ( 'NONE', #17769, #18249, #14546, .T. ) ;
#1347 = B_SPLINE_CURVE_WITH_KNOTS ( 'NONE', 3,
 ( #13872, #8423, #5566, #18333 ),
 .UNSPECIFIED., .F., .F.,
 ( 4, 4 ),
 ( 0.000000000000000000, 1.000000000000000000 ),
 .UNSPECIFIED. ) ;
#1348 = CARTESIAN_POINT ( 'NONE',  ( 5.529783892123798950, 1.019625954432862081, 1.816606545429664710 ) ) ;
#1349 = DIRECTION ( 'NONE',  ( -0.7071067811865460184, -0.7071067811865490160, -6.505213034913019702E-16 ) ) ;
#1350 = CARTESIAN_POINT ( 'NONE',  ( 1.463118061924723934, 6.315056531127289929, -7.500000000000000000 ) ) ;
#1351 = CARTESIAN_POINT ( 'NONE',  ( 5.182173711359579826, -3.161686306641664945, 4.401508745337534556 ) ) ;
#1352 = CARTESIAN_POINT ( 'NONE',  ( 1.372272874162336231, -0.8938276615709610518, -2.572564197361154825 ) ) ;
#1353 = CARTESIAN_POINT ( 'NONE',  ( 5.348110658505720316, -3.126833838611879912, -1.037907344274951793 ) ) ;
#1354 = CARTESIAN_POINT ( 'NONE',  ( 5.918852362733439954, -4.169159752322834755, 2.100429883636969919 ) ) ;
#1355 = CARTESIAN_POINT ( 'NONE',  ( 8.115947336858200245, -1.609599511593575283, -2.902263954434020299 ) ) ;
#1356 = ORIENTED_EDGE ( 'NONE', *, *, #10092, .T. ) ;
#1357 = VERTEX_POINT ( 'NONE', #254 ) ;
#1358 = CARTESIAN_POINT ( 'NONE',  ( 4.166759970656812584, 3.517992475411520825, 4.230451843343098872 ) ) ;
#1359 = CARTESIAN_POINT ( 'NONE',  ( 2.752576459548673249, -2.260528330949499676, -1.425662532810254346 ) ) ;
#1360 = ORIENTED_EDGE ( 'NONE', *, *, #5912, .T. ) ;
#1361 = CARTESIAN_POINT ( 'NONE',  ( 7.342099172690995879, 0.7394760275906924196, -3.645141573443125171 ) ) ;
#1362 = CARTESIAN_POINT ( 'NONE',  ( 2.788345788506570333, -0.9750015865225378775, 2.159489265425606597 ) ) ;
#1363 = CARTESIAN_POINT ( 'NONE',  ( 7.097808655421840029, -5.708128282286620170, -3.337069688558145231 ) ) ;
#1364 = EDGE_CURVE ( 'NONE', #1376, #15542, #10349, .T. ) ;
#1365 = CARTESIAN_POINT ( 'NONE',  ( 6.153459634772167064, -5.670913816991368428, -1.996735289873962316 ) ) ;
#1366 = CARTESIAN_POINT ( 'NONE',  ( 5.664406348946459779, 2.679453669054804976, 4.231013761263935358 ) ) ;
#1367 = CARTESIAN_POINT ( 'NONE',  ( -3.510837330526940026, -3.560230481338530151, -11.32360670266652036 ) ) ;
#1368 = ADVANCED_FACE ( 'NONE', ( #1496 ), #7972, .F. ) ;
#1369 = CARTESIAN_POINT ( 'NONE',  ( 5.828618192426040068, -5.339647176757249980, -3.209199768552584597 ) ) ;
#1370 = CARTESIAN_POINT ( 'NONE',  ( 6.868665211651560298, 3.172251081197424938, -3.583245254838324900 ) ) ;
#1371 = CARTESIAN_POINT ( 'NONE',  ( 3.105557394483849709, 2.346160589671990593, 4.369271864592755072 ) ) ;
#1372 = CARTESIAN_POINT ( 'NONE',  ( 5.374011537017750584, -1.838477631084999731, -4.737500000000000711 ) ) ;
#1373 = CARTESIAN_POINT ( 'NONE',  ( 6.864426263847660081, 3.799280163259500132, 1.896333787989169739 ) ) ;
#1374 = CARTESIAN_POINT ( 'NONE',  ( 5.541857112681948472, -2.031223231007177166, -4.637500000000002842 ) ) ;
#1375 = CARTESIAN_POINT ( 'NONE',  ( 1.831931113703521685, -1.269777415055611591, -0.4076283947223126591 ) ) ;
#1376 = VERTEX_POINT ( 'NONE', #14722 ) ;
#1377 = CARTESIAN_POINT ( 'NONE',  ( 4.530064144054789743, 3.813794342527080161, -2.626825326311790221 ) ) ;
#1378 = ORIENTED_EDGE ( 'NONE', *, *, #10413, .T. ) ;
#1379 = CARTESIAN_POINT ( 'NONE',  ( 5.423365027607960798, 2.354809565444070163, -5.236146227655469332 ) ) ;
#1380 = CARTESIAN_POINT ( 'NONE',  ( 3.095720614762814904, -2.337093893976930126, -4.373035442076014689 ) ) ;
#1381 =( BOUNDED_CURVE ( )  B_SPLINE_CURVE ( 2, ( #8708, #7667, #7478 ),
 .UNSPECIFIED., .F., .T. ) 
 B_SPLINE_CURVE_WITH_KNOTS ( ( 3, 3 ),
 ( 0.000000000000000000, 1.000000000000000000 ),
 .UNSPECIFIED. ) 
 CURVE ( )  GEOMETRIC_REPRESENTATION_ITEM ( )  RATIONAL_B_SPLINE_CURVE ( ( 1.000000000000000000, 0.9745697297044173535, 0.9755658025439624126 ) ) 
 REPRESENTATION_ITEM ( '' )  );
#1382 = CARTESIAN_POINT ( 'NONE',  ( 3.704288175315300080, -2.883039822392285512, -1.304328410889956213 ) ) ;
#1383 = EDGE_CURVE ( 'NONE', #11075, #13980, #11692, .T. ) ;
#1384 = EDGE_LOOP ( 'NONE', ( #7133, #11979, #1403, #16682 ) ) ;
#1385 = CARTESIAN_POINT ( 'NONE',  ( 3.559604735873069803, 0.2099274439414335058, -1.396176889729423776 ) ) ;
#1386 = CARTESIAN_POINT ( 'NONE',  ( -1.435661637511285837, -6.342512955540740016, -7.500000000000000000 ) ) ;
#1387 = CARTESIAN_POINT ( 'NONE',  ( 2.912502778830490247, 0.8569523142215419442, -2.735668728575694875 ) ) ;
#1388 = CARTESIAN_POINT ( 'NONE',  ( 3.548180080953659665, 3.522887730911810067, -11.50000000000000000 ) ) ;
#1389 = ADVANCED_FACE ( 'NONE', ( #159 ), #15635, .T. ) ;
#1390 = CARTESIAN_POINT ( 'NONE',  ( 5.558243043740437983, 1.857656887393837719, -4.315525117354613194 ) ) ;
#1391 = ORIENTED_EDGE ( 'NONE', *, *, #2783, .F. ) ;
#1392 = CARTESIAN_POINT ( 'NONE',  ( 3.845258633498480183, -3.335038704492775175, 3.198606462749975066 ) ) ;
#1393 = CARTESIAN_POINT ( 'NONE',  ( 5.337563154463089710, 1.472887453188257867, 0.6803206491948090573 ) ) ;
#1394 = LINE ( 'NONE', #8902, #1895 ) ;
#1395 = B_SPLINE_CURVE_WITH_KNOTS ( 'NONE', 3,
 ( #12723, #11297, #6818, #18430, #6727, #9764, #9575, #15295, #15572, #11016 ),
 .UNSPECIFIED., .F., .F.,
 ( 4, 2, 2, 2, 4 ),
 ( 0.000000000000000000, 0.2500000000000018874, 0.4999999999999969469, 0.7499999999999981126, 1.000000000000000000 ),
 .UNSPECIFIED. ) ;
#1396 = CARTESIAN_POINT ( 'NONE',  ( 5.888654264084649981, 5.204007122220269288, 2.202766959550905401 ) ) ;
#1397 = CARTESIAN_POINT ( 'NONE',  ( 6.428916788971168472, -2.643169397935278386, -3.291864426379401465 ) ) ;
#1398 = CARTESIAN_POINT ( 'NONE',  ( 3.323422881443059751, -0.2443832059748144991, 0.9137508001360280518 ) ) ;
#1399 = CARTESIAN_POINT ( 'NONE',  ( 4.813839505790510565, 4.338982523277859826, -3.305169789159680072 ) ) ;
#1400 = ORIENTED_EDGE ( 'NONE', *, *, #14769, .T. ) ;
#1401 = CARTESIAN_POINT ( 'NONE',  ( 3.111269837220854928, -2.404163056034290147, 4.737499999999910116 ) ) ;
#1402 = ORIENTED_EDGE ( 'NONE', *, *, #3137, .T. ) ;
#1403 = ORIENTED_EDGE ( 'NONE', *, *, #8041, .T. ) ;
#1404 = CARTESIAN_POINT ( 'NONE',  ( 4.240907061760691654, -3.432199452652900717, -4.514974238038508503 ) ) ;
#1405 = CARTESIAN_POINT ( 'NONE',  ( 4.095981050735405304, 3.291185704069520046, -2.641693717384699713 ) ) ;
#1406 = CARTESIAN_POINT ( 'NONE',  ( 5.091168824543160554, 2.121320343559674804, 5.137499999999999289 ) ) ;
#1407 = VERTEX_POINT ( 'NONE', #16729 ) ;
#1408 = EDGE_CURVE ( 'NONE', #286, #13535, #16838, .T. ) ;
#1409 = B_SPLINE_CURVE_WITH_KNOTS ( 'NONE', 3,
 ( #2019, #16698, #3642, #6496, #13653, #13550, #11942, #688, #7650, #10691 ),
 .UNSPECIFIED., .F., .F.,
 ( 4, 2, 2, 2, 4 ),
 ( 0.000000000000000000, 0.2499971305752259898, 0.4999980870501531949, 0.7499990435250804000, 1.000000000000000000 ),
 .UNSPECIFIED. ) ;
#1410 = AXIS2_PLACEMENT_3D ( 'NONE', #18177, #8181, #9219 ) ;
#1411 = CARTESIAN_POINT ( 'NONE',  ( -1.490735612533559795, -6.287438980518460063, -7.674888385912039368 ) ) ;
#1412 = AXIS2_PLACEMENT_3D ( 'NONE', #16835, #9774, #5487 ) ;
#1413 = CARTESIAN_POINT ( 'NONE',  ( 5.541857112681904063, 2.031223231007146079, 4.637500000000021494 ) ) ;
#1414 = CARTESIAN_POINT ( 'NONE',  ( -3.805227182954634912, -2.399038432148640432, -11.50000000000000000 ) ) ;
#1415 = CARTESIAN_POINT ( 'NONE',  ( 5.045021894997952394, 3.703459482210484488, -4.267467534298859277 ) ) ;
#1416 = ORIENTED_EDGE ( 'NONE', *, *, #7794, .F. ) ;
#1417 = CARTESIAN_POINT ( 'NONE',  ( -3.538583753604644944, -3.532484058260830118, -11.36476545415865935 ) ) ;
#1418 = CARTESIAN_POINT ( 'NONE',  ( 7.246117884518140428, -0.7627576844742238737, 6.867371605277689639 ) ) ;
#1419 = DIRECTION ( 'NONE',  ( 0.4712202977144846483, -0.4712202977144846483, -0.7455889363742899123 ) ) ;
#1420 = CARTESIAN_POINT ( 'NONE',  ( 5.534796618797139800, 4.996729452610609634, 2.854843610705744883 ) ) ;
#1421 = CARTESIAN_POINT ( 'NONE',  ( -3.171046575971240067, -3.798706955377559868, -11.50000000000000000 ) ) ;
#1422 = CARTESIAN_POINT ( 'NONE',  ( 5.793331376763943830, -5.263645748946283121, -1.587831688648081663 ) ) ;
#1423 = CIRCLE ( 'NONE', #5366, 0.4000000000000000777 ) ;
#1424 = CARTESIAN_POINT ( 'NONE',  ( 7.499220389125020425, -5.440097756706930632, 3.413084531283955059 ) ) ;
#1425 = EDGE_CURVE ( 'NONE', #2547, #17262, #3477, .T. ) ;
#1426 = VERTEX_POINT ( 'NONE', #5097 ) ;
#1427 = DIRECTION ( 'NONE',  ( -0.7071067811865457964, -0.7071067811865491270, 0.000000000000000000 ) ) ;
#1428 = VECTOR ( 'NONE', #12270, 1000.000000000000000 ) ;
#1429 = FACE_OUTER_BOUND ( 'NONE', #11682, .T. ) ;
#1430 = CARTESIAN_POINT ( 'NONE',  ( 5.191300098828897092, 0.5665219757915506138, -6.968066293772514186 ) ) ;
#1431 = VERTEX_POINT ( 'NONE', #3673 ) ;
#1432 = CARTESIAN_POINT ( 'NONE',  ( 6.646803743153550492, 1.131370849898488018, -5.137499999999999289 ) ) ;
#1433 = CARTESIAN_POINT ( 'NONE',  ( 4.525478066131020327, 3.252693249155719890, -4.737499010910140029 ) ) ;
#1434 = CARTESIAN_POINT ( 'NONE',  ( 7.306638059214360048, -3.796642591252155086, 2.034223408740779782 ) ) ;
#1435 = CARTESIAN_POINT ( 'NONE',  ( 4.872030109274005483, -2.524346763771164959, 2.148410165131653393 ) ) ;
#1436 = CIRCLE ( 'NONE', #3546, 0.3999999999999999667 ) ;
#1437 = ORIENTED_EDGE ( 'NONE', *, *, #9400, .T. ) ;
#1438 =( BOUNDED_SURFACE ( )  B_SPLINE_SURFACE ( 1, 2, ( 
 ( #17433, #14851, #4562, #13156, #7714 ),
 ( #13525, #473, #7346, #6278, #1534 ) ),
 .UNSPECIFIED., .F., .F., .T. ) 
 B_SPLINE_SURFACE_WITH_KNOTS ( ( 2, 2 ),
 ( 3, 2, 3 ),
 ( 0.000000000000000000, 1.000000000000000000 ),
 ( 0.000000000000000000, 0.5000000000000000000, 1.000000000000000000 ),
 .UNSPECIFIED. ) 
 GEOMETRIC_REPRESENTATION_ITEM ( )  RATIONAL_B_SPLINE_SURFACE ( (
 ( 1.000000000000000000, 0.9978589232386030350, 1.000000000000000000, 0.9978589232386030350, 1.000000000000000000),
 ( 1.000000000000000000, 0.9978589232386030350, 1.000000000000000000, 0.9978589232386030350, 1.000000000000000000) ) ) 
 REPRESENTATION_ITEM ( '' )  SURFACE ( )  );
#1439 = CIRCLE ( 'NONE', #18771, 0.1999999999999996503 ) ;
#1440 = CARTESIAN_POINT ( 'NONE',  ( 2.983269004125491008, 1.778756415263571311, -5.579466214378201450 ) ) ;
#1441 = CARTESIAN_POINT ( 'NONE',  ( 2.367640062293300041, -0.5783266267723610188, -0.6765410533920369618 ) ) ;
#1442 = CARTESIAN_POINT ( 'NONE',  ( 4.433007939281254473, 3.646958404874959925, 3.945458522902135279 ) ) ;
#1443 = FACE_OUTER_BOUND ( 'NONE', #18617, .T. ) ;
#1444 = CARTESIAN_POINT ( 'NONE',  ( 1.444795957818661991, 6.333378635233350096, -7.676256698067150275 ) ) ;
#1445 = CARTESIAN_POINT ( 'NONE',  ( 4.125483399593890432, 3.652691193458134755, -5.537499999999999645 ) ) ;
#1446 = CARTESIAN_POINT ( 'NONE',  ( 3.871390099037174792, 3.240256478958809527, 4.405466180686315347 ) ) ;
#1447 = CARTESIAN_POINT ( 'NONE',  ( 5.265933520197711992, 3.442841376980360746, -4.525481774388394385 ) ) ;
#1448 = CARTESIAN_POINT ( 'NONE',  ( 2.545584412271574948, 1.272792206135826110, -5.137499999999999289 ) ) ;
#1449 = DIRECTION ( 'NONE',  ( 0.3260519241855136530, -0.3260519241855114880, -0.8873445134049398053 ) ) ;
#1450 = CARTESIAN_POINT ( 'NONE',  ( 8.283000293454374940, -1.638815266679810589, -2.740575768630492792 ) ) ;
#1451 = CARTESIAN_POINT ( 'NONE',  ( 4.458367533695111184, -0.9743590745503591943, 4.373026555581727592 ) ) ;
#1452 = ORIENTED_EDGE ( 'NONE', *, *, #2645, .F. ) ;
#1453 = ORIENTED_EDGE ( 'NONE', *, *, #11821, .T. ) ;
#1454 = EDGE_CURVE ( 'NONE', #1495, #2191, #2729, .T. ) ;
#1455 = CARTESIAN_POINT ( 'NONE',  ( 3.957131307978039914, -3.250024526791484902, 4.737499999999930544 ) ) ;
#1456 = CARTESIAN_POINT ( 'NONE',  ( -3.555093747193245335, -3.515974064672244825, -11.50000000000000000 ) ) ;
#1457 = CARTESIAN_POINT ( 'NONE',  ( 3.919098836735900537, 1.119031000168627887, -3.844386392177425282 ) ) ;
#1458 = CARTESIAN_POINT ( 'NONE',  ( 6.043866436038044299, -5.752133275885922714, 2.799352533297698731 ) ) ;
#1459 = B_SPLINE_CURVE_WITH_KNOTS ( 'NONE', 3,
 ( #8358, #6844, #11128, #6655 ),
 .UNSPECIFIED., .F., .F.,
 ( 4, 4 ),
 ( 0.000000000000000000, 1.000000000000000000 ),
 .UNSPECIFIED. ) ;
#1460 = CARTESIAN_POINT ( 'NONE',  ( 7.270374005672779916, -6.096697982325350651, -2.141836481377779933 ) ) ;
#1461 = CARTESIAN_POINT ( 'NONE',  ( 5.471102011565310619, 2.432949764760789613, -2.283293921731070153 ) ) ;
#1462 = CARTESIAN_POINT ( 'NONE',  ( -3.510608116505200105, -3.560459695360310040, -11.50000000000000000 ) ) ;
#1463 = CARTESIAN_POINT ( 'NONE',  ( 2.185289865646609986, -1.490843419649247936, -1.978102234628090095 ) ) ;
#1464 = CARTESIAN_POINT ( 'NONE',  ( 6.910595642264611094, 3.794650639990725161, 1.837499999999999911 ) ) ;
#1465 = CARTESIAN_POINT ( 'NONE',  ( 4.157235137210809839, 2.386194446818985071, 2.433562240359079976 ) ) ;
#1466 = CARTESIAN_POINT ( 'NONE',  ( 3.765578090132307931, 3.188210105653330295, -5.579466214378203226 ) ) ;
#1467 = CARTESIAN_POINT ( 'NONE',  ( 4.552277467183693638, -3.348286934469024256, -2.267327247455061645 ) ) ;
#1468 = CARTESIAN_POINT ( 'NONE',  ( 5.533110562784730568, 3.469446951953614978E-15, -6.500000000000000000 ) ) ;
#1469 = CARTESIAN_POINT ( 'NONE',  ( 7.751536593125810448, -5.904475826389940174, -1.837500000000039879 ) ) ;
#1470 = ORIENTED_EDGE ( 'NONE', *, *, #6149, .T. ) ;
#1471 = LINE ( 'NONE', #14526, #2997 ) ;
#1472 = EDGE_LOOP ( 'NONE', ( #9859, #8214, #3434, #12490 ) ) ;
#1473 = CARTESIAN_POINT ( 'NONE',  ( 5.935145894735869732, -2.408689211878570102, -2.626892879767459998 ) ) ;
#1474 = EDGE_CURVE ( 'NONE', #4951, #12581, #2057, .T. ) ;
#1475 = CARTESIAN_POINT ( 'NONE',  ( 5.183356837377440129, -3.160503180623774888, -2.074360726460289683 ) ) ;
#1476 = CARTESIAN_POINT ( 'NONE',  ( 3.500178566873410002, 3.570889244992060174, -16.50000000000000000 ) ) ;
#1477 = EDGE_LOOP ( 'NONE', ( #1190, #8097, #17577, #11167 ) ) ;
#1478 = CARTESIAN_POINT ( 'NONE',  ( 5.430034106167862973, 1.590509203686790052, 3.014104152848290585 ) ) ;
#1479 = DIRECTION ( 'NONE',  ( 0.000000000000000000, 0.000000000000000000, 1.000000000000000000 ) ) ;
#1480 = CARTESIAN_POINT ( 'NONE',  ( 4.845720872329200901, -1.755491862191949970, 1.450260197918761929 ) ) ;
#1481 = CARTESIAN_POINT ( 'NONE',  ( 7.756235880720440790, -4.006060699604650388, 1.837499999999959943 ) ) ;
#1482 = CARTESIAN_POINT ( 'NONE',  ( 5.419782716885659823, 2.358391876166360035, -7.652009798404259655 ) ) ;
#1483 = ORIENTED_EDGE ( 'NONE', *, *, #5325, .T. ) ;
#1484 = CARTESIAN_POINT ( 'NONE',  ( 3.452382668833164914, -2.892100970717584651, 3.544029566780040330 ) ) ;
#1485 = CARTESIAN_POINT ( 'NONE',  ( 7.988576773512050089, -5.670970418717179662, 2.171584178167174972 ) ) ;
#1486 = CARTESIAN_POINT ( 'NONE',  ( -7.057977025742729893, 0.4686114861185800562, -7.500000000000000000 ) ) ;
#1487 = APPROVAL ( #9619, 'UNSPECIFIED' ) ;
#1488 =( BOUNDED_CURVE ( )  B_SPLINE_CURVE ( 2, ( #17517, #11721, #15997, #2949, #4555 ),
 .UNSPECIFIED., .F., .T. ) 
 B_SPLINE_CURVE_WITH_KNOTS ( ( 3, 2, 3 ),
 ( 0.000000000000000000, 0.9833378838323858506, 1.000000000000000000 ),
 .UNSPECIFIED. ) 
 CURVE ( )  GEOMETRIC_REPRESENTATION_ITEM ( )  RATIONAL_B_SPLINE_CURVE ( ( 1.000000000000000000, 0.9510565162951539753, 1.000000000000000000, 0.9991706797586608069, 0.9983694642622491511 ) ) 
 REPRESENTATION_ITEM ( '' )  );
#1489 = CARTESIAN_POINT ( 'NONE',  ( 5.839383980767199667, 5.198796854698880310, 2.376866851923600255 ) ) ;
#1490 = AXIS2_PLACEMENT_3D ( 'NONE', #4066, #7033, #2552 ) ;
#1491 = CARTESIAN_POINT ( 'NONE',  ( 6.349099411848181163, -2.722986775058261255, -2.731620304659120979 ) ) ;
#1492 = AXIS2_PLACEMENT_3D ( 'NONE', #65, #7305, #7587 ) ;
#1493 = EDGE_CURVE ( 'NONE', #8615, #3890, #242, .T. ) ;
#1494 = CARTESIAN_POINT ( 'NONE',  ( 6.246803743153550137, -1.531370849898465059, 5.537499999999999645 ) ) ;
#1495 = VERTEX_POINT ( 'NONE', #1959 ) ;
#1496 = FACE_OUTER_BOUND ( 'NONE', #7703, .T. ) ;
#1497 = ORIENTED_EDGE ( 'NONE', *, *, #12294, .T. ) ;
#1498 =( BOUNDED_SURFACE ( )  B_SPLINE_SURFACE ( 1, 2, ( 
 ( #12974, #7162, #17257, #16013, #2964 ),
 ( #201, #11733, #18778, #1539, #11643 ) ),
 .UNSPECIFIED., .F., .F., .T. ) 
 B_SPLINE_SURFACE_WITH_KNOTS ( ( 2, 2 ),
 ( 3, 2, 3 ),
 ( 0.000000000000000000, 1.000000000000000000 ),
 ( 0.000000000000000000, 0.5000000000000000000, 1.000000000000000000 ),
 .UNSPECIFIED. ) 
 GEOMETRIC_REPRESENTATION_ITEM ( )  RATIONAL_B_SPLINE_SURFACE ( (
 ( 1.000000000000000000, 0.9898214418809330173, 1.000000000000000000, 0.9898214418809330173, 1.000000000000000000),
 ( 1.000000000000000000, 0.9898214418809330173, 1.000000000000000000, 0.9898214418809330173, 1.000000000000000000) ) ) 
 REPRESENTATION_ITEM ( '' )  SURFACE ( )  );
#1499 = ORIENTED_EDGE ( 'NONE', *, *, #4646, .F. ) ;
#1500 = CARTESIAN_POINT ( 'NONE',  ( 5.904361269706739357, 4.881642179317341679, 0.8955337856217905346 ) ) ;
#1501 = EDGE_CURVE ( 'NONE', #4951, #1785, #6197, .T. ) ;
#1502 = CARTESIAN_POINT ( 'NONE',  ( 6.201465499450167229, -3.876931976814694814, -1.939804240432973614 ) ) ;
#1503 = CARTESIAN_POINT ( 'NONE',  ( 3.111269837220755008, 1.838477631084984854, 4.737500000000060218 ) ) ;
#1504 = ORIENTED_EDGE ( 'NONE', *, *, #8401, .F. ) ;
#1505 = CARTESIAN_POINT ( 'NONE',  ( -1.467709761942815883, -6.310464831109210415, -7.675572487689920287 ) ) ;
#1506 = PRODUCT_DEFINITION_FORMATION_WITH_SPECIFIED_SOURCE ( 'ANY', '', #8127, .NOT_KNOWN. ) ;
#1507 = CARTESIAN_POINT ( 'NONE',  ( 5.529874888494971330, 2.371344840024006917, 4.552690340984594464 ) ) ;
#1508 = CARTESIAN_POINT ( 'NONE',  ( 1.405342352476422141, 6.372832240575580620, -7.677443387277040010 ) ) ;
#1509 = ORIENTED_EDGE ( 'NONE', *, *, #16890, .F. ) ;
#1510 = CARTESIAN_POINT ( 'NONE',  ( 1.831931113703521685, 1.269777415055691305, 0.3069337062274918870 ) ) ;
#1511 = CARTESIAN_POINT ( 'NONE',  ( 5.282922642970129701, -3.060926774503694769, -4.401496172424124609 ) ) ;
#1512 = CARTESIAN_POINT ( 'NONE',  ( 5.911780599483731358, 5.543156239179883649, 1.837499999999999245 ) ) ;
#1513 = CARTESIAN_POINT ( 'NONE',  ( -1.630740180146990070, -3.115664420638749821, -11.30102637689049949 ) ) ;
#1514 = CARTESIAN_POINT ( 'NONE',  ( 5.034177036779152736, -4.447337389636949467, -3.675720082047880588 ) ) ;
#1515 = CARTESIAN_POINT ( 'NONE',  ( 5.867542652626140054, -2.273439576997835054, 1.787996728130375024 ) ) ;
#1516 = EDGE_CURVE ( 'NONE', #2593, #9427, #10455, .T. ) ;
#1517 = CARTESIAN_POINT ( 'NONE',  ( 6.653490387161020259, 3.860881501174334929, 0.5815450474957208904 ) ) ;
#1518 = ADVANCED_FACE ( 'NONE', ( #18146 ), #13684, .T. ) ;
#1519 = CARTESIAN_POINT ( 'NONE',  ( 8.133737289220345446, -5.581683598227068721, 2.534451925191719468 ) ) ;
#1520 = EDGE_LOOP ( 'NONE', ( #15268, #2292, #7763, #15367 ) ) ;
#1521 = CARTESIAN_POINT ( 'NONE',  ( 6.186969283447290024, -1.152673718399596092, -4.737510266020250604 ) ) ;
#1522 = CARTESIAN_POINT ( 'NONE',  ( 7.040168082101319946, 6.115528411150799926, -1.302387381260703858 ) ) ;
#1523 = CIRCLE ( 'NONE', #3044, 0.1999999999999996503 ) ;
#1524 = CARTESIAN_POINT ( 'NONE',  ( 8.338913198742792687, 5.247487094684442077, -0.6744099050085633484 ) ) ;
#1525 = ORIENTED_EDGE ( 'NONE', *, *, #13127, .F. ) ;
#1526 = CARTESIAN_POINT ( 'NONE',  ( 5.314287878909739860, -1.441588003612905844, -0.6448984858719650770 ) ) ;
#1527 = CARTESIAN_POINT ( 'NONE',  ( 5.430447694992350804, 4.916293214900970376, -3.489747242472569955 ) ) ;
#1528 = CARTESIAN_POINT ( 'NONE',  ( 5.593620581898510302, -0.9381939948358049008, 2.331377303000985002 ) ) ;
#1529 = CARTESIAN_POINT ( 'NONE',  ( 5.374011537017770124, 2.404163056034279933, 5.137499999999999289 ) ) ;
#1530 = EDGE_CURVE ( 'NONE', #3401, #6978, #8030, .T. ) ;
#1531 = EDGE_LOOP ( 'NONE', ( #1082, #11973, #11676, #13867 ) ) ;
#1532 = CARTESIAN_POINT ( 'NONE',  ( 3.149180037814774735, 1.715926943980299990, -5.265477476252129918 ) ) ;
#1533 = CARTESIAN_POINT ( 'NONE',  ( 4.914314460459349831, -1.778205199817790128, -1.491839916651944042 ) ) ;
#1534 = CARTESIAN_POINT ( 'NONE',  ( 3.676615283334804918, 3.140935585830245014, 3.481545047495744782 ) ) ;
#1535 = CARTESIAN_POINT ( 'NONE',  ( 4.417053550078024138, -3.339981372012339023, 5.186824353059622972 ) ) ;
#1536 = CARTESIAN_POINT ( 'NONE',  ( 3.511356460238309829, 3.559711351627164788, -11.50000000000000000 ) ) ;
#1537 = CARTESIAN_POINT ( 'NONE',  ( 7.516634749078529687, -0.1769917472316329954, -4.737510266020250604 ) ) ;
#1538 = CARTESIAN_POINT ( 'NONE',  ( 8.226164640180600784, -5.110219637906659784, 1.837499999999959943 ) ) ;
#1539 = CARTESIAN_POINT ( 'NONE',  ( 4.072677513525177595, -3.061748461496308860, -2.359075399429706454 ) ) ;
#1540 = DIRECTION ( 'NONE',  ( 3.767034204316170235E-16, 8.484995603311910854E-16, 1.000000000000000000 ) ) ;
#1541 = CARTESIAN_POINT ( 'NONE',  ( 7.774259509862289974, 5.880348100938549649, 2.004506770521084835 ) ) ;
#1542 = CARTESIAN_POINT ( 'NONE',  ( 8.144502474433330974, -1.864757020788545105, -2.398201210701174979 ) ) ;
#1543 = CARTESIAN_POINT ( 'NONE',  ( 4.517733499756465321, -1.149151591505995995, 3.551702494832128743 ) ) ;
#1544 = VERTEX_POINT ( 'NONE', #16632 ) ;
#1545 = EDGE_LOOP ( 'NONE', ( #10738, #4788, #2955, #96 ) ) ;
#1546 = CARTESIAN_POINT ( 'NONE',  ( 4.383798176161889160, 3.318771987022730130, 4.414945276814949082 ) ) ;
#1547 =( BOUNDED_SURFACE ( )  B_SPLINE_SURFACE ( 3, 2, ( 
 ( #7535, #13350, #1634, #7443, #1542 ),
 ( #11646, #18781, #17627, #5823, #15917 ),
 ( #7356, #10303, #16016, #296, #1450 ),
 ( #7261, #17441, #6096, #17537, #8863 ) ),
 .UNSPECIFIED., .F., .F., .T. ) 
 B_SPLINE_SURFACE_WITH_KNOTS ( ( 4, 4 ),
 ( 3, 2, 3 ),
 ( 0.000000000000000000, 1.000000000000000000 ),
 ( 0.000000000000000000, 0.5000000000000000000, 1.000000000000000000 ),
 .UNSPECIFIED. ) 
 GEOMETRIC_REPRESENTATION_ITEM ( )  RATIONAL_B_SPLINE_SURFACE ( (
 ( 1.000000000000000000, 0.9510565162951539753, 1.000000000000000000, 0.9510565162951539753, 1.000000000000000000),
 ( 0.8047378541243649375, 0.7653511800743559856, 0.8047378541243649375, 0.7653511800743559856, 0.8047378541243649375),
 ( 0.8047378541243649375, 0.7653511800743559856, 0.8047378541243649375, 0.7653511800743559856, 0.8047378541243649375),
 ( 1.000000000000000000, 0.9510565162951539753, 1.000000000000000000, 0.9510565162951539753, 1.000000000000000000) ) ) 
 REPRESENTATION_ITEM ( '' )  SURFACE ( )  );
#1548 = DIRECTION ( 'NONE',  ( 0.000000000000000000, 0.000000000000000000, -1.000000000000000000 ) ) ;
#1549 = CARTESIAN_POINT ( 'NONE',  ( 3.111269837220854928, -1.838477631085049913, 4.737499999999910116 ) ) ;
#1550 = CARTESIAN_POINT ( 'NONE',  ( 5.412332262666127214, -2.346443766163988975, 4.637496009796152840 ) ) ;
#1551 = CARTESIAN_POINT ( 'NONE',  ( 5.392550027825346426, 1.912631594315532313, 4.423511261873956713 ) ) ;
#1552 = CARTESIAN_POINT ( 'NONE',  ( 4.923763833415530478, 4.308190448366344683, 3.713276258832040266 ) ) ;
#1553 = CARTESIAN_POINT ( 'NONE',  ( 5.982253947622489854, 3.170568081445880093, -2.178397680773545009 ) ) ;
#1554 = CARTESIAN_POINT ( 'NONE',  ( 4.300399033313873964, 0.9292618682966987675, 1.822903757358069088 ) ) ;
#1555 = CARTESIAN_POINT ( 'NONE',  ( -3.511186576415255001, -3.559881235450229831, -11.50000000000000000 ) ) ;
#1556 = CARTESIAN_POINT ( 'NONE',  ( 3.570889244992055289, 3.500178566873414887, -11.50000000000000000 ) ) ;
#1557 = LINE ( 'NONE', #7371, #6899 ) ;
#1558 = CARTESIAN_POINT ( 'NONE',  ( 3.057423045154371355, 1.944040800195934393, 3.835888593841646266 ) ) ;
#1559 = CARTESIAN_POINT ( 'NONE',  ( 5.511893154190505406, -1.004357977974185134, 2.488245535485546611 ) ) ;
#1560 = EDGE_CURVE ( 'NONE', #14621, #14768, #16860, .T. ) ;
#1561 = CARTESIAN_POINT ( 'NONE',  ( 1.039771323940372083, -0.4361785393168135516, -2.572564197361154825 ) ) ;
#1562 = CARTESIAN_POINT ( 'NONE',  ( 5.286900918455407883, -1.343116398959029789, -7.377765350918456200 ) ) ;
#1563 = CARTESIAN_POINT ( 'NONE',  ( 7.189585903433820313, -3.475596369382685236, -3.501307969421814992 ) ) ;
#1564 = ORIENTED_EDGE ( 'NONE', *, *, #6737, .F. ) ;
#1565 = DIRECTION ( 'NONE',  ( -0.6386354788795618465, -0.7695094054761596469, 0.000000000000000000 ) ) ;
#1566 = B_SPLINE_SURFACE_WITH_KNOTS ( 'NONE', 1, 3, ( 
 ( #3677, #16733, #6442, #10731, #9197, #17773, #10638, #16442, #7596, #15196, #12261, #13591, #13786, #726, #2155, #540, #15104, #15009 ),
 ( #3300, #1873, #1964, #6536, #6347, #351, #12356, #16542, #18149, #16637, #2061, #9285, #13495, #6154, #7876, #18056, #5007, #5102 ) ),
 .UNSPECIFIED., .F., .F., .F.,
 ( 2, 2 ),
 ( 4, 2, 2, 2, 2, 2, 2, 2, 4 ),
 ( 0.000000000000000000, 1.000000000000000000 ),
 ( 0.8474524071020900218, 0.8656914740262260377, 0.8839305409503610544, 0.9021696078744970704, 0.9204086747986330863, 0.9386477417227689912, 0.9568868086469050072, 0.9751258755710410231, 0.9933649424951770390 ),
 .UNSPECIFIED. ) ;
#1567 = VERTEX_POINT ( 'NONE', #10532 ) ;
#1568 = CARTESIAN_POINT ( 'NONE',  ( 5.374011537017770124, 2.404163056034279933, -5.137499999999999289 ) ) ;
#1569 = CARTESIAN_POINT ( 'NONE',  ( 3.006811157845947324, -1.923235913106135397, -3.992324872310349271 ) ) ;
#1570 = CARTESIAN_POINT ( 'NONE',  ( 5.299585839775029505, -1.580028735643234983, -3.281143535673584744 ) ) ;
#1571 = ORIENTED_EDGE ( 'NONE', *, *, #5417, .F. ) ;
#1572 = CARTESIAN_POINT ( 'NONE',  ( 5.283006650201309995, -3.060853367799904579, 2.073491254662465089 ) ) ;
#1573 = CARTESIAN_POINT ( 'NONE',  ( 6.828379436043150008, 4.370464004779535117, 4.249642207403135252 ) ) ;
#1574 = CARTESIAN_POINT ( 'NONE',  ( 3.538583753604644944, 3.532484058260825233, -11.50000000000000000 ) ) ;
#1575 = EDGE_LOOP ( 'NONE', ( #3928, #5163, #6845, #7939 ) ) ;
#1576 = CARTESIAN_POINT ( 'NONE',  ( 4.530069862988540308, -3.813790155012680039, 2.626819718527655390 ) ) ;
#1577 = CARTESIAN_POINT ( 'NONE',  ( 4.759084632070547549, 4.472869649711322282, 3.348292449150881644 ) ) ;
#1578 = CARTESIAN_POINT ( 'NONE',  ( -3.798706955377554983, -3.171046575971265380, -11.50000000000000000 ) ) ;
#1579 = ADVANCED_FACE ( 'NONE', ( #3295 ), #1868, .F. ) ;
#1580 = CARTESIAN_POINT ( 'NONE',  ( 5.662432839815850549, 5.095256181361039971, 2.712459514895730006 ) ) ;
#1581 = EDGE_CURVE ( 'NONE', #4435, #3219, #17865, .T. ) ;
#1582 = CARTESIAN_POINT ( 'NONE',  ( 5.374013592715349397, 1.838482964547955012, -4.737499010910140029 ) ) ;
#1583 = CARTESIAN_POINT ( 'NONE',  ( 5.544753628980761739, -2.083378348586003348, 5.275460856401397614 ) ) ;
#1584 = B_SPLINE_CURVE_WITH_KNOTS ( 'NONE', 3,
 ( #8568, #8288, #15711, #6861, #8474, #14295, #11630, #14390, #7055, #17426 ),
 .UNSPECIFIED., .F., .F.,
 ( 4, 2, 2, 2, 4 ),
 ( 0.000000000000000000, 0.2500000000000018874, 0.4999999999999969469, 0.7499999999999981126, 1.000000000000000000 ),
 .UNSPECIFIED. ) ;
#1585 = ORIENTED_EDGE ( 'NONE', *, *, #4925, .F. ) ;
#1586 = CARTESIAN_POINT ( 'NONE',  ( 3.111269837220794976, -1.838477631085004838, -4.737500000000000711 ) ) ;
#1587 = ORIENTED_EDGE ( 'NONE', *, *, #15262, .F. ) ;
#1588 = AXIS2_PLACEMENT_3D ( 'NONE', #1825, #11657, #7453 ) ;
#1589 = ORIENTED_EDGE ( 'NONE', *, *, #864, .F. ) ;
#1590 = CARTESIAN_POINT ( 'NONE',  ( 5.905453081869280751, 5.034510591892016329, 1.523511261873934819 ) ) ;
#1591 = CARTESIAN_POINT ( 'NONE',  ( 6.694995198583992391, -3.702891342009810849, -1.837500000000038769 ) ) ;
#1592 = CARTESIAN_POINT ( 'NONE',  ( 3.059458873853833527, -0.3997385353253792295, -2.735639578699876395 ) ) ;
#1593 = EDGE_LOOP ( 'NONE', ( #15148, #6244, #12477, #9234, #11081 ) ) ;
#1594 = B_SPLINE_CURVE_WITH_KNOTS ( 'NONE', 3,
 ( #6616, #805, #5088, #3943, #15369, #2332 ),
 .UNSPECIFIED., .F., .F.,
 ( 4, 2, 4 ),
 ( 0.000000000000000000, 0.5000000000000000000, 1.000000000000000000 ),
 .UNSPECIFIED. ) ;
#1595 = CARTESIAN_POINT ( 'NONE',  ( -1.518515613636079786, -6.259658979415950064, -7.500000000000000000 ) ) ;
#1596 = CARTESIAN_POINT ( 'NONE',  ( 5.367870426154430774, 2.427682930033170372, 4.637500000000000178 ) ) ;
#1597 = CARTESIAN_POINT ( 'NONE',  ( 3.340283700515770171, 3.705401397995395030, -11.50000000000000000 ) ) ;
#1598 = ORIENTED_EDGE ( 'NONE', *, *, #13639, .T. ) ;
#1599 = CARTESIAN_POINT ( 'NONE',  ( 6.578391989833289877, -3.895938040901795407, -0.9027653509184729863 ) ) ;
#1600 = CARTESIAN_POINT ( 'NONE',  ( 0.9899494936611729079, 0.2828427124746574761, 4.737500000000000711 ) ) ;
#1601 = EDGE_CURVE ( 'NONE', #14277, #12399, #469, .T. ) ;
#1602 = CARTESIAN_POINT ( 'NONE',  ( 5.513686870581469890, -2.183768446292519982, 5.233375863718950249 ) ) ;
#1603 = CARTESIAN_POINT ( 'NONE',  ( 7.588492884442619157, 6.147928746395588284, 1.523511261873930378 ) ) ;
#1604 = EDGE_CURVE ( 'NONE', #3196, #1685, #13948, .T. ) ;
#1605 = CARTESIAN_POINT ( 'NONE',  ( -0.1023811024233027972, -7.127070202676700106, -7.701348948604369582 ) ) ;
#1607 =( BOUNDED_SURFACE ( )  B_SPLINE_SURFACE ( 1, 2, ( 
 ( #14961, #10401, #3160, #35, #5834 ),
 ( #14871, #11750, #10316, #8874, #16122 ) ),
 .UNSPECIFIED., .F., .F., .T. ) 
 B_SPLINE_SURFACE_WITH_KNOTS ( ( 2, 2 ),
 ( 3, 2, 3 ),
 ( 0.000000000000000000, 1.000000000000000000 ),
 ( 0.000000000000000000, 0.5000000000000000000, 1.000000000000000000 ),
 .UNSPECIFIED. ) 
 GEOMETRIC_REPRESENTATION_ITEM ( )  RATIONAL_B_SPLINE_SURFACE ( (
 ( 1.000000000000000000, 0.9898214418809330173, 1.000000000000000000, 0.9898214418809330173, 1.000000000000000000),
 ( 1.000000000000000000, 0.9898214418809330173, 1.000000000000000000, 0.9898214418809330173, 1.000000000000000000) ) ) 
 REPRESENTATION_ITEM ( '' )  SURFACE ( )  );
#1606 = FACE_OUTER_BOUND ( 'NONE', #415, .T. ) ;
#1608 = CARTESIAN_POINT ( 'NONE',  ( 3.649211350032294909, -2.696463816200569852, 0.2964541960944390153 ) ) ;
#1609 = CARTESIAN_POINT ( 'NONE',  ( 7.167042687516472554, 3.785691381605239769, -1.569800610078493586 ) ) ;
#1610 = B_SPLINE_CURVE_WITH_KNOTS ( 'NONE', 3,
 ( #14289, #2286, #2477, #5416 ),
 .UNSPECIFIED., .F., .F.,
 ( 4, 4 ),
 ( 0.4994714896341324595, 1.000000000000000000 ),
 .UNSPECIFIED. ) ;
#1611 = CARTESIAN_POINT ( 'NONE',  ( 7.913233999744960556, -5.658405150733730515, 2.508186186814705287 ) ) ;
#1612 = EDGE_LOOP ( 'NONE', ( #15598, #7916, #10604, #12467 ) ) ;
#1613 = CARTESIAN_POINT ( 'NONE',  ( 6.374275953386919547, -0.5888066666899222090, -3.467794716362184726 ) ) ;
#1614 = CARTESIAN_POINT ( 'NONE',  ( 8.199648170276450543, 5.243526934247549676, -0.04643242875642179801 ) ) ;
#1615 = CARTESIAN_POINT ( 'NONE',  ( 8.132564308588371205, 4.460801997573889288, 0.8955337856217905346 ) ) ;
#1616 = CARTESIAN_POINT ( 'NONE',  ( 6.609931706425805409, 1.168242885466383552, -5.174371114346858036 ) ) ;
#1617 = CARTESIAN_POINT ( 'NONE',  ( 7.901934560604300550, 5.647144341268560019, -2.501797185329890372 ) ) ;
#1618 = EDGE_CURVE ( 'NONE', #17936, #10981, #6904, .T. ) ;
#1619 = CARTESIAN_POINT ( 'NONE',  ( 5.511783508780339957, 2.207807653448440099, 4.248946718999514260 ) ) ;
#1620 = CARTESIAN_POINT ( 'NONE',  ( 5.077067576650663661, -2.792022563921955136, 2.076218180911990618 ) ) ;
#1621 = ORIENTED_EDGE ( 'NONE', *, *, #8798, .F. ) ;
#1622 = EDGE_CURVE ( 'NONE', #7497, #3284, #18179, .T. ) ;
#1623 = CARTESIAN_POINT ( 'NONE',  ( 3.122609150603903316, 1.787596141387913340, -4.951488738126069933 ) ) ;
#1624 = CARTESIAN_POINT ( 'NONE',  ( 5.289274919348089909, 0.4528242066327790027, 2.537499999999999645 ) ) ;
#1625 = CARTESIAN_POINT ( 'NONE',  ( 0.9899494936611729079, 0.2828427124746574761, 5.137499999999999289 ) ) ;
#1626 = CARTESIAN_POINT ( 'NONE',  ( 3.984062043356610072, -3.511269837220795331, 5.337500000000000355 ) ) ;
#1627 = EDGE_CURVE ( 'NONE', #17444, #1673, #1177, .T. ) ;
#1628 = CARTESIAN_POINT ( 'NONE',  ( 3.511854772099030075, 3.559213039766425446, -11.50000000000000000 ) ) ;
#1629 = CARTESIAN_POINT ( 'NONE',  ( 7.188338493257590223, 0.8248647156912309875, -6.968066293772509745 ) ) ;
#1630 = CARTESIAN_POINT ( 'NONE',  ( 6.858059761886260652, 0.8747173436849545736, -7.507824970851951996 ) ) ;
#1631 = CARTESIAN_POINT ( 'NONE',  ( 6.343849715669030331, -2.687377848981739703, -0.3444513699678785068 ) ) ;
#1632 = CARTESIAN_POINT ( 'NONE',  ( 5.331644690418303689, -3.740441496488144946, -1.976298020930262744 ) ) ;
#1633 = CARTESIAN_POINT ( 'NONE',  ( 5.911780599483757115, -4.356338697431728413, 1.837499999999961942 ) ) ;
#1634 = CARTESIAN_POINT ( 'NONE',  ( 7.433446394136430158, 0.3270045120124139837, -2.055369137835744819 ) ) ;
#1635 =( BOUNDED_CURVE ( )  B_SPLINE_CURVE ( 2, ( #11098, #4039, #9663 ),
 .UNSPECIFIED., .F., .T. ) 
 B_SPLINE_CURVE_WITH_KNOTS ( ( 3, 3 ),
 ( 0.000000000000000000, 1.000000000000000000 ),
 .UNSPECIFIED. ) 
 CURVE ( )  GEOMETRIC_REPRESENTATION_ITEM ( )  RATIONAL_B_SPLINE_CURVE ( ( 1.000000000000000000, 0.9745694270472429199, 0.9755658262571340611 ) ) 
 REPRESENTATION_ITEM ( '' )  );
#1636 = CARTESIAN_POINT ( 'NONE',  ( 7.408558353552528786, -1.397598831022270449, -1.270907512867292866 ) ) ;
#1637 = ORIENTED_EDGE ( 'NONE', *, *, #3767, .F. ) ;
#1638 = ORIENTED_EDGE ( 'NONE', *, *, #17913, .F. ) ;
#1639 = ADVANCED_FACE ( 'NONE', ( #17183 ), #4129, .F. ) ;
#1640 = CIRCLE ( 'NONE', #1927, 0.4000000000000000777 ) ;
#1641 = CARTESIAN_POINT ( 'NONE',  ( 4.424685335456834068, 3.285367776319810140, 4.518329988747449733 ) ) ;
#1642 = CARTESIAN_POINT ( 'NONE',  ( 4.610835939747929935, -3.224803932401099971, 1.997234649081525149 ) ) ;
#1643 = ADVANCED_FACE ( 'NONE', ( #15560 ), #9660, .T. ) ;
#1644 = CARTESIAN_POINT ( 'NONE',  ( 4.055025954384195330, -1.339878961003275970, -2.106241765156156465 ) ) ;
#1645 = DIRECTION ( 'NONE',  ( -0.7071067811865460184, -0.7071067811865489050, 0.000000000000000000 ) ) ;
#1646 = CARTESIAN_POINT ( 'NONE',  ( 6.433339322065951826, -6.086348569130813679, 2.073324374485521648 ) ) ;
#1647 = CARTESIAN_POINT ( 'NONE',  ( 2.413227611454975108, -0.3501974285531384568, -0.3511507580830234843 ) ) ;
#1648 = CARTESIAN_POINT ( 'NONE',  ( 1.838477631085029929, -1.131370849898436060, 4.737500000000000711 ) ) ;
#1649 = CARTESIAN_POINT ( 'NONE',  ( 6.325603043637459955, 3.715314945779720102, 4.351254101083159576 ) ) ;
#1650 = CARTESIAN_POINT ( 'NONE',  ( -1.467709761942815883, -6.310464831109210415, -7.500000000000000000 ) ) ;
#1651 = CARTESIAN_POINT ( 'NONE',  ( 1.906181678389777367, -1.593412729451992416, -1.663412202162164011 ) ) ;
#1652 = AXIS2_PLACEMENT_3D ( 'NONE', #8289, #6675, #8101 ) ;
#1653 = CARTESIAN_POINT ( 'NONE',  ( 7.059140773053159457, -0.4374791997632744844, -7.500000000000000000 ) ) ;
#1654 = DIRECTION ( 'NONE',  ( 0.000000000000000000, 0.000000000000000000, 1.000000000000000000 ) ) ;
#1655 = CARTESIAN_POINT ( 'NONE',  ( 4.125483399593855793, 3.418376618407314105, 4.737500000000026468 ) ) ;
#1656 = CARTESIAN_POINT ( 'NONE',  ( 6.081118318204309148, 1.131370849898485798, 4.737500000000000711 ) ) ;
#1657 = CARTESIAN_POINT ( 'NONE',  ( 6.055668657969060398, -2.288191360032170163, 3.308799654821970027 ) ) ;
#1658 = CARTESIAN_POINT ( 'NONE',  ( 7.280355710250040246, -4.991399155562420198, -3.890714592827804630 ) ) ;
#1659 = ORIENTED_EDGE ( 'NONE', *, *, #14271, .T. ) ;
#1660 = CARTESIAN_POINT ( 'NONE',  ( 3.466834360830270079, 2.495434977127029885, -3.158984426094264997 ) ) ;
#1661 =( BOUNDED_CURVE ( )  B_SPLINE_CURVE ( 2, ( #16148, #14713, #16332, #1947, #14806, #3282, #7578, #244, #13385, #13570, #7479, #16424, #4693 ),
 .UNSPECIFIED., .F., .F. ) 
 B_SPLINE_CURVE_WITH_KNOTS ( ( 3, 2, 2, 2, 2, 2, 3 ),
 ( 0.000000000000000000, 0.1666666666666665186, 0.3333333333333335369, 0.5000000000000000000, 0.6666666666666670737, 0.8333333333333330373, 0.9753227748185488988 ),
 .UNSPECIFIED. ) 
 CURVE ( )  GEOMETRIC_REPRESENTATION_ITEM ( )  RATIONAL_B_SPLINE_CURVE ( ( 1.000000000000000000, 0.9978589232386030350, 1.000000000000000000, 0.9978589232386030350, 1.000000000000000000, 0.9978589232386030350, 1.000000000000000000, 0.9978589232386030350, 1.000000000000000000, 0.9978589232386030350, 1.000000000000000000, 0.9981759382388339930, 0.9994598466060979902 ) ) 
 REPRESENTATION_ITEM ( '' )  );
#1662 = VERTEX_POINT ( 'NONE', #8419 ) ;
#1663 = DIRECTION ( 'NONE',  ( 0.000000000000000000, 0.000000000000000000, -1.000000000000000000 ) ) ;
#1664 = CARTESIAN_POINT ( 'NONE',  ( 8.132821054088520185, 4.606826227028789411, 2.486799380600084763 ) ) ;
#1665 = CARTESIAN_POINT ( 'NONE',  ( 8.092436728581011707, -4.141733640386051185, -3.643030701836911689 ) ) ;
#1666 = ORIENTED_EDGE ( 'NONE', *, *, #4237, .T. ) ;
#1667 = LINE ( 'NONE', #11774, #13661 ) ;
#1668 = CARTESIAN_POINT ( 'NONE',  ( 5.888779587769238155, 2.096462268232722526, 2.701516365989099278 ) ) ;
#1669 = DIRECTION ( 'NONE',  ( 0.7071067811865460184, 0.7071067811865491270, 0.000000000000000000 ) ) ;
#1670 = CARTESIAN_POINT ( 'NONE',  ( 4.806147847698670539, -1.569331959957040112, 2.833051979478565130 ) ) ;
#1671 = CARTESIAN_POINT ( 'NONE',  ( 8.209812894275019701, 4.735649169605309794, 2.109298363016195221 ) ) ;
#1672 = CARTESIAN_POINT ( 'NONE',  ( 3.100911846675220129, 4.677262746376790403, -7.638972583609110245 ) ) ;
#1673 = VERTEX_POINT ( 'NONE', #17003 ) ;
#1674 = CARTESIAN_POINT ( 'NONE',  ( 3.105620288453654787, -1.862120395608025003, 4.637499999999909583 ) ) ;
#1675 = CARTESIAN_POINT ( 'NONE',  ( 6.549584491564971245, -5.895539658454920229, 2.823145855062620058 ) ) ;
#1676 = FACE_OUTER_BOUND ( 'NONE', #9665, .T. ) ;
#1677 = CARTESIAN_POINT ( 'NONE',  ( 5.289497155496200698, 3.227159650701990401, -1.409142435103938551 ) ) ;
#1678 = CARTESIAN_POINT ( 'NONE',  ( 5.807598360955895878, -1.092721190413524113, -5.860424720329377557 ) ) ;
#1679 = CARTESIAN_POINT ( 'NONE',  ( 3.151936479889376752, -2.566829626708328593, 4.052433662270305881 ) ) ;
#1680 = VERTEX_POINT ( 'NONE', #18329 ) ;
#1681 = EDGE_LOOP ( 'NONE', ( #6448, #10797, #3026, #3592 ) ) ;
#1682 = CARTESIAN_POINT ( 'NONE',  ( 5.923232129952701541, 4.729939067119612872, 0.2675563093696494144 ) ) ;
#1683 = CYLINDRICAL_SURFACE ( 'NONE', #14557, 0.4000000000000000777 ) ;
#1684 = CARTESIAN_POINT ( 'NONE',  ( 5.366478703172229636, 0.9406812878237569286, -2.151745123668539872 ) ) ;
#1685 = VERTEX_POINT ( 'NONE', #9945 ) ;
#1686 = ADVANCED_FACE ( 'NONE', ( #18520 ), #5279, .T. ) ;
#1687 = CARTESIAN_POINT ( 'NONE',  ( 6.646803743153550492, 1.131370849898488018, 5.137499999999999289 ) ) ;
#1688 = CARTESIAN_POINT ( 'NONE',  ( -3.511690400957310221, -3.559377410908169725, -11.50000000000014033 ) ) ;
#1689 = CARTESIAN_POINT ( 'NONE',  ( 5.529502414573079783, -2.131830278051225047, -5.255124524862010205 ) ) ;
#1690 = CARTESIAN_POINT ( 'NONE',  ( 3.480403648119329674, 3.590664163746135173, -11.50000000000000000 ) ) ;
#1691 = ORIENTED_EDGE ( 'NONE', *, *, #3555, .T. ) ;
#1692 = CARTESIAN_POINT ( 'NONE',  ( 7.060575582022693197, -3.774541864578286887, 1.152433662270352155 ) ) ;
#1693 = CARTESIAN_POINT ( 'NONE',  ( 5.463094832248934551, 0.7677747557703414882, 1.108310955839229006 ) ) ;
#1694 = CARTESIAN_POINT ( 'NONE',  ( 5.374011537017750584, -2.404163056034239965, 5.137499999999999289 ) ) ;
#1695 = CARTESIAN_POINT ( 'NONE',  ( 2.771767728910047079, -1.039469681679489721, -3.655032098680576436 ) ) ;
#1696 = CARTESIAN_POINT ( 'NONE',  ( -1.237237120459312001, -6.540937472592710300, -7.500000000000000000 ) ) ;
#1697 = CARTESIAN_POINT ( 'NONE',  ( 5.232590180780450240, -0.2828427124746099586, -4.737500000000000711 ) ) ;
#1698 = CARTESIAN_POINT ( 'NONE',  ( 1.752309728840564906, -1.106087361360448051, 2.735616726567359880 ) ) ;
#1699 = CARTESIAN_POINT ( 'NONE',  ( 3.797131403970679830, -1.030616136329704169, 4.052433662270296999 ) ) ;
#1700 = CARTESIAN_POINT ( 'NONE',  ( 6.865221361666729472, -4.991752883869770230, 4.067688188991580134 ) ) ;
#1701 = ORIENTED_EDGE ( 'NONE', *, *, #4991, .F. ) ;
#1702 = DIRECTION ( 'NONE',  ( -0.2830530397131589826, 0.8491591191394709526, 0.4458808889057914726 ) ) ;
#1703 = CARTESIAN_POINT ( 'NONE',  ( 8.180392846774614313, 5.317497999003060194, -0.3604211668824926496 ) ) ;
#1704 = VECTOR ( 'NONE', #13014, 1000.000000000000000 ) ;
#1705 = VECTOR ( 'NONE', #17882, 1000.000000000000114 ) ;
#1706 = DIRECTION ( 'NONE',  ( 0.7449779209873551578, 0.4926587941961211858, -0.4497723977108666338 ) ) ;
#1707 = CARTESIAN_POINT ( 'NONE',  ( 6.986304688279282082, 3.784132738309610389, 1.523511261873934819 ) ) ;
#1708 = EDGE_CURVE ( 'NONE', #10438, #12007, #17591, .T. ) ;
#1709 = CARTESIAN_POINT ( 'NONE',  ( 4.677216327200600432, 1.065709260159629856, 4.143533760790719889 ) ) ;
#1710 = CARTESIAN_POINT ( 'NONE',  ( 5.878884707175589419, -5.210236924409009873, -2.258948143154215327 ) ) ;
#1711 = ORIENTED_EDGE ( 'NONE', *, *, #6716, .F. ) ;
#1712 =( BOUNDED_SURFACE ( )  B_SPLINE_SURFACE ( 1, 2, ( 
 ( #12559, #14267, #8265, #10442, #8913 ),
 ( #14458, #16165, #17496, #166, #7496 ) ),
 .UNSPECIFIED., .F., .F., .T. ) 
 B_SPLINE_SURFACE_WITH_KNOTS ( ( 2, 2 ),
 ( 3, 2, 3 ),
 ( 0.000000000000000000, 1.000000000000000000 ),
 ( 0.000000000000000000, 0.5000000000000000000, 1.000000000000000000 ),
 .UNSPECIFIED. ) 
 GEOMETRIC_REPRESENTATION_ITEM ( )  RATIONAL_B_SPLINE_SURFACE ( (
 ( 1.000000000000000000, 0.9898214418809330173, 1.000000000000000000, 0.9898214418809330173, 1.000000000000000000),
 ( 1.000000000000000000, 0.9898214418809330173, 1.000000000000000000, 0.9898214418809330173, 1.000000000000000000) ) ) 
 REPRESENTATION_ITEM ( '' )  SURFACE ( )  );
#1713 = DIRECTION ( 'NONE',  ( -0.7071067811865461294, -0.7071067811865489050, 0.000000000000000000 ) ) ;
#1714 = CARTESIAN_POINT ( 'NONE',  ( 5.628802323802429619, 0.9052854111846129204, 2.537499999999999645 ) ) ;
#1715 = CARTESIAN_POINT ( 'NONE',  ( 4.137885284397253116, -0.8728014670636685679, -4.737493877395057673 ) ) ;
#1716 = AXIS2_PLACEMENT_3D ( 'NONE', #9057, #14778, #10217 ) ;
#1717 = CARTESIAN_POINT ( 'NONE',  ( 1.481511777673201857, 6.296662815378810230, -7.500000000000000000 ) ) ;
#1718 = CARTESIAN_POINT ( 'NONE',  ( 4.476129909003699225, 3.302044684048325074, -5.236146227655459562 ) ) ;
#1719 = CARTESIAN_POINT ( 'NONE',  ( 3.866088077411904855, -3.235784163650869960, -4.406988271156265569 ) ) ;
#1720 = VECTOR ( 'NONE', #4872, 1000.000000000000000 ) ;
#1721 = B_SPLINE_SURFACE_WITH_KNOTS ( 'NONE', 1, 3, ( 
 ( #11178, #18788, #7174, #12701, #2694, #6987 ),
 ( #16986, #18501, #11272, #11564, #12986, #9646 ),
 ( #15453, #2420, #8223, #12797, #17169, #17075 ) ),
 .UNSPECIFIED., .F., .F., .F.,
 ( 2, 1, 2 ),
 ( 4, 2, 4 ),
 ( 0.000000000000000000, 1.000000000000000000, 1.010000000000000009 ),
 ( 0.4409609049302339878, 0.5351396522248830223, 0.6293183995195309466 ),
 .UNSPECIFIED. ) ;
#1722 = CARTESIAN_POINT ( 'NONE',  ( 2.923616958818690215, 0.8549059253180749662, -2.735840945870849694 ) ) ;
#1723 = CARTESIAN_POINT ( 'NONE',  ( 6.023715060060056636, -4.035416978014470857, 1.937612561663134558 ) ) ;
#1724 = CARTESIAN_POINT ( 'NONE',  ( 5.993209411519540453, 2.227658136474939710, -3.331033545752250191 ) ) ;
#1725 = EDGE_CURVE ( 'NONE', #1141, #7082, #4777, .T. ) ;
#1726 = CARTESIAN_POINT ( 'NONE',  ( 5.432183372334771221, -1.748702067238574909, 4.012510152924259721 ) ) ;
#1727 = ORIENTED_EDGE ( 'NONE', *, *, #5186, .T. ) ;
#1728 = EDGE_LOOP ( 'NONE', ( #10606, #2827, #14450, #3084 ) ) ;
#1729 = AXIS2_PLACEMENT_3D ( 'NONE', #12803, #14235, #11185 ) ;
#1730 = CARTESIAN_POINT ( 'NONE',  ( 5.539696961967046640, -2.238477631085062036, 4.737499999999938538 ) ) ;
#1731 = EDGE_CURVE ( 'NONE', #16481, #9048, #5373, .T. ) ;
#1732 = AXIS2_PLACEMENT_3D ( 'NONE', #18298, #7926, #12310 ) ;
#1733 = DIRECTION ( 'NONE',  ( 0.000000000000000000, 0.000000000000000000, 1.000000000000000000 ) ) ;
#1734 = CARTESIAN_POINT ( 'NONE',  ( 6.280996693902995531, 2.506910455988580200, 3.242493509094652726 ) ) ;
#1735 = CARTESIAN_POINT ( 'NONE',  ( 5.293571424757059773, -4.747344868091869508, 2.891754745161689844 ) ) ;
#1736 = CARTESIAN_POINT ( 'NONE',  ( 3.111269837220799861, -2.404163056034239965, 4.737500000000000711 ) ) ;
#1737 = CARTESIAN_POINT ( 'NONE',  ( 5.633004590032700598, 2.631723175255065161, -2.251176393585559765 ) ) ;
#1738 = FACE_OUTER_BOUND ( 'NONE', #13869, .T. ) ;
#1739 = CARTESIAN_POINT ( 'NONE',  ( -1.458530837634246069, -6.319643755417780007, -7.500000000000000000 ) ) ;
#1740 = CARTESIAN_POINT ( 'NONE',  ( 5.533427618200182252, 1.930459394272067586, -4.556860620547801943 ) ) ;
#1741 = CARTESIAN_POINT ( 'NONE',  ( 5.211287312279320183, 0.1769917472316539786, -4.737510266020239946 ) ) ;
#1742 = CARTESIAN_POINT ( 'NONE',  ( 2.901872300684369854, -0.7952875564186810964, 1.366177604075126117 ) ) ;
#1743 = DIRECTION ( 'NONE',  ( -0.7071067811865461294, -0.7071067811865489050, 0.000000000000000000 ) ) ;
#1744 = CARTESIAN_POINT ( 'NONE',  ( 3.676615283334804918, 3.140935585830245014, 3.481545047495744782 ) ) ;
#1745 = FACE_OUTER_BOUND ( 'NONE', #3802, .T. ) ;
#1746 = CARTESIAN_POINT ( 'NONE',  ( 5.911079960398110344, 4.342597458787954778, -2.099051099190184733 ) ) ;
#1747 = EDGE_CURVE ( 'NONE', #11289, #18040, #12960, .T. ) ;
#1748 = ORIENTED_EDGE ( 'NONE', *, *, #15348, .T. ) ;
#1749 = CARTESIAN_POINT ( 'NONE',  ( 5.098327126796100117, 1.719559080942419937, 2.766778518459209746 ) ) ;
#1750 = ORIENTED_EDGE ( 'NONE', *, *, #7598, .T. ) ;
#1751 = LINE ( 'NONE', #16867, #8020 ) ;
#1752 = CARTESIAN_POINT ( 'NONE',  ( 7.904072123235673430, 4.013579254376122840, 3.003598935520284119 ) ) ;
#1753 = CARTESIAN_POINT ( 'NONE',  ( 1.318771912602902052, 0.8463551485318849821, 2.735644753062884682 ) ) ;
#1754 = VERTEX_POINT ( 'NONE', #10230 ) ;
#1755 = CARTESIAN_POINT ( 'NONE',  ( 3.087738755001680158, -1.914551322880700068, 4.324899777542419166 ) ) ;
#1756 = CARTESIAN_POINT ( 'NONE',  ( 6.055668657969080826, 2.288191360032190147, 3.166200345178005193 ) ) ;
#1757 = CARTESIAN_POINT ( 'NONE',  ( 3.863782463805509604, 3.054871173486015667, -11.50000000000000178 ) ) ;
#1758 = CARTESIAN_POINT ( 'NONE',  ( 5.440348179892473546, -2.235525092760683119, 4.379738847790846989 ) ) ;
#1759 = CARTESIAN_POINT ( 'NONE',  ( 4.426168130258279376, -1.169537401092704876, 3.148881729835365739 ) ) ;
#1760 = DIRECTION ( 'NONE',  ( -0.7071067811865490160, 0.7071067811865461294, 0.000000000000000000 ) ) ;
#1761 = CARTESIAN_POINT ( 'NONE',  ( 6.494065343965349513, 1.284109249086669902, -7.500000000000000000 ) ) ;
#1762 = EDGE_CURVE ( 'NONE', #6414, #6625, #5727, .T. ) ;
#1763 = ORIENTED_EDGE ( 'NONE', *, *, #12224, .T. ) ;
#1764 = CARTESIAN_POINT ( 'NONE',  ( 5.281672899770892826, -1.588097146882132771, -2.817746080430654221 ) ) ;
#1765 = CARTESIAN_POINT ( 'NONE',  ( 5.312602943908951048, 4.807445601653529188, 3.005102546038770139 ) ) ;
#1766 = CARTESIAN_POINT ( 'NONE',  ( 0.1023811024232924027, 7.127070202676689448, -7.500000000000000000 ) ) ;
#1767 = CARTESIAN_POINT ( 'NONE',  ( 5.622619281721700446, 5.065720089298549667, 2.762899996231184652 ) ) ;
#1768 =( BOUNDED_SURFACE ( )  B_SPLINE_SURFACE ( 1, 2, ( 
 ( #9909, #15723, #9723, #15436, #5530 ),
 ( #1351, #4197, #2492, #8578, #11350 ) ),
 .UNSPECIFIED., .F., .F., .T. ) 
 B_SPLINE_SURFACE_WITH_KNOTS ( ( 2, 2 ),
 ( 3, 2, 3 ),
 ( 0.000000000000000000, 1.000000000000000000 ),
 ( 0.000000000000000000, 0.5000000000000000000, 1.000000000000000000 ),
 .UNSPECIFIED. ) 
 GEOMETRIC_REPRESENTATION_ITEM ( )  RATIONAL_B_SPLINE_SURFACE ( (
 ( 1.000000000000000000, 0.9898214418809330173, 1.000000000000000000, 0.9898214418809330173, 1.000000000000000000),
 ( 1.000000000000000000, 0.9898214418809330173, 1.000000000000000000, 0.9898214418809330173, 1.000000000000000000) ) ) 
 REPRESENTATION_ITEM ( '' )  SURFACE ( )  );
#1769 = DIRECTION ( 'NONE',  ( 0.7071067811865490160, -0.7071067811865460184, 0.000000000000000000 ) ) ;
#1770 = CARTESIAN_POINT ( 'NONE',  ( 1.697056274847719815, 1.272792206135824111, 5.137499999999999289 ) ) ;
#1771 = CARTESIAN_POINT ( 'NONE',  ( 4.594857315877820092, 2.154114435775570158, -2.350673924118779734 ) ) ;
#1772 = DIRECTION ( 'NONE',  ( 0.000000000000000000, 0.000000000000000000, -1.000000000000000000 ) ) ;
#1773 = ORIENTED_EDGE ( 'NONE', *, *, #17692, .T. ) ;
#1774 = ORIENTED_EDGE ( 'NONE', *, *, #13862, .T. ) ;
#1775 = CARTESIAN_POINT ( 'NONE',  ( 4.725725014752301334, 1.973141462758989828, -2.279430063055849498 ) ) ;
#1776 = DIRECTION ( 'NONE',  ( 0.000000000000000000, 0.000000000000000000, -1.000000000000000000 ) ) ;
#1777 = CARTESIAN_POINT ( 'NONE',  ( 5.146099038906688072, 0.8617631723339098659, -2.141350187066633826 ) ) ;
#1778 = ORIENTED_EDGE ( 'NONE', *, *, #18692, .T. ) ;
#1779 = CARTESIAN_POINT ( 'NONE',  ( 6.426409133411809194, 1.271046183462205992, 5.233375863718960019 ) ) ;
#1780 = CARTESIAN_POINT ( 'NONE',  ( -3.512098304653215042, -3.558969507212269789, -11.32565880297845951 ) ) ;
#1781 = FACE_OUTER_BOUND ( 'NONE', #16207, .T. ) ;
#1782 = CARTESIAN_POINT ( 'NONE',  ( 3.507541414367914889, 3.563526397497555287, -11.50000000000000000 ) ) ;
#1783 = VECTOR ( 'NONE', #9191, 1000.000000000000114 ) ;
#1784 = B_SPLINE_CURVE_WITH_KNOTS ( 'NONE', 3,
 ( #8076, #5214, #6371, #12192, #8176, #12379, #15132, #2368 ),
 .UNSPECIFIED., .F., .F.,
 ( 4, 2, 2, 4 ),
 ( 0.000000000000000000, 0.5000000000000026645, 0.7500000000000013323, 1.000000000000000000 ),
 .UNSPECIFIED. ) ;
#1785 = VERTEX_POINT ( 'NONE', #18709 ) ;
#1786 = AXIS2_PLACEMENT_3D ( 'NONE', #11899, #10370, #17695 ) ;
#1787 = CARTESIAN_POINT ( 'NONE',  ( 6.713338911019433475, -3.697505142059932304, -0.9027653509184738745 ) ) ;
#1788 = CARTESIAN_POINT ( 'NONE',  ( 5.091168824543130356, -2.121320343559619737, -4.737500000000000711 ) ) ;
#1789 = CARTESIAN_POINT ( 'NONE',  ( 7.181835490134710120, -1.011666080051549788, 1.808330351090175148 ) ) ;
#1790 = CARTESIAN_POINT ( 'NONE',  ( 7.342947275286769937, 6.083802827346890041, -0.04643242875642259598 ) ) ;
#1791 = CARTESIAN_POINT ( 'NONE',  ( 4.424685335456834068, 3.285367776319810140, 4.518329988747449733 ) ) ;
#1792 = CARTESIAN_POINT ( 'NONE',  ( 3.650928504885980086, -2.692962840144975001, 0.2969358404361920334 ) ) ;
#1793 =( BOUNDED_SURFACE ( )  B_SPLINE_SURFACE ( 3, 2, ( 
 ( #691, #15705, #15349, #5067, #5612 ),
 ( #1334, #2848, #12861, #2310, #8654 ),
 ( #8120, #6500, #15801, #12321, #2755 ),
 ( #881, #13936, #6689, #1237, #18213 ) ),
 .UNSPECIFIED., .F., .F., .T. ) 
 B_SPLINE_SURFACE_WITH_KNOTS ( ( 4, 4 ),
 ( 3, 2, 3 ),
 ( 0.000000000000000000, 1.000000000000000000 ),
 ( 0.000000000000000000, 0.5000000000000000000, 1.000000000000000000 ),
 .UNSPECIFIED. ) 
 GEOMETRIC_REPRESENTATION_ITEM ( )  RATIONAL_B_SPLINE_SURFACE ( (
 ( 1.000000000000000000, 0.9510565162951539753, 1.000000000000000000, 0.9510565162951539753, 1.000000000000000000),
 ( 0.8047378541243649375, 0.7653511800743559856, 0.8047378541243649375, 0.7653511800743559856, 0.8047378541243649375),
 ( 0.8047378541243649375, 0.7653511800743559856, 0.8047378541243649375, 0.7653511800743559856, 0.8047378541243649375),
 ( 1.000000000000000000, 0.9510565162951539753, 1.000000000000000000, 0.9510565162951539753, 1.000000000000000000) ) ) 
 REPRESENTATION_ITEM ( '' )  SURFACE ( )  );
#1794 = FACE_OUTER_BOUND ( 'NONE', #9171, .T. ) ;
#1795 = EDGE_CURVE ( 'NONE', #12956, #6480, #265, .T. ) ;
#1796 = CARTESIAN_POINT ( 'NONE',  ( 7.101215047402689606, -5.163170432276679378, 3.884026418885805132 ) ) ;
#1797 = ORIENTED_EDGE ( 'NONE', *, *, #6770, .T. ) ;
#1798 = CARTESIAN_POINT ( 'NONE',  ( 3.567431430558839711, -0.2030290150380789915, 1.422425213538531796 ) ) ;
#1799 = CARTESIAN_POINT ( 'NONE',  ( 4.585409864019120540, 1.466025370252371784, -0.5670243287619268768 ) ) ;
#1800 = CIRCLE ( 'NONE', #17004, 0.4000000000000000222 ) ;
#1801 = CARTESIAN_POINT ( 'NONE',  ( 5.125140389328519674, -1.456155628745620101, -1.293588837835721872 ) ) ;
#1802 = CARTESIAN_POINT ( 'NONE',  ( 7.403942955727369934, 5.369516914721160106, -3.532451652660679731 ) ) ;
#1803 = CARTESIAN_POINT ( 'NONE',  ( 5.557528805401880767, 2.321347998044960281, 4.207347640717235215 ) ) ;
#1804 = CARTESIAN_POINT ( 'NONE',  ( 3.111267436504399964, 2.404157708039524888, -4.737499110033109417 ) ) ;
#1805 = ORIENTED_EDGE ( 'NONE', *, *, #565, .T. ) ;
#1806 = CARTESIAN_POINT ( 'NONE',  ( 3.011012836366662171, 1.698031261025556571, -5.893454952504260547 ) ) ;
#1807 = CARTESIAN_POINT ( 'NONE',  ( 6.266842498902486014, 1.298710437675678175, 4.702435802638844642 ) ) ;
#1808 = DIRECTION ( 'NONE',  ( 0.000000000000000000, -1.000000000000000000, 0.000000000000000000 ) ) ;
#1809 = CARTESIAN_POINT ( 'NONE',  ( 8.226159130795169361, -4.789371115888480190, -1.837517033291719892 ) ) ;
#1810 = CARTESIAN_POINT ( 'NONE',  ( 3.511607618746834802, 3.559460193118639815, -11.50000000000000000 ) ) ;
#1811 = CARTESIAN_POINT ( 'NONE',  ( 4.211564138303780069, 3.566610454748245118, -5.537499848560900162 ) ) ;
#1812 = CARTESIAN_POINT ( 'NONE',  ( 4.525483399593859701, 3.252691193458074892, 4.737500000000000711 ) ) ;
#1813 = EDGE_CURVE ( 'NONE', #11184, #18738, #6521, .T. ) ;
#1814 = TOROIDAL_SURFACE ( 'NONE', #15490, 0.5999999999999999778, 0.2000000000000000111 ) ;
#1815 = EDGE_CURVE ( 'NONE', #2847, #2823, #16043, .T. ) ;
#1816 = CARTESIAN_POINT ( 'NONE',  ( 6.291206056632200116, -3.926154784578949730, 2.051823583588844979 ) ) ;
#1817 = CARTESIAN_POINT ( 'NONE',  ( 6.082066604142526423, -4.043505287391537806, 1.916271894924260533 ) ) ;
#1818 = CARTESIAN_POINT ( 'NONE',  ( 7.140508307453151460, 3.187782596681193681, -3.367529656495682033 ) ) ;
#1819 = CARTESIAN_POINT ( 'NONE',  ( 4.493180337160150195, -0.9759933667720760431, 4.637499999999909583 ) ) ;
#1820 = ORIENTED_EDGE ( 'NONE', *, *, #3898, .F. ) ;
#1821 = VERTEX_POINT ( 'NONE', #233 ) ;
#1822 = CARTESIAN_POINT ( 'NONE',  ( 4.414719766649585431, 3.609924419983700172, 3.976313243416940590 ) ) ;
#1823 = FACE_OUTER_BOUND ( 'NONE', #3828, .T. ) ;
#1824 = DIRECTION ( 'NONE',  ( 0.000000000000000000, 0.000000000000000000, -1.000000000000000000 ) ) ;
#1825 = CARTESIAN_POINT ( 'NONE',  ( 5.515432893255069580, 9.540979117872440597E-15, 5.337500000000000355 ) ) ;
#1826 = ADVANCED_FACE ( 'NONE', ( #2993 ), #8461, .F. ) ;
#1827 = CARTESIAN_POINT ( 'NONE',  ( 7.207654342640111622, -3.789190234745785979, -0.6145382979701219384 ) ) ;
#1828 = CARTESIAN_POINT ( 'NONE',  ( 5.726109686228270768, 3.426712342840104064, -1.941265028550725358 ) ) ;
#1829 = DIRECTION ( 'NONE',  ( 0.000000000000000000, 0.000000000000000000, 1.000000000000000000 ) ) ;
#1830 = CARTESIAN_POINT ( 'NONE',  ( -2.721091459044159944, -5.057083134007870129, -7.500000000000000000 ) ) ;
#1831 = CARTESIAN_POINT ( 'NONE',  ( 4.211606930049960340, 3.566567663002065292, -5.537499999999999645 ) ) ;
#1832 = DIRECTION ( 'NONE',  ( 0.7071067811865470176, 0.7071067811865480168, 0.000000000000000000 ) ) ;
#1833 = LINE ( 'NONE', #16033, #823 ) ;
#1834 = LINE ( 'NONE', #7741, #13965 ) ;
#1835 = FACE_OUTER_BOUND ( 'NONE', #18309, .T. ) ;
#1836 = CARTESIAN_POINT ( 'NONE',  ( 8.226159130795169361, -4.789371115888480190, -1.837517033291719892 ) ) ;
#1837 = EDGE_CURVE ( 'NONE', #11389, #15654, #18196, .T. ) ;
#1838 = CARTESIAN_POINT ( 'NONE',  ( 5.945870640755009262, 4.191932804602524598, 2.091916494210644739 ) ) ;
#1839 = CARTESIAN_POINT ( 'NONE',  ( 5.055941563072120282, 1.640371134766725358, 1.498612248039972616 ) ) ;
#1840 = CARTESIAN_POINT ( 'NONE',  ( 0.000000000000000000, 0.000000000000000000, 6.500024999999999054 ) ) ;
#1841 = ORIENTED_EDGE ( 'NONE', *, *, #9744, .F. ) ;
#1842 = CARTESIAN_POINT ( 'NONE',  ( 6.646803743153550492, 1.131370849898488018, 4.737500000000000711 ) ) ;
#1843 = ORIENTED_EDGE ( 'NONE', *, *, #10918, .T. ) ;
#1844 = CARTESIAN_POINT ( 'NONE',  ( 5.653629771749389299, -2.615062866952829967, -4.207711114623889692 ) ) ;
#1845 = CARTESIAN_POINT ( 'NONE',  ( 7.636718789264570262, 3.983498870699745176, 3.295364357984505332 ) ) ;
#1846 = CARTESIAN_POINT ( 'NONE',  ( 5.379661085784929853, -1.862120395607944845, -4.637500000000000178 ) ) ;
#1847 = ORIENTED_EDGE ( 'NONE', *, *, #17347, .F. ) ;
#1848 = CARTESIAN_POINT ( 'NONE',  ( 3.132319299996719764, -1.993566457718309870, 4.022243772060435596 ) ) ;
#1849 = CARTESIAN_POINT ( 'NONE',  ( 4.292015944615045875, 3.812099717089854956, 3.361785712680339877 ) ) ;
#1850 = CARTESIAN_POINT ( 'NONE',  ( 6.020657834423371213, -2.115484497688750132, 3.565365409436877187 ) ) ;
#1851 = DIRECTION ( 'NONE',  ( 0.000000000000000000, 0.000000000000000000, 1.000000000000000000 ) ) ;
#1852 = CARTESIAN_POINT ( 'NONE',  ( 3.989805101906170215, -1.276594383264496146, 3.385907987872440295 ) ) ;
#1853 = CARTESIAN_POINT ( 'NONE',  ( 7.265394564893790097, 3.560821043961075016, 3.477149428492570138 ) ) ;
#1854 = EDGE_CURVE ( 'NONE', #5077, #11693, #1296, .T. ) ;
#1855 = CARTESIAN_POINT ( 'NONE',  ( 7.057977025742729893, -0.4686114861186040370, -7.700635193459250516 ) ) ;
#1856 = EDGE_LOOP ( 'NONE', ( #5096, #5200, #9683, #4614, #13428, #12979, #4978, #1869, #8029, #8315, #7492, #11216, #4912 ) ) ;
#1857 = EDGE_CURVE ( 'NONE', #13374, #14124, #1471, .T. ) ;
#1858 = CARTESIAN_POINT ( 'NONE',  ( 4.046844362444835141, -3.566574239912365218, 2.693883439496577381 ) ) ;
#1859 = CARTESIAN_POINT ( 'NONE',  ( 2.545584412271574948, 1.272792206135826110, -5.137499999999999289 ) ) ;
#1860 = DIRECTION ( 'NONE',  ( 0.000000000000000000, 0.000000000000000000, 1.000000000000000000 ) ) ;
#1861 = CARTESIAN_POINT ( 'NONE',  ( -6.164847398208459950, 1.613327194843555024, -7.698973532095179984 ) ) ;
#1862 = CARTESIAN_POINT ( 'NONE',  ( 4.085771028251914849, 0.9657287590771509445, -5.265477476252129918 ) ) ;
#1863 = ADVANCED_FACE ( 'NONE', ( #14792 ), #13435, .T. ) ;
#1864 = DIRECTION ( 'NONE',  ( 0.000000000000000000, 0.000000000000000000, 1.000000000000000000 ) ) ;
#1865 = CARTESIAN_POINT ( 'NONE',  ( 5.182203023080248272, -3.161638167191825666, -2.073520738366428251 ) ) ;
#1866 = CARTESIAN_POINT ( 'NONE',  ( 3.914787529242000463, 1.001941766875650064, -4.479624976964280414 ) ) ;
#1867 = ORIENTED_EDGE ( 'NONE', *, *, #3106, .F. ) ;
#1868 = CYLINDRICAL_SURFACE ( 'NONE', #12130, 0.1999999999999996503 ) ;
#1869 = ORIENTED_EDGE ( 'NONE', *, *, #12927, .F. ) ;
#1870 = CARTESIAN_POINT ( 'NONE',  ( 4.224928338859516685, 1.247282244535289353, -3.080671034636643046 ) ) ;
#1871 = DIRECTION ( 'NONE',  ( -0.7071067811865489050, 0.7071067811865460184, 0.000000000000000000 ) ) ;
#1872 = ADVANCED_FACE ( 'NONE', ( #4683 ), #12325, .F. ) ;
#1873 = CARTESIAN_POINT ( 'NONE',  ( 5.890328370920439482, 2.380464432643845551, -3.867158316758919856 ) ) ;
#1874 = VERTEX_POINT ( 'NONE', #10889 ) ;
#1875 = CARTESIAN_POINT ( 'NONE',  ( 3.105615940201249980, 2.380510541778645184, 4.637501884172140265 ) ) ;
#1876 = CARTESIAN_POINT ( 'NONE',  ( -3.544861076514614684, -3.526206735350850163, -11.50000000000000000 ) ) ;
#1877 = CARTESIAN_POINT ( 'NONE',  ( 6.078241795772480138, -1.130657710496303814, 4.737473860233269995 ) ) ;
#1878 = CARTESIAN_POINT ( 'NONE',  ( 1.458530837634262056, 6.319643755417749809, -7.500000000000000000 ) ) ;
#1879 = ORIENTED_EDGE ( 'NONE', *, *, #9848, .T. ) ;
#1880 =( BOUNDED_SURFACE ( )  B_SPLINE_SURFACE ( 3, 2, ( 
 ( #4450, #4628, #10273 ),
 ( #3122, #8834, #14651 ),
 ( #11615, #7606, #7697 ),
 ( #6165, #17784, #2935 ),
 ( #8923, #13320, #1602 ),
 ( #173, #5975, #3310 ),
 ( #4721, #14739, #16360 ),
 ( #18846, #1694, #270 ) ),
 .UNSPECIFIED., .F., .F., .T. ) 
 B_SPLINE_SURFACE_WITH_KNOTS ( ( 4, 2, 2, 4 ),
 ( 3, 3 ),
 ( 2.439454888092384977E-19, 0.0003604986796124660248, 0.0005407480194186990372, 0.0007209973592249320495 ),
 ( 0.000000000000000000, 1.000000000000000000 ),
 .UNSPECIFIED. ) 
 GEOMETRIC_REPRESENTATION_ITEM ( )  RATIONAL_B_SPLINE_SURFACE ( (
 ( 1.000000000000000000, 0.7071067811865480168, 1.000000000000000000),
 ( 1.000000000000000000, 0.7388057116585460271, 1.000000000000000000),
 ( 1.000000000000000000, 0.7932693214109299840, 1.000000000000000000),
 ( 1.000000000000000000, 0.8913583561643729780, 1.000000000000000000),
 ( 1.000000000000000000, 0.9263202277948170416, 1.000000000000000000),
 ( 1.000000000000000000, 0.9815240679499489529, 1.000000000000000000),
 ( 1.000000000000000000, 1.000482822042009889, 1.000000000000000000),
 ( 1.000000000000000000, 1.000000000000000000, 1.000000000000000000) ) ) 
 REPRESENTATION_ITEM ( '' )  SURFACE ( )  );
#1881 = CARTESIAN_POINT ( 'NONE',  ( 7.313830407542498691, -3.670236963353864734, 0.4673673245407439780 ) ) ;
#1882 = CARTESIAN_POINT ( 'NONE',  ( 4.825192866867879182, 3.479222901442047267, -4.420341982045651541 ) ) ;
#1883 = CARTESIAN_POINT ( 'NONE',  ( 5.823379137985480902, 5.333521030435750099, 3.201126554655859824 ) ) ;
#1884 = CARTESIAN_POINT ( 'NONE',  ( 4.030561796750309789, 3.271164991938444899, -4.539222390639960025 ) ) ;
#1885 = FACE_OUTER_BOUND ( 'NONE', #2754, .T. ) ;
#1886 = CARTESIAN_POINT ( 'NONE',  ( 3.541662448241879702, -2.915737068793938125, 0.2662878311344114013 ) ) ;
#1887 = CARTESIAN_POINT ( 'NONE',  ( 1.925059551727564822, 1.452879310205257957, 1.446554656425636187 ) ) ;
#1888 = AXIS2_PLACEMENT_3D ( 'NONE', #11545, #4193, #8293 ) ;
#1889 = CARTESIAN_POINT ( 'NONE',  ( 5.562622164697740956, 2.104968163216702326, -4.476391889051789974 ) ) ;
#1890 = ORIENTED_EDGE ( 'NONE', *, *, #2550, .F. ) ;
#1891 = CARTESIAN_POINT ( 'NONE',  ( 6.228805853799669556, -4.099863105367174576, -1.955059367010620219 ) ) ;
#1892 = CARTESIAN_POINT ( 'NONE',  ( 8.234823479421665482, 5.057056517948079311, -1.616376119386775834 ) ) ;
#1893 = CARTESIAN_POINT ( 'NONE',  ( 4.910530836302990032, -1.782339382987055076, -1.492475845102032128 ) ) ;
#1894 = CARTESIAN_POINT ( 'NONE',  ( 7.646935075937400406, 3.935658273919879768, -1.302387381260701860 ) ) ;
#1895 = VECTOR ( 'NONE', #3011, 1000.000000000000114 ) ;
#1896 = CARTESIAN_POINT ( 'NONE',  ( 5.911136824046160143, -1.074686111330829918, 2.537499999999999645 ) ) ;
#1897 = CARTESIAN_POINT ( 'NONE',  ( 3.409358155794315337, 1.879572520527559965, 3.390643460182409807 ) ) ;
#1898 = ORIENTED_EDGE ( 'NONE', *, *, #1364, .F. ) ;
#1899 =( BOUNDED_CURVE ( )  B_SPLINE_CURVE ( 1, ( #5540, #15538 ),
 .UNSPECIFIED., .F., .T. ) 
 B_SPLINE_CURVE_WITH_KNOTS ( ( 2, 2 ),
 ( 0.000000000000000000, 1.000000000000000000 ),
 .UNSPECIFIED. ) 
 CURVE ( )  GEOMETRIC_REPRESENTATION_ITEM ( )  RATIONAL_B_SPLINE_CURVE ( ( 0.9755658025439624126, 0.9755658025439624126 ) ) 
 REPRESENTATION_ITEM ( '' )  );
#1900 = CARTESIAN_POINT ( 'NONE',  ( 3.818376618407349543, 3.394112549695434744, 5.337500000000000355 ) ) ;
#1901 = PLANE ( 'NONE',  #2656 ) ;
#1902 = CARTESIAN_POINT ( 'NONE',  ( 6.463525717350540489, -3.789097685807409910, -2.100692092876485173 ) ) ;
#1903 = CARTESIAN_POINT ( 'NONE',  ( 3.511772804047485153, 3.559295007817980139, -11.50000000000000000 ) ) ;
#1904 = CARTESIAN_POINT ( 'NONE',  ( 1.010206090282538494, -0.4297703350130953615, -2.735576792947003177 ) ) ;
#1905 = CARTESIAN_POINT ( 'NONE',  ( 6.806419702233803548, 0.9480781143297152269, -7.508241004270495011 ) ) ;
#1906 = CARTESIAN_POINT ( 'NONE',  ( 3.117442343053760112, -2.427746097783909818, 4.637512451352479914 ) ) ;
#1907 = CARTESIAN_POINT ( 'NONE',  ( 6.029455261591840198, -4.131119867841637650, 1.903200227749232143 ) ) ;
#1908 = CARTESIAN_POINT ( 'NONE',  ( 7.360843421854749380, 3.423265405249162008, -2.899759363781229560 ) ) ;
#1909 = DIRECTION ( 'NONE',  ( 0.000000000000000000, 0.000000000000000000, 1.000000000000000000 ) ) ;
#1910 = EDGE_LOOP ( 'NONE', ( #470, #16893, #17309, #15097 ) ) ;
#1911 = ORIENTED_EDGE ( 'NONE', *, *, #12760, .F. ) ;
#1912 = CARTESIAN_POINT ( 'NONE',  ( 4.385530480754105120, 3.541823577557044800, 4.042731098001070222 ) ) ;
#1913 = EDGE_CURVE ( 'NONE', #2544, #11176, #6217, .T. ) ;
#1914 = CARTESIAN_POINT ( 'NONE',  ( 6.821348371216482853, 2.854653042455697509, 3.211757760523239469 ) ) ;
#1915 = CARTESIAN_POINT ( 'NONE',  ( 3.092731346413118754, 2.330009092803655424, 4.423511261873979805 ) ) ;
#1916 = CARTESIAN_POINT ( 'NONE',  ( 5.815599616226394986, 5.306351857839981534, 0.8955337856217913117 ) ) ;
#1917 = CARTESIAN_POINT ( 'NONE',  ( 3.252691193458124630, 0.2828427124746614729, -5.137499999999999289 ) ) ;
#1918 = CARTESIAN_POINT ( 'NONE',  ( 6.421486486980350961, -1.244370815390870133, -4.737525904263599763 ) ) ;
#1919 = CARTESIAN_POINT ( 'NONE',  ( -2.721091459044159944, -5.057083134007870129, -7.644750026658570619 ) ) ;
#1920 = FACE_OUTER_BOUND ( 'NONE', #15353, .T. ) ;
#1921 = CARTESIAN_POINT ( 'NONE',  ( 6.923569271898779576, -0.7660162080629620007, -7.500000000000000000 ) ) ;
#1922 = CARTESIAN_POINT ( 'NONE',  ( 5.367838736263900401, -1.814893506093870013, 4.637509106956790639 ) ) ;
#1923 = CARTESIAN_POINT ( 'NONE',  ( 7.168274877024957803, 0.3047335678637255185, 0.6719681887794056729 ) ) ;
#1924 = CARTESIAN_POINT ( 'NONE',  ( 5.349197326990909218, -0.6003454505770100535, 2.384925879020144635 ) ) ;
#1925 = CARTESIAN_POINT ( 'NONE',  ( 3.722063864485089635, 2.924136805832105335, 1.264537960292822172 ) ) ;
#1926 = CARTESIAN_POINT ( 'NONE',  ( 1.925059551727564822, 1.452879310205257957, 1.446554656425636187 ) ) ;
#1927 = AXIS2_PLACEMENT_3D ( 'NONE', #17094, #6812, #18524 ) ;
#1928 = CARTESIAN_POINT ( 'NONE',  ( 5.445932825223789742, -4.918398360580480855, -3.540667935630104957 ) ) ;
#1929 = CARTESIAN_POINT ( 'NONE',  ( 5.914472343547309663, 4.491658325726965550, -2.064803668439035178 ) ) ;
#1930 = CARTESIAN_POINT ( 'NONE',  ( 7.992907716307314558, 0.5684874681015008591, 2.309580858992513086 ) ) ;
#1931 = VERTEX_POINT ( 'NONE', #15071 ) ;
#1932 = CARTESIAN_POINT ( 'NONE',  ( 4.275434779335069990, 2.473536972318045368, 2.350673924118854785 ) ) ;
#1933 = VERTEX_POINT ( 'NONE', #2028 ) ;
#1934 = CARTESIAN_POINT ( 'NONE',  ( 5.518733501631730931, -2.955112183224740008, 1.212370607021777902 ) ) ;
#1935 = MANIFOLD_SOLID_BREP ( 'Cut-Extrude6', #13995 ) ;
#1936 = CARTESIAN_POINT ( 'NONE',  ( 2.545584412271580277, -1.272792206135744175, -5.337500000000000355 ) ) ;
#1937 = CARTESIAN_POINT ( 'NONE',  ( 0.9899494936611729079, 0.2828427124746574761, 4.737500000000000711 ) ) ;
#1938 = VERTEX_POINT ( 'NONE', #10506 ) ;
#1939 = CARTESIAN_POINT ( 'NONE',  ( 6.412123477260290194, 2.670291035627255116, -0.4006489312736989938 ) ) ;
#1940 = EDGE_CURVE ( 'NONE', #15825, #12041, #7847, .T. ) ;
#1941 = CARTESIAN_POINT ( 'NONE',  ( 3.914789816749305373, 3.240699533778105046, 4.583776168518489236 ) ) ;
#1942 = DIRECTION ( 'NONE',  ( -0.2830530397131560405, -0.8491591191394721738, -0.4458808889057910840 ) ) ;
#1943 = EDGE_CURVE ( 'NONE', #13664, #6265, #9779, .T. ) ;
#1944 = VECTOR ( 'NONE', #18572, 1000.000000000000227 ) ;
#1945 = CARTESIAN_POINT ( 'NONE',  ( 6.910595642264611094, 3.794650639990725161, 1.837499999999999911 ) ) ;
#1946 = CYLINDRICAL_SURFACE ( 'NONE', #6281, 0.3999999999999999112 ) ;
#1947 = CARTESIAN_POINT ( 'NONE',  ( 7.560013282597421558, 6.011243965028699954, 0.8955337856217895354 ) ) ;
#1948 = CARTESIAN_POINT ( 'NONE',  ( 3.889087296526010373, -3.889087296526005044, -7.699294843580619663 ) ) ;
#1949 = VERTEX_POINT ( 'NONE', #9354 ) ;
#1950 = CARTESIAN_POINT ( 'NONE',  ( 5.430299465734952591, -1.589821064506693693, -3.001251976635766816 ) ) ;
#1951 = DIRECTION ( 'NONE',  ( 0.000000000000000000, 0.000000000000000000, 1.000000000000000000 ) ) ;
#1952 = CARTESIAN_POINT ( 'NONE',  ( 3.114200939768009047, -1.826747698088193150, -4.687424041088040561 ) ) ;
#1953 = CARTESIAN_POINT ( 'NONE',  ( 2.938311659073094884, 3.862752304919925272, -11.29886674772121857 ) ) ;
#1954 = CARTESIAN_POINT ( 'NONE',  ( 3.160790025239178291, 0.6504473853504388892, -3.655032098680576436 ) ) ;
#1955 = CARTESIAN_POINT ( 'NONE',  ( 6.211151420776286791, 5.902647398385322930, -2.561933607374172084 ) ) ;
#1956 = CARTESIAN_POINT ( 'NONE',  ( 3.889087296526033910, -3.889087296525993942, -7.500000000000000000 ) ) ;
#1957 = CARTESIAN_POINT ( 'NONE',  ( 3.420149659412105247, -2.313618269678485273, 0.2171868193207809883 ) ) ;
#1958 = ORIENTED_EDGE ( 'NONE', *, *, #17676, .T. ) ;
#1959 = CARTESIAN_POINT ( 'NONE',  ( 5.379690839621639853, -2.380451371753889767, 4.637506001899829755 ) ) ;
#1960 = EDGE_CURVE ( 'NONE', #7016, #16481, #3230, .T. ) ;
#1961 = ORIENTED_EDGE ( 'NONE', *, *, #4389, .T. ) ;
#1962 = FACE_OUTER_BOUND ( 'NONE', #9846, .T. ) ;
#1963 = FACE_OUTER_BOUND ( 'NONE', #15444, .T. ) ;
#1964 = CARTESIAN_POINT ( 'NONE',  ( 5.847825995386149778, 2.355224668718159720, -3.890876505921259998 ) ) ;
#1965 = VERTEX_POINT ( 'NONE', #9072 ) ;
#1966 = EDGE_CURVE ( 'NONE', #7337, #14597, #14888, .T. ) ;
#1967 = CARTESIAN_POINT ( 'NONE',  ( 3.461767137152135021, 2.523102305364769649, 3.175738280235850031 ) ) ;
#1968 = CARTESIAN_POINT ( 'NONE',  ( -3.517767386087809811, -3.553300425777685234, -11.50000000000000000 ) ) ;
#1969 = CARTESIAN_POINT ( 'NONE',  ( 5.729054369456171969, -2.049120223595909174, -5.355482908437198653 ) ) ;
#1970 = CARTESIAN_POINT ( 'NONE',  ( 3.511014121181835090, 3.560053690683619543, -11.50000000000000000 ) ) ;
#1971 = ORIENTED_EDGE ( 'NONE', *, *, #9134, .F. ) ;
#1972 = CARTESIAN_POINT ( 'NONE',  ( 7.118049796170249799, 3.413476275237510293, -2.854843610705774637 ) ) ;
#1973 = CARTESIAN_POINT ( 'NONE',  ( 5.677300645955249969, -0.1224519761011239882, 0.3962601825389565069 ) ) ;
#1974 = CARTESIAN_POINT ( 'NONE',  ( 5.465951230943540295, 2.098062228239874649, 4.317814500696825597 ) ) ;
#1975 = CARTESIAN_POINT ( 'NONE',  ( 6.296939649538789929, 3.900933657748680172, -2.061999332990675171 ) ) ;
#1976 = DIRECTION ( 'NONE',  ( 0.7071067811865462405, 0.7071067811865489050, 0.000000000000000000 ) ) ;
#1977 = DIRECTION ( 'NONE',  ( 0.7071067811865462405, 0.7071067811865486830, 0.000000000000000000 ) ) ;
#1978 = CARTESIAN_POINT ( 'NONE',  ( 3.701366309527271525, -3.178271049721033581, 3.281165735311984744 ) ) ;
#1979 = CARTESIAN_POINT ( 'NONE',  ( 5.621660981073909547, 2.049199976229527653, -4.273999469555987751 ) ) ;
#1980 = ORIENTED_EDGE ( 'NONE', *, *, #7807, .T. ) ;
#1981 = CARTESIAN_POINT ( 'NONE',  ( 4.684289245119010126, -3.065623182969310356, -1.417973125757715946 ) ) ;
#1982 = EDGE_CURVE ( 'NONE', #14432, #10471, #2496, .T. ) ;
#1983 = CARTESIAN_POINT ( 'NONE',  ( 2.882034661785243923, 1.300731599538059058, -0.04325868052124606095 ) ) ;
#1984 = CARTESIAN_POINT ( 'NONE',  ( 5.627437715148110087, -1.161411357031349567, -0.4117321549565219896 ) ) ;
#1985 = CARTESIAN_POINT ( 'NONE',  ( 6.724858433188473761, 3.833512030765738210, 0.2675563093696504136 ) ) ;
#1986 =( BOUNDED_CURVE ( )  B_SPLINE_CURVE ( 1, ( #5766, #4607 ),
 .UNSPECIFIED., .F., .T. ) 
 B_SPLINE_CURVE_WITH_KNOTS ( ( 2, 2 ),
 ( 0.000000000000000000, 1.000000000000000000 ),
 .UNSPECIFIED. ) 
 CURVE ( )  GEOMETRIC_REPRESENTATION_ITEM ( )  RATIONAL_B_SPLINE_CURVE ( ( 0.9975963477478611008, 0.9975963477478611008 ) ) 
 REPRESENTATION_ITEM ( '' )  );
#1987 = CYLINDRICAL_SURFACE ( 'NONE', #13879, 0.1999999999999996503 ) ;
#1988 = CARTESIAN_POINT ( 'NONE',  ( 3.345393599125325412, 1.844916003289684969, 3.538734122641189916 ) ) ;
#1989 = VERTEX_POINT ( 'NONE', #1071 ) ;
#1990 = CARTESIAN_POINT ( 'NONE',  ( 6.415355750350880015, -1.362818842701140065, 5.486558286809259499 ) ) ;
#1991 = DIRECTION ( 'NONE',  ( -0.7071067811865525687, 0.7071067811865425767, -6.808789643208945757E-15 ) ) ;
#1992 = CARTESIAN_POINT ( 'NONE',  ( 3.840879424502169570, 2.977006783236624710, -2.766778518459094727 ) ) ;
#1993 = CARTESIAN_POINT ( 'NONE',  ( 4.045927653396265811, -3.476684590443309908, -5.337500000000000355 ) ) ;
#1994 = EDGE_CURVE ( 'NONE', #9568, #11863, #5663, .T. ) ;
#1995 = CARTESIAN_POINT ( 'NONE',  ( 3.551804465609759820, 3.519263346255694813, -11.33986927399229927 ) ) ;
#1996 = CARTESIAN_POINT ( 'NONE',  ( 6.367017083021839774, 1.289026103093277920, 5.258147516419234613 ) ) ;
#1997 = CARTESIAN_POINT ( 'NONE',  ( 4.888172754418570243, 4.264649274649805477, -2.749337857460180334 ) ) ;
#1998 = CIRCLE ( 'NONE', #5653, 0.4000000000000000777 ) ;
#1999 = CARTESIAN_POINT ( 'NONE',  ( 7.189585903433820313, -3.475596369382685236, -3.501307969421814992 ) ) ;
#2000 = AXIS2_PLACEMENT_3D ( 'NONE', #3707, #7913, #3623 ) ;
#2001 = CARTESIAN_POINT ( 'NONE',  ( 7.274378202222449019, 3.315413015596982316, -3.280225258848335379 ) ) ;
#2002 = ORIENTED_EDGE ( 'NONE', *, *, #1284, .T. ) ;
#2003 = VERTEX_POINT ( 'NONE', #11077 ) ;
#2004 = CARTESIAN_POINT ( 'NONE',  ( 6.868665211651550528, -3.172251081197409839, 3.583245254838309801 ) ) ;
#2005 = CARTESIAN_POINT ( 'NONE',  ( 3.225401347998007040, -0.7202001603923421369, -2.662957124892569638 ) ) ;
#2006 = CARTESIAN_POINT ( 'NONE',  ( 3.283186486582703623, -2.242798734918292514, 3.484897941509113029 ) ) ;
#2007 = CARTESIAN_POINT ( 'NONE',  ( 3.185926179843148187, 1.622124053492771001, 3.795533785621841627 ) ) ;
#2008 = CARTESIAN_POINT ( 'NONE',  ( 5.915970983550390194, 5.110219637906689982, 1.837499999999999911 ) ) ;
#2009 = CIRCLE ( 'NONE', #13276, 0.4000000000000000777 ) ;
#2010 = AXIS2_PLACEMENT_3D ( 'NONE', #9816, #8489, #14120 ) ;
#2011 = CARTESIAN_POINT ( 'NONE',  ( 5.123736964858548681, 4.552264448813628128, 3.643490568459587298 ) ) ;
#2012 = CARTESIAN_POINT ( 'NONE',  ( 6.081118318204309148, 1.131370849898485798, -5.137499999999999289 ) ) ;
#2013 = CARTESIAN_POINT ( 'NONE',  ( 5.479627205583479821, -3.367969022586760008, 0.9016188615535449813 ) ) ;
#2014 = CARTESIAN_POINT ( 'NONE',  ( 1.523868810112669392, -1.157161318164104724, 2.735521757669304499 ) ) ;
#2015 = CARTESIAN_POINT ( 'NONE',  ( 1.519520194595636475, -1.263479850843665320, -1.640328188432225387 ) ) ;
#2016 = CARTESIAN_POINT ( 'NONE',  ( 4.575323237590597891, -1.532081974767627308, 1.196439786270227845 ) ) ;
#2017 = CARTESIAN_POINT ( 'NONE',  ( 5.374011537017810092, -1.838477631085064790, 4.737499999999930544 ) ) ;
#2018 = CARTESIAN_POINT ( 'NONE',  ( 0.9899494936611739071, -0.2828427124745804822, 4.737500000000000711 ) ) ;
#2019 = CARTESIAN_POINT ( 'NONE',  ( 7.756170662215438938, -5.893504611053430153, -1.837517637239655111 ) ) ;
#2020 = CARTESIAN_POINT ( 'NONE',  ( 4.359506577883880851, 3.367758142437778268, -5.211591324172251127 ) ) ;
#2021 = CARTESIAN_POINT ( 'NONE',  ( 5.910081696487651470, -5.608487027698277672, -2.432410790906647247 ) ) ;
#2022 = FACE_OUTER_BOUND ( 'NONE', #537, .T. ) ;
#2023 = B_SPLINE_CURVE_WITH_KNOTS ( 'NONE', 3,
 ( #5531, #4198, #18582, #1446, #2679, #8765, #14306, #17063, #14589, #2771, #5819, #7161, #5725, #9814, #10016, #15625, #17153, #5438 ),
 .UNSPECIFIED., .F., .F.,
 ( 4, 2, 2, 2, 2, 2, 2, 2, 4 ),
 ( 0.006635351281854979730, 0.02487412442895899772, 0.04311319135309489570, 0.06135225827723080061, 0.07959132520136669164, 0.09783039212550259656, 0.1160694590496384043, 0.1343085259737744064, 0.1525475928979105056 ),
 .UNSPECIFIED. ) ;
#2024 = ADVANCED_FACE ( 'NONE', ( #2315 ), #5179, .F. ) ;
#2025 = DIRECTION ( 'NONE',  ( -0.7071067811865457964, -0.7071067811865491270, 0.000000000000000000 ) ) ;
#2026 = VECTOR ( 'NONE', #3236, 1000.000000000000000 ) ;
#2027 = EDGE_LOOP ( 'NONE', ( #9000, #4905, #6787, #1356 ) ) ;
#2028 = CARTESIAN_POINT ( 'NONE',  ( 2.404163056034265278, 1.131370849898515996, -5.137499999999999289 ) ) ;
#2029 = VECTOR ( 'NONE', #14053, 1000.000000000000114 ) ;
#2030 = B_SPLINE_SURFACE_WITH_KNOTS ( 'NONE', 1, 3, ( 
 ( #6585, #15249, #13834, #12408, #10971, #16782, #15340, #2302, #6682, #12502 ),
 ( #5249, #11066, #16878, #7158, #17253, #15911, #6869, #12969, #1250, #9905 ) ),
 .UNSPECIFIED., .F., .F., .F.,
 ( 2, 2 ),
 ( 4, 2, 2, 2, 4 ),
 ( 0.000000000000000000, 1.000000000000000000 ),
 ( 0.6219191816511250304, 0.6583973154993969512, 0.6948754493476689831, 0.7313535831959410149, 0.7678317170442119366 ),
 .UNSPECIFIED. ) ;
#2031 = ORIENTED_EDGE ( 'NONE', *, *, #15697, .F. ) ;
#2032 = DIRECTION ( 'NONE',  ( -0.3916072995501352905, 0.9201324485850125301, -1.436629943012519130E-16 ) ) ;
#2033 = CARTESIAN_POINT ( 'NONE',  ( 5.567052958962489306, 2.555264257307539921, -2.255650127255239834 ) ) ;
#2034 = EDGE_LOOP ( 'NONE', ( #8394, #18030, #14706, #18216 ) ) ;
#2035 = CARTESIAN_POINT ( 'NONE',  ( 5.959742478450816172, 1.978419964153184996, 0.5635947537919427930 ) ) ;
#2036 = CARTESIAN_POINT ( 'NONE',  ( 4.139474320012135777, 3.647491676019919637, 3.482261150859784493 ) ) ;
#2037 = CARTESIAN_POINT ( 'NONE',  ( 5.379661085785008900, -2.380520291511329933, 4.637499999999940670 ) ) ;
#2038 = CARTESIAN_POINT ( 'NONE',  ( 6.367875011766140680, 4.019147635632269733, 1.853746694833854791 ) ) ;
#2039 = CARTESIAN_POINT ( 'NONE',  ( 6.643263376339199056, -3.851978114577562007, -2.957964364107299904 ) ) ;
#2040 = LINE ( 'NONE', #17951, #4761 ) ;
#2041 = CARTESIAN_POINT ( 'NONE',  ( 2.182223651164945100, 0.6972994106731918995, -11.50000000000000000 ) ) ;
#2042 = CIRCLE ( 'NONE', #8093, 0.3999999999999999112 ) ;
#2043 = EDGE_LOOP ( 'NONE', ( #10661, #378, #15036, #15238 ) ) ;
#2044 =( BOUNDED_SURFACE ( )  B_SPLINE_SURFACE ( 3, 2, ( 
 ( #17451, #5921, #15926, #17268, #5736 ),
 ( #14323, #12889, #12985, #215, #7173 ),
 ( #6015, #2878, #4306, #8593, #10120 ),
 ( #124, #1361, #18787, #11746, #10399 ) ),
 .UNSPECIFIED., .F., .F., .F. ) 
 B_SPLINE_SURFACE_WITH_KNOTS ( ( 4, 4 ),
 ( 3, 2, 3 ),
 ( 0.000000000000000000, 1.000000000000000000 ),
 ( 0.000000000000000000, 0.5000000000000000000, 1.000000000000000000 ),
 .UNSPECIFIED. ) 
 GEOMETRIC_REPRESENTATION_ITEM ( )  RATIONAL_B_SPLINE_SURFACE ( (
 ( 1.000000000000000000, 0.9510565162951539753, 1.000000000000000000, 0.9510565162951539753, 1.000000000000000000),
 ( 0.8047378541243649375, 0.7653511800743559856, 0.8047378541243649375, 0.7653511800743559856, 0.8047378541243649375),
 ( 0.8047378541243649375, 0.7653511800743559856, 0.8047378541243649375, 0.7653511800743559856, 0.8047378541243649375),
 ( 1.000000000000000000, 0.9510565162951539753, 1.000000000000000000, 0.9510565162951539753, 1.000000000000000000) ) ) 
 REPRESENTATION_ITEM ( '' )  SURFACE ( )  );
#2045 = VECTOR ( 'NONE', #18038, 1000.000000000000114 ) ;
#2046 = CARTESIAN_POINT ( 'NONE',  ( 7.322733687603695252, 0.6869891834227815908, -2.070328515832343896 ) ) ;
#2047 = CARTESIAN_POINT ( 'NONE',  ( 6.015458521657390811, 2.249269243630379833, -3.322371044603584789 ) ) ;
#2048 = CARTESIAN_POINT ( 'NONE',  ( 3.195950701597318311, 0.6380459167933955067, -2.735603236407990302 ) ) ;
#2049 = CARTESIAN_POINT ( 'NONE',  ( 2.399038432148624889, 3.805227182954630027, -11.50000000000000000 ) ) ;
#2050 = CARTESIAN_POINT ( 'NONE',  ( -1.272792206135796134, 5.939696961966999922, 5.137499999999999289 ) ) ;
#2051 = CARTESIAN_POINT ( 'NONE',  ( 6.343013173415660511, 5.859531463554300323, -2.040331089109209906 ) ) ;
#2052 = CARTESIAN_POINT ( 'NONE',  ( 2.994113984178386367, 2.016595109277583564, -4.737499110026039517 ) ) ;
#2053 = CARTESIAN_POINT ( 'NONE',  ( 5.799056281481550279, -2.304199799482415045, -2.591977546323610326 ) ) ;
#2054 = EDGE_CURVE ( 'NONE', #8713, #18611, #9067, .T. ) ;
#2055 = EDGE_CURVE ( 'NONE', #17629, #18831, #1899, .T. ) ;
#2056 = ORIENTED_EDGE ( 'NONE', *, *, #3786, .T. ) ;
#2057 = LINE ( 'NONE', #15098, #5595 ) ;
#2058 = VERTEX_POINT ( 'NONE', #8028 ) ;
#2059 = CARTESIAN_POINT ( 'NONE',  ( 5.471102011565310619, 2.432949764760789613, -2.283293921731070153 ) ) ;
#2060 = CARTESIAN_POINT ( 'NONE',  ( 4.914314460459349831, -1.778205199817790128, -1.491839916651944042 ) ) ;
#2061 = CARTESIAN_POINT ( 'NONE',  ( 5.487467019354859588, 2.239028288573244652, -4.303818456970220474 ) ) ;
#2062 = ORIENTED_EDGE ( 'NONE', *, *, #2099, .F. ) ;
#2063 = CARTESIAN_POINT ( 'NONE',  ( 7.495331880577409400, -0.2828427124746054622, -4.737500000000000711 ) ) ;
#2064 = CARTESIAN_POINT ( 'NONE',  ( -4.286028488910379686, -3.492146104141644614, -7.635234545841299791 ) ) ;
#2065 = B_SPLINE_CURVE_WITH_KNOTS ( 'NONE', 3,
 ( #10809, #9089, #10522, #14561 ),
 .UNSPECIFIED., .F., .F.,
 ( 4, 4 ),
 ( 0.000000000000000000, 1.000000000000000000 ),
 .UNSPECIFIED. ) ;
#2066 = CARTESIAN_POINT ( 'NONE',  ( 5.374011537017750584, -2.404163056034239965, -5.137499999999999289 ) ) ;
#2067 = CARTESIAN_POINT ( 'NONE',  ( 1.444795957818661991, 6.333378635233350096, -7.676256698067150275 ) ) ;
#2068 = ORIENTED_EDGE ( 'NONE', *, *, #11505, .F. ) ;
#2069 = EDGE_CURVE ( 'NONE', #5492, #8536, #11359, .T. ) ;
#2070 = CARTESIAN_POINT ( 'NONE',  ( 6.140467979191749137, 4.246554668207064509, -1.853746694834214948 ) ) ;
#2071 = CARTESIAN_POINT ( 'NONE',  ( 4.769744882779319184, 3.487017910960265699, -4.404820054069806368 ) ) ;
#2072 = CARTESIAN_POINT ( 'NONE',  ( 5.511783508780339957, 2.207807653448440099, 4.248946718999514260 ) ) ;
#2073 = CARTESIAN_POINT ( 'NONE',  ( 4.768549123377019860, 3.537692781584885093, -4.219351766345210031 ) ) ;
#2074 = CARTESIAN_POINT ( 'NONE',  ( 5.458144690868369509, 3.329762459023201338, 2.068818028387874541 ) ) ;
#2075 = CARTESIAN_POINT ( 'NONE',  ( 6.917338750664629998, 5.436952216570760221, 3.701528999082304594 ) ) ;
#2076 = CARTESIAN_POINT ( 'NONE',  ( 5.271239840265393717, 0.5563626697230413809, -5.860424720329377557 ) ) ;
#2077 = ADVANCED_FACE ( 'NONE', ( #9731 ), #2501, .T. ) ;
#2078 = CARTESIAN_POINT ( 'NONE',  ( 5.416359857678109790, 2.287896461790650093, -4.484889687387344281 ) ) ;
#2079 = VERTEX_POINT ( 'NONE', #17162 ) ;
#2080 = CARTESIAN_POINT ( 'NONE',  ( 5.236787008157450352, -1.941380416062820080, -1.261031367710923945 ) ) ;
#2081 = FACE_OUTER_BOUND ( 'NONE', #2992, .T. ) ;
#2082 = CARTESIAN_POINT ( 'NONE',  ( 5.801089255941319855, -1.332246031020049903, -0.3501811056934970301 ) ) ;
#2083 = CARTESIAN_POINT ( 'NONE',  ( 7.284162924174149900, 3.642909646131505141, -2.549858058036400088 ) ) ;
#2084 = VECTOR ( 'NONE', #11674, 999.9999999999998863 ) ;
#2085 = CARTESIAN_POINT ( 'NONE',  ( 5.595043086761968709, 2.730439853608090939, 4.429332475546287284 ) ) ;
#2086 = AXIS2_PLACEMENT_3D ( 'NONE', #18233, #8141, #18512 ) ;
#2087 = CARTESIAN_POINT ( 'NONE',  ( 7.475221530778900281, 0.3736898458850129723, -4.752783146886250698 ) ) ;
#2088 = DIRECTION ( 'NONE',  ( 0.000000000000000000, 0.000000000000000000, -1.000000000000000000 ) ) ;
#2089 = ORIENTED_EDGE ( 'NONE', *, *, #9263, .T. ) ;
#2090 = EDGE_CURVE ( 'NONE', #13914, #2547, #4735, .T. ) ;
#2091 = CARTESIAN_POINT ( 'NONE',  ( 5.275935695639897283, 3.382220943489114173, -1.105494313470245071 ) ) ;
#2092 = CARTESIAN_POINT ( 'NONE',  ( 5.481804176839710330, 0.7627576844742449680, 6.867371605277689639 ) ) ;
#2093 = CARTESIAN_POINT ( 'NONE',  ( 3.245489524907204881, 2.180463335768010325, -3.619231474884825328 ) ) ;
#2094 = EDGE_CURVE ( 'NONE', #1680, #16634, #10983, .T. ) ;
#2095 = CARTESIAN_POINT ( 'NONE',  ( 5.759654560092430486, 2.018520032959584931, -7.660130726007619906 ) ) ;
#2096 = CARTESIAN_POINT ( 'NONE',  ( 5.006073580823155567, 3.543138240577309084, 0.7128565386550641536 ) ) ;
#2097 = CARTESIAN_POINT ( 'NONE',  ( 4.132873663057279323, -0.3161670626932712169, -0.4201880367210206746 ) ) ;
#2098 =( BOUNDED_CURVE ( )  B_SPLINE_CURVE ( 2, ( #950, #5614, #856 ),
 .UNSPECIFIED., .F., .T. ) 
 B_SPLINE_CURVE_WITH_KNOTS ( ( 3, 3 ),
 ( 0.000000000000000000, 1.000000000000000000 ),
 .UNSPECIFIED. ) 
 CURVE ( )  GEOMETRIC_REPRESENTATION_ITEM ( )  RATIONAL_B_SPLINE_CURVE ( ( 1.000000000000000000, 0.9992511611418184447, 0.9986125067771501884 ) ) 
 REPRESENTATION_ITEM ( '' )  );
#2099 = EDGE_CURVE ( 'NONE', #12399, #14575, #8125, .T. ) ;
#2100 = CIRCLE ( 'NONE', #14856, 0.1999999999999996503 ) ;
#2101 = CARTESIAN_POINT ( 'NONE',  ( 8.172641141935370612, -4.662645673972929394, -2.373670926525374814 ) ) ;
#2102 = AXIS2_PLACEMENT_3D ( 'NONE', #18681, #5534, #2869 ) ;
#2103 = CARTESIAN_POINT ( 'NONE',  ( 7.216576524920689906, 3.541112496256174857, -2.712459514895734891 ) ) ;
#2104 = DIRECTION ( 'NONE',  ( 0.000000000000000000, 0.000000000000000000, -1.000000000000000000 ) ) ;
#2105 = ORIENTED_EDGE ( 'NONE', *, *, #4316, .F. ) ;
#2106 = ORIENTED_EDGE ( 'NONE', *, *, #18398, .T. ) ;
#2107 =( BOUNDED_SURFACE ( )  B_SPLINE_SURFACE ( 3, 2, ( 
 ( #3437, #1734, #5920, #9053, #7363 ),
 ( #11838, #11929, #7637, #1914, #11745 ),
 ( #7544, #10489, #12120, #6298, #10678 ),
 ( #9144, #13538, #3157, #13446, #4489 ) ),
 .UNSPECIFIED., .F., .F., .F. ) 
 B_SPLINE_SURFACE_WITH_KNOTS ( ( 4, 4 ),
 ( 3, 2, 3 ),
 ( 0.000000000000000000, 1.000000000000000000 ),
 ( 0.000000000000000000, 0.5000000000000000000, 1.000000000000000000 ),
 .UNSPECIFIED. ) 
 GEOMETRIC_REPRESENTATION_ITEM ( )  RATIONAL_B_SPLINE_SURFACE ( (
 ( 1.000000000000000000, 0.9978589232386030350, 1.000000000000000000, 0.9978589232386030350, 1.000000000000000000),
 ( 0.8047378541243649375, 0.8030148486058830137, 0.8047378541243649375, 0.8030148486058830137, 0.8047378541243649375),
 ( 0.8047378541243649375, 0.8030148486058830137, 0.8047378541243649375, 0.8030148486058830137, 0.8047378541243649375),
 ( 1.000000000000000000, 0.9978589232386030350, 1.000000000000000000, 0.9978589232386030350, 1.000000000000000000) ) ) 
 REPRESENTATION_ITEM ( '' )  SURFACE ( )  );
#2108 = CARTESIAN_POINT ( 'NONE',  ( 5.872382381393079775, -2.275892770405389953, 1.789596374206070095 ) ) ;
#2109 = EDGE_CURVE ( 'NONE', #18543, #2248, #563, .T. ) ;
#2110 = CARTESIAN_POINT ( 'NONE',  ( 7.012271053739131510, -6.264161965109920516, -0.2176990131888643931 ) ) ;
#2111 = CARTESIAN_POINT ( 'NONE',  ( 6.246803743153550137, -1.531370849898465059, -5.537499999999999645 ) ) ;
#2112 = CARTESIAN_POINT ( 'NONE',  ( 3.086491620248279499, -2.749382333611873452, -6.692699013188852852 ) ) ;
#2113 = CARTESIAN_POINT ( 'NONE',  ( 5.923483894727743504, 4.334010541307854680, -1.930364857512842036 ) ) ;
#2114 = CARTESIAN_POINT ( 'NONE',  ( 6.817616285130109866, -0.4953405213881299507, 0.3824069524485110283 ) ) ;
#2115 = VECTOR ( 'NONE', #11937, 1000.000000000000000 ) ;
#2116 = CARTESIAN_POINT ( 'NONE',  ( 3.613106725928320273, -2.552489143150714845, -4.130503262387474450 ) ) ;
#2117 = DIRECTION ( 'NONE',  ( -0.6572815175024430134, -0.6572815175024380174, 0.3687302720138095347 ) ) ;
#2118 = CARTESIAN_POINT ( 'NONE',  ( 2.490239862629770151, 1.106117829083343773, 2.735714225305180047 ) ) ;
#2119 = CARTESIAN_POINT ( 'NONE',  ( 4.373107780101549658, 1.171482455769192077, 3.493341097893464919 ) ) ;
#2120 = CARTESIAN_POINT ( 'NONE',  ( 7.291854670081069578, 1.365298864982898097, 3.664838391201985068 ) ) ;
#2121 = CARTESIAN_POINT ( 'NONE',  ( 6.690541231111669873, 5.122058729501610230, 4.005882400656529896 ) ) ;
#2122 = LINE ( 'NONE', #10785, #17531 ) ;
#2123 = CARTESIAN_POINT ( 'NONE',  ( 3.959797974644655216, -0.9899494936611449303, 4.737500000000000711 ) ) ;
#2124 = CARTESIAN_POINT ( 'NONE',  ( 5.838563435777294863, -5.373402793796775434, -1.940058563277830883 ) ) ;
#2125 = DIRECTION ( 'NONE',  ( 0.000000000000000000, 0.000000000000000000, -1.000000000000000000 ) ) ;
#2126 = CARTESIAN_POINT ( 'NONE',  ( 7.127466212012406821, -1.055054808158814472, -2.537499999999999201 ) ) ;
#2127 = ORIENTED_EDGE ( 'NONE', *, *, #10830, .T. ) ;
#2128 = ORIENTED_EDGE ( 'NONE', *, *, #16702, .F. ) ;
#2129 = CARTESIAN_POINT ( 'NONE',  ( 5.202255347679540343, 1.803321563757300128, 2.715536559134165362 ) ) ;
#2130 = CIRCLE ( 'NONE', #1219, 0.1999999999999996503 ) ;
#2131 = ORIENTED_EDGE ( 'NONE', *, *, #6716, .T. ) ;
#2132 = CARTESIAN_POINT ( 'NONE',  ( 7.669937787088279890, 3.900005309611399795, 2.668801420432770577 ) ) ;
#2133 = CARTESIAN_POINT ( 'NONE',  ( 5.496448848606710236, -2.170086337411250010, -4.264301938638809908 ) ) ;
#2134 = ORIENTED_EDGE ( 'NONE', *, *, #2094, .T. ) ;
#2135 = CARTESIAN_POINT ( 'NONE',  ( 4.938392807963190023, 1.832882333654430207, 1.487489924199087987 ) ) ;
#2136 = CARTESIAN_POINT ( 'NONE',  ( 3.136146366311485245, 2.340217589357205252, 4.095621883110839079 ) ) ;
#2137 = CARTESIAN_POINT ( 'NONE',  ( 4.525483399593859701, 3.252691193458074892, 4.737500000000000711 ) ) ;
#2138 = DIRECTION ( 'NONE',  ( -0.6572815175024385725, 0.6572815175024455669, -0.3687302720138043166 ) ) ;
#2139 = CARTESIAN_POINT ( 'NONE',  ( 5.926224616222580011, -4.114691676626380357, -4.382932617910280548 ) ) ;
#2140 = CARTESIAN_POINT ( 'NONE',  ( 6.105382386916240023, -1.389949493661155833, 5.337500000000000355 ) ) ;
#2141 = CARTESIAN_POINT ( 'NONE',  ( 3.679629001933869770, 2.194704761442125118, -11.30040898131625937 ) ) ;
#2142 = CARTESIAN_POINT ( 'NONE',  ( 7.111749575088819775, 0.1674966233442904961, -7.500000000000000000 ) ) ;
#2143 = CARTESIAN_POINT ( 'NONE',  ( 5.316132074624796644, 3.471775075266771982, 1.947146275674496607 ) ) ;
#2144 = LINE ( 'NONE', #12435, #4216 ) ;
#2145 = CARTESIAN_POINT ( 'NONE',  ( 3.135426871045328134, 0.7303354620637138028, -2.735598789627088134 ) ) ;
#2146 = CARTESIAN_POINT ( 'NONE',  ( 2.399038432148624889, 3.805227182954630027, -11.30015404805089929 ) ) ;
#2147 = CARTESIAN_POINT ( 'NONE',  ( 6.638382063532152877, 6.172365898400565598, -2.097015491338418691 ) ) ;
#2148 = CARTESIAN_POINT ( 'NONE',  ( 2.545584412271574948, 1.272792206135826110, -5.337500000000000355 ) ) ;
#2149 = CARTESIAN_POINT ( 'NONE',  ( 6.236012020186019633, -3.804904272662904763, -2.092067382089719985 ) ) ;
#2150 = ORIENTED_EDGE ( 'NONE', *, *, #10334, .T. ) ;
#2151 = CARTESIAN_POINT ( 'NONE',  ( 7.231444186634980120, -6.104838784127889717, -1.837517367261300105 ) ) ;
#2152 = ORIENTED_EDGE ( 'NONE', *, *, #12208, .F. ) ;
#2153 = CARTESIAN_POINT ( 'NONE',  ( 4.602644347860914920, 1.431570564124665657, -2.777024081855239412 ) ) ;
#2154 = CARTESIAN_POINT ( 'NONE',  ( 5.497603596762617784, -2.605652484201368857, -4.420354563788865931 ) ) ;
#2155 = CARTESIAN_POINT ( 'NONE',  ( 4.641983122361069469, 3.228006968430814805, -4.547077115355349086 ) ) ;
#2156 = ORIENTED_EDGE ( 'NONE', *, *, #10601, .F. ) ;
#2157 = CARTESIAN_POINT ( 'NONE',  ( 3.234277821131875008, 2.379936140683680090, 3.687143902727934908 ) ) ;
#2158 = CARTESIAN_POINT ( 'NONE',  ( -3.535532838398869782, -3.535534973466615050, -11.36606083430221936 ) ) ;
#2159 =( BOUNDED_CURVE ( )  B_SPLINE_CURVE ( 2, ( #9529, #9340, #10778 ),
 .UNSPECIFIED., .F., .T. ) 
 B_SPLINE_CURVE_WITH_KNOTS ( ( 3, 3 ),
 ( 0.000000000000000000, 1.000000000000000000 ),
 .UNSPECIFIED. ) 
 CURVE ( )  GEOMETRIC_REPRESENTATION_ITEM ( )  RATIONAL_B_SPLINE_CURVE ( ( 1.000000000000000000, 0.9739917294105319145, 0.9756247335261587494 ) ) 
 REPRESENTATION_ITEM ( '' )  );
#2160 = ADVANCED_FACE ( 'NONE', ( #5636 ), #1263, .T. ) ;
#2161 = CARTESIAN_POINT ( 'NONE',  ( 6.543461552277249460, -1.234713040774761961, 5.329251653642320008 ) ) ;
#2162 = CARTESIAN_POINT ( 'NONE',  ( 3.511356460238309829, 3.559711351627164788, -11.50000000000000000 ) ) ;
#2163 = EDGE_CURVE ( 'NONE', #10471, #4551, #5798, .T. ) ;
#2164 = VERTEX_POINT ( 'NONE', #15001 ) ;
#2165 = CARTESIAN_POINT ( 'NONE',  ( 6.176876011127410138, 4.189025543343939617, -1.899202873193419849 ) ) ;
#2166 = CARTESIAN_POINT ( 'NONE',  ( 0.8980483254422287898, 0.08476196040119718389, 3.629858426556874296 ) ) ;
#2167 = CARTESIAN_POINT ( 'NONE',  ( 6.081904315882983525, 3.594097097789190176, 4.516644544722510979 ) ) ;
#2168 = CARTESIAN_POINT ( 'NONE',  ( 8.014825061901090564, -4.264644765710315255, -1.837515927333390087 ) ) ;
#2169 = CARTESIAN_POINT ( 'NONE',  ( 6.673584792373281616, 3.002416621298894750, 2.831509431540367494 ) ) ;
#2170 = CARTESIAN_POINT ( 'NONE',  ( 5.926224616222589781, 4.114691676626385686, 4.382932617910260120 ) ) ;
#2171 = CARTESIAN_POINT ( 'NONE',  ( 5.325034257797780057, -0.5297463172035680179, -2.537499999999999645 ) ) ;
#2172 = EDGE_LOOP ( 'NONE', ( #8725, #8282, #10724, #7748 ) ) ;
#2173 = CARTESIAN_POINT ( 'NONE',  ( 3.983440739167655398, 3.258340742225354525, -4.637500000000000178 ) ) ;
#2174 = CARTESIAN_POINT ( 'NONE',  ( 4.503323902046763472, 1.729023085457230380, -1.103487806795339088 ) ) ;
#2175 = CARTESIAN_POINT ( 'NONE',  ( 7.495930023027400857, 5.430020015542649681, -3.402602611626514673 ) ) ;
#2176 = CARTESIAN_POINT ( 'NONE',  ( 8.014762193241031341, 5.634908483124849710, -1.837501913160654921 ) ) ;
#2177 = CARTESIAN_POINT ( 'NONE',  ( 5.384612314216550288, 1.883839698302830046, 4.586490333288899990 ) ) ;
#2178 = EDGE_CURVE ( 'NONE', #12625, #9921, #7929, .T. ) ;
#2179 = CARTESIAN_POINT ( 'NONE',  ( 5.245677351650674503, 0.1602493664398602080, -0.6424614219442527085 ) ) ;
#2180 = CARTESIAN_POINT ( 'NONE',  ( 5.091168824543140126, -0.4242640687119195175, -5.137499999999999289 ) ) ;
#2181 = EDGE_CURVE ( 'NONE', #8919, #12633, #4187, .T. ) ;
#2182 = ORIENTED_EDGE ( 'NONE', *, *, #18497, .T. ) ;
#2183 = CARTESIAN_POINT ( 'NONE',  ( 3.218256094502454534, 2.605042565860359094, -0.05758217076732367878 ) ) ;
#2184 = CARTESIAN_POINT ( 'NONE',  ( 3.475341042732487562, 2.867763351486478207, -3.022595434798721392 ) ) ;
#2185 = CARTESIAN_POINT ( 'NONE',  ( 5.926303371915640383, -4.114623426121958971, 2.092027811001140325 ) ) ;
#2186 = CARTESIAN_POINT ( 'NONE',  ( 3.516047464472889850, 3.555020347392584767, -11.50000000000000000 ) ) ;
#2187 = DIRECTION ( 'NONE',  ( 0.000000000000000000, 0.000000000000000000, 1.000000000000000000 ) ) ;
#2188 = CARTESIAN_POINT ( 'NONE',  ( 3.586309303896631384, 0.3435624342849539214, -1.205567667801990206 ) ) ;
#2189 = B_SPLINE_SURFACE_WITH_KNOTS ( 'NONE', 1, 3, ( 
 ( #14402, #15405, #5403, #11419 ),
 ( #8545, #12743, #15684, #2553 ) ),
 .UNSPECIFIED., .F., .F., .F.,
 ( 2, 2 ),
 ( 4, 4 ),
 ( 0.000000000000000000, 1.000000000000000000 ),
 ( 0.1512951139051109950, 0.2775532022707585256 ),
 .UNSPECIFIED. ) ;
#2190 = CARTESIAN_POINT ( 'NONE',  ( 8.230355024247240081, -4.356338697431709761, -1.837500000000038769 ) ) ;
#2191 = VERTEX_POINT ( 'NONE', #719 ) ;
#2192 = CARTESIAN_POINT ( 'NONE',  ( 7.730683721703767830, 3.796547056975173806, -2.353889640926166482 ) ) ;
#2193 = CARTESIAN_POINT ( 'NONE',  ( 5.379661085784979591, 2.380520291511320163, -4.637500000000000178 ) ) ;
#2194 = ORIENTED_EDGE ( 'NONE', *, *, #5241, .T. ) ;
#2195 = ORIENTED_EDGE ( 'NONE', *, *, #5794, .F. ) ;
#2196 = ADVANCED_FACE ( 'NONE', ( #16436 ), #13318, .T. ) ;
#2197 = CIRCLE ( 'NONE', #3409, 0.4000000000000000777 ) ;
#2198 = ORIENTED_EDGE ( 'NONE', *, *, #7536, .T. ) ;
#2199 = CARTESIAN_POINT ( 'NONE',  ( 6.994558118181560147, -3.265197267632959477, 2.974647467409619495 ) ) ;
#2200 = EDGE_CURVE ( 'NONE', #9515, #14902, #5094, .T. ) ;
#2201 = DIRECTION ( 'NONE',  ( 0.4712202977144817617, -0.4712202977144797633, -0.7455889363742947973 ) ) ;
#2202 = CARTESIAN_POINT ( 'NONE',  ( 6.105382386916240023, -1.389949493661155833, -5.337500000000000355 ) ) ;
#2203 = PERSON_AND_ORGANIZATION ( #10799, #281 ) ;
#2204 = CARTESIAN_POINT ( 'NONE',  ( 5.783707538858023689, 4.735106818897474312, -0.3604211668824918724 ) ) ;
#2205 = EDGE_CURVE ( 'NONE', #5685, #8932, #6435, .T. ) ;
#2206 = CARTESIAN_POINT ( 'NONE',  ( 6.993993988975650389, 1.005014047135811994, 1.566699101148810058 ) ) ;
#2207 = DIRECTION ( 'NONE',  ( 0.000000000000000000, 0.000000000000000000, 1.000000000000000000 ) ) ;
#2208 = CARTESIAN_POINT ( 'NONE',  ( 4.274842690642910448, -3.450992494883839967, 0.1892002235584529790 ) ) ;
#2209 = CARTESIAN_POINT ( 'NONE',  ( 3.889087296525988613, 3.889087296526028137, -7.500000000000000000 ) ) ;
#2210 = CARTESIAN_POINT ( 'NONE',  ( 4.301783679327544796, 1.124169181347482116, 3.619231474885074906 ) ) ;
#2211 = CARTESIAN_POINT ( 'NONE',  ( 6.646803743153550492, 1.131370849898488018, 5.137499999999999289 ) ) ;
#2212 = FACE_OUTER_BOUND ( 'NONE', #8217, .T. ) ;
#2213 = DIRECTION ( 'NONE',  ( 0.000000000000000000, 0.000000000000000000, -1.000000000000000000 ) ) ;
#2214 = CARTESIAN_POINT ( 'NONE',  ( 6.280996693902996419, 2.506910455988580200, 3.242493509094652726 ) ) ;
#2215 = CARTESIAN_POINT ( 'NONE',  ( 3.117410948084134770, -2.427682930033245423, 4.637499999999909583 ) ) ;
#2216 = ADVANCED_FACE ( 'NONE', ( #5000 ), #17839, .T. ) ;
#2217 =( BOUNDED_SURFACE ( )  B_SPLINE_SURFACE ( 1, 2, ( 
 ( #15134, #4935, #9410, #16665, #16566 ),
 ( #7805, #2179, #15222, #13619, #9595 ) ),
 .UNSPECIFIED., .F., .F., .T. ) 
 B_SPLINE_SURFACE_WITH_KNOTS ( ( 2, 2 ),
 ( 3, 2, 3 ),
 ( 0.000000000000000000, 1.000000000000000000 ),
 ( 0.000000000000000000, 0.5000000000000000000, 1.000000000000000000 ),
 .UNSPECIFIED. ) 
 GEOMETRIC_REPRESENTATION_ITEM ( )  RATIONAL_B_SPLINE_SURFACE ( (
 ( 1.000000000000000000, 0.9510565162951539753, 1.000000000000000000, 0.9510565162951539753, 1.000000000000000000),
 ( 1.000000000000000000, 0.9510565162951539753, 1.000000000000000000, 0.9510565162951539753, 1.000000000000000000) ) ) 
 REPRESENTATION_ITEM ( '' )  SURFACE ( )  );
#2218 = CARTESIAN_POINT ( 'NONE',  ( 5.843837557155259432, -5.204075376884819804, -2.378052263507015152 ) ) ;
#2219 = CARTESIAN_POINT ( 'NONE',  ( 3.747665940288682496, 3.747665940288719355, -5.537499999999999645 ) ) ;
#2220 = CARTESIAN_POINT ( 'NONE',  ( 5.458144690868369509, 3.329762459023201338, 2.068818028387874985 ) ) ;
#2221 = ORIENTED_EDGE ( 'NONE', *, *, #12226, .F. ) ;
#2222 = ORIENTED_EDGE ( 'NONE', *, *, #4956, .F. ) ;
#2223 = CARTESIAN_POINT ( 'NONE',  ( 5.919192531323450801, 5.147297016471374498, -0.3604211668824921500 ) ) ;
#2224 = ORIENTED_EDGE ( 'NONE', *, *, #10999, .T. ) ;
#2225 = EDGE_CURVE ( 'NONE', #7822, #7343, #9980, .T. ) ;
#2226 = CARTESIAN_POINT ( 'NONE',  ( 7.448685639163830530, 3.687792268995864653, 2.849639705552034830 ) ) ;
#2227 = CARTESIAN_POINT ( 'NONE',  ( 7.438818342562734109, 3.840422433396703195, -0.3604211668824911508 ) ) ;
#2228 = EDGE_LOOP ( 'NONE', ( #1169, #3150, #13470, #14225 ) ) ;
#2229 = CARTESIAN_POINT ( 'NONE',  ( 3.105620288453555311, 2.380520291511249553, 4.637500000000000178 ) ) ;
#2230 = CARTESIAN_POINT ( 'NONE',  ( 4.599637362824415376, 1.008487984468757981, 4.423511261873975364 ) ) ;
#2231 = CARTESIAN_POINT ( 'NONE',  ( 6.035511386046348292, 4.042489652572601067, 1.934843468869339889 ) ) ;
#2232 = CARTESIAN_POINT ( 'NONE',  ( 7.838368095495642507, -4.055675623439901401, -2.957964364107299904 ) ) ;
#2233 = CYLINDRICAL_SURFACE ( 'NONE', #10862, 0.1999999999999996503 ) ;
#2234 = CARTESIAN_POINT ( 'NONE',  ( 6.777770121499250955, 1.000404471552775787, -7.689675660495149501 ) ) ;
#2235 = CARTESIAN_POINT ( 'NONE',  ( 4.242640687119274112, -2.969848480983479977, -5.337500000000000355 ) ) ;
#2236 = LINE ( 'NONE', #8043, #15716 ) ;
#2237 = CARTESIAN_POINT ( 'NONE',  ( 7.003836461441459882, 0.5572785955933330371, -2.537499999999999645 ) ) ;
#2238 = DIRECTION ( 'NONE',  ( 0.000000000000000000, 0.000000000000000000, -1.000000000000000000 ) ) ;
#2239 = CARTESIAN_POINT ( 'NONE',  ( 1.453948082940439868, 6.324226510111570221, -7.675982995823440014 ) ) ;
#2240 = CARTESIAN_POINT ( 'NONE',  ( 4.438384404897232294, 0.8337780308209427060, -5.893454952504260547 ) ) ;
#2241 = ADVANCED_FACE ( 'NONE', ( #2829 ), #8052, .T. ) ;
#2242 = CARTESIAN_POINT ( 'NONE',  ( 5.644760258143270093, 5.149951540148740570, -2.921832189491559539 ) ) ;
#2243 = CARTESIAN_POINT ( 'NONE',  ( 6.055668657969060398, -2.288191360032170163, 3.308799654821970027 ) ) ;
#2244 = CARTESIAN_POINT ( 'NONE',  ( 1.062795126991673111, 0.7881003692272513517, 1.995668682191950705 ) ) ;
#2245 = ORIENTED_EDGE ( 'NONE', *, *, #15072, .T. ) ;
#2246 = DIRECTION ( 'NONE',  ( 0.7071067811865490160, -0.7071067811865460184, 0.000000000000000000 ) ) ;
#2247 =( BOUNDED_CURVE ( )  B_SPLINE_CURVE ( 2, ( #3462, #421, #13665 ),
 .UNSPECIFIED., .F., .T. ) 
 B_SPLINE_CURVE_WITH_KNOTS ( ( 3, 3 ),
 ( 0.000000000000000000, 1.000000000000000000 ),
 .UNSPECIFIED. ) 
 CURVE ( )  GEOMETRIC_REPRESENTATION_ITEM ( )  RATIONAL_B_SPLINE_CURVE ( ( 1.000000000000000000, 0.9548883980681801553, 0.9929362476019483186 ) ) 
 REPRESENTATION_ITEM ( '' )  );
#2248 = VERTEX_POINT ( 'NONE', #15778 ) ;
#2249 = CARTESIAN_POINT ( 'NONE',  ( 8.157009629594410782, 5.144211422604490380, -2.454165299895015195 ) ) ;
#2250 = CARTESIAN_POINT ( 'NONE',  ( 4.825450497636827762, -2.308975477384685338, -4.382070041449980913 ) ) ;
#2251 = AXIS2_PLACEMENT_3D ( 'NONE', #4439, #7315, #8636 ) ;
#2252 = FACE_OUTER_BOUND ( 'NONE', #10635, .T. ) ;
#2253 = EDGE_LOOP ( 'NONE', ( #10767, #12228, #6098, #939 ) ) ;
#2254 = CARTESIAN_POINT ( 'NONE',  ( 0.8515429285040005958, -0.2893892298560887810, 0.3069337062274918870 ) ) ;
#2255 = CARTESIAN_POINT ( 'NONE',  ( -3.532486618958995184, -3.538581192906484763, -11.36476543380245907 ) ) ;
#2256 = CARTESIAN_POINT ( 'NONE',  ( 6.646803743153550492, -1.131370849898463815, 5.137499999999999289 ) ) ;
#2257 = CARTESIAN_POINT ( 'NONE',  ( 1.431101138835459974, 6.347073454216549671, -7.500000000000000000 ) ) ;
#2258 = ORIENTED_EDGE ( 'NONE', *, *, #15292, .T. ) ;
#2259 = CARTESIAN_POINT ( 'NONE',  ( 3.747665940288682052, 3.747665940288720687, 5.337500000000000355 ) ) ;
#2260 = CARTESIAN_POINT ( 'NONE',  ( 6.055647717085669512, -2.288189269065690201, -3.166299311653390181 ) ) ;
#2261 = CARTESIAN_POINT ( 'NONE',  ( 5.430026702981203712, 2.913833315020062376, 4.509552848565900440 ) ) ;
#2262 = CARTESIAN_POINT ( 'NONE',  ( 6.163809996132228797, 3.914191042486559358, -1.934843468869526406 ) ) ;
#2263 = CARTESIAN_POINT ( 'NONE',  ( 4.333112985531810679, -4.010747032469412332, 2.958282592595927962 ) ) ;
#2264 = CARTESIAN_POINT ( 'NONE',  ( 3.252691193458124630, -0.2828427124745764853, 4.737500000000000711 ) ) ;
#2265 = CARTESIAN_POINT ( 'NONE',  ( 5.990271184793930281, 1.111260500099984005, -4.752783146886250698 ) ) ;
#2266 = ORIENTED_EDGE ( 'NONE', *, *, #335, .F. ) ;
#2267 = CARTESIAN_POINT ( 'NONE',  ( 5.893250306676749872, -4.200685038776679647, -2.110525570514730109 ) ) ;
#2268 = ADVANCED_FACE ( 'NONE', ( #7125 ), #857, .F. ) ;
#2269 = CARTESIAN_POINT ( 'NONE',  ( 3.852403086364086349, -3.484781332063420667, 0.3028671442244637579 ) ) ;
#2270 =( BOUNDED_CURVE ( )  B_SPLINE_CURVE ( 3, ( #7157, #4290, #2673, #11253 ),
 .UNSPECIFIED., .F., .T. ) 
 B_SPLINE_CURVE_WITH_KNOTS ( ( 4, 4 ),
 ( 0.000000000000000000, 1.000000000000000000 ),
 .UNSPECIFIED. ) 
 CURVE ( )  GEOMETRIC_REPRESENTATION_ITEM ( )  RATIONAL_B_SPLINE_CURVE ( ( 0.9975961959052808137, 0.8028660284126172275, 0.8028034420971669194, 0.9974084369589297783 ) ) 
 REPRESENTATION_ITEM ( '' )  );
#2271 = CARTESIAN_POINT ( 'NONE',  ( 5.714312828734639638, -1.153445243187795954, -0.2477066561066580408 ) ) ;
#2272 = CARTESIAN_POINT ( 'NONE',  ( 3.422842088388049486, -0.4744601507162319876, -2.372347775656464819 ) ) ;
#2273 = CARTESIAN_POINT ( 'NONE',  ( 2.771562081335970262, 0.9867161082447839515, -2.152941795268555225 ) ) ;
#2274 = CARTESIAN_POINT ( 'NONE',  ( 7.342099172690995879, 0.7394760275906924196, -3.645141573443125171 ) ) ;
#2275 = CARTESIAN_POINT ( 'NONE',  ( 4.849341047253312276, -1.079188859844934623, 1.419673860190219239 ) ) ;
#2276 = VERTEX_POINT ( 'NONE', #5689 ) ;
#2277 = CARTESIAN_POINT ( 'NONE',  ( -1.518515613636079786, -6.259658979415950064, -7.674067654483430090 ) ) ;
#2278 = CARTESIAN_POINT ( 'NONE',  ( 4.251567428501245693, 3.419693042570409958, -0.2246223985009984936 ) ) ;
#2279 = CARTESIAN_POINT ( 'NONE',  ( 4.409511703591835641, 3.934348314409425562, -3.166200345178065145 ) ) ;
#2280 = CARTESIAN_POINT ( 'NONE',  ( 5.942639866444459962, -2.401220151556750171, -2.632353003166314931 ) ) ;
#2281 = CARTESIAN_POINT ( 'NONE',  ( 3.492146104141754748, 4.286028488910255341, -7.635234566197468986 ) ) ;
#2282 = CARTESIAN_POINT ( 'NONE',  ( 6.598119593928275073, 1.180054999123759440, 5.161842514673740112 ) ) ;
#2283 = CARTESIAN_POINT ( 'NONE',  ( 7.031368739831200365, 0.9563299377119499622, -2.537499999999999645 ) ) ;
#2284 = CARTESIAN_POINT ( 'NONE',  ( 7.330732970031749396, -3.577063298581454998, -2.912402226146105111 ) ) ;
#2285 = ORIENTED_EDGE ( 'NONE', *, *, #17039, .T. ) ;
#2286 = CARTESIAN_POINT ( 'NONE',  ( 4.811720428918052406, -2.966454164133973226, -7.500000000000000000 ) ) ;
#2287 = CARTESIAN_POINT ( 'NONE',  ( 3.983440739167655398, 3.258340742225354525, -4.637500000000000178 ) ) ;
#2288 = ADVANCED_FACE ( 'NONE', ( #14727 ), #350, .T. ) ;
#2289 = ORIENTED_EDGE ( 'NONE', *, *, #1622, .F. ) ;
#2290 = VERTEX_POINT ( 'NONE', #7778 ) ;
#2291 = CARTESIAN_POINT ( 'NONE',  ( 5.389574426173409982, -1.905606743205885190, -4.535368539857089765 ) ) ;
#2292 = ORIENTED_EDGE ( 'NONE', *, *, #6980, .F. ) ;
#2293 = CARTESIAN_POINT ( 'NONE',  ( 7.708725322007052405, -3.813110034732705156, 1.968275947535979009 ) ) ;
#2294 = B_SPLINE_CURVE_WITH_KNOTS ( 'NONE', 1,
 ( #11622, #10184 ),
 .UNSPECIFIED., .F., .F.,
 ( 2, 2 ),
 ( 0.000000000000000000, 1.000000000000000000 ),
 .UNSPECIFIED. ) ;
#2295 = FACE_OUTER_BOUND ( 'NONE', #13873, .T. ) ;
#2296 = CARTESIAN_POINT ( 'NONE',  ( 6.062326851794999527, -3.595352472954325140, -0.8978764498569299368 ) ) ;
#2297 = APPROVAL_ROLE ( '' ) ;
#2298 = CARTESIAN_POINT ( 'NONE',  ( 5.766082650034556778, 4.969261778373024185, -0.3604211668824926496 ) ) ;
#2299 = CARTESIAN_POINT ( 'NONE',  ( 7.388182901286410420, 5.736791317186909822, 1.837499999999999911 ) ) ;
#2300 = CARTESIAN_POINT ( 'NONE',  ( 2.683608484887768153, -1.038752301641210352, -2.596241885630886870 ) ) ;
#2301 = CARTESIAN_POINT ( 'NONE',  ( 5.582352122504409486, 5.069143207513529426, 3.443916317837099950 ) ) ;
#2302 = CARTESIAN_POINT ( 'NONE',  ( 5.490885287334919873, -4.962234134266560126, -2.900815417942789853 ) ) ;
#2303 = CARTESIAN_POINT ( 'NONE',  ( 7.116680970052819966, -3.164839259833376328, 3.381293509043798551 ) ) ;
#2304 = CARTESIAN_POINT ( 'NONE',  ( 6.090139172732002670, 0.7217930873546025694, 3.225528516062333040 ) ) ;
#2305 = CARTESIAN_POINT ( 'NONE',  ( 6.055666324337170003, 2.288192570451910157, -3.308790987433119835 ) ) ;
#2306 = CARTESIAN_POINT ( 'NONE',  ( 4.305088789852159259, 3.392366527021850153, 5.233375863718929821 ) ) ;
#2307 = ADVANCED_FACE ( 'NONE', ( #3485 ), #1683, .T. ) ;
#2308 = CARTESIAN_POINT ( 'NONE',  ( 1.474168100540276694, -0.9900478458646500002, -2.176946111793687244 ) ) ;
#2309 = CARTESIAN_POINT ( 'NONE',  ( 5.310416263855620045, 0.5281083127658190435, -2.367136428818224836 ) ) ;
#2310 = CARTESIAN_POINT ( 'NONE',  ( 4.978961953520112615, -3.351578120642781489, -1.467842673701582168 ) ) ;
#2311 = CARTESIAN_POINT ( 'NONE',  ( 6.236004914391769738, 3.804910654092524602, 2.092062472150799657 ) ) ;
#2312 = EDGE_CURVE ( 'NONE', #3483, #15825, #4982, .T. ) ;
#2313 = VERTEX_POINT ( 'NONE', #9284 ) ;
#2314 = ORIENTED_EDGE ( 'NONE', *, *, #11758, .T. ) ;
#2315 = FACE_OUTER_BOUND ( 'NONE', #1129, .T. ) ;
#2316 = ORIENTED_EDGE ( 'NONE', *, *, #8846, .F. ) ;
#2317 = B_SPLINE_CURVE_WITH_KNOTS ( 'NONE', 3,
 ( #9250, #4775, #10502, #18022 ),
 .UNSPECIFIED., .F., .F.,
 ( 4, 4 ),
 ( 0.000000000000000000, 1.000000000000000000 ),
 .UNSPECIFIED. ) ;
#2318 = AXIS2_PLACEMENT_3D ( 'NONE', #9466, #10717, #16430 ) ;
#2319 = CARTESIAN_POINT ( 'NONE',  ( 8.014754580566629372, 4.264579399450889596, 1.837499999999999911 ) ) ;
#2320 = CIRCLE ( 'NONE', #16922, 0.1999999999999996503 ) ;
#2321 = CARTESIAN_POINT ( 'NONE',  ( 3.307201116639800098, 0.2409931244822069996, -0.8908776353360630118 ) ) ;
#2322 = EDGE_LOOP ( 'NONE', ( #17608, #2778, #17587, #16019 ) ) ;
#2323 = FACE_OUTER_BOUND ( 'NONE', #5825, .T. ) ;
#2324 = DIRECTION ( 'NONE',  ( 0.000000000000000000, 0.000000000000000000, 1.000000000000000000 ) ) ;
#2325 = CARTESIAN_POINT ( 'NONE',  ( 6.733880569951159245, -4.245010418950604603, -4.309596806167369287 ) ) ;
#2326 = CARTESIAN_POINT ( 'NONE',  ( 7.304674739895488322, -3.794956581514071559, -0.2176990131888643931 ) ) ;
#2327 = PLANE ( 'NONE',  #6599 ) ;
#2328 = CARTESIAN_POINT ( 'NONE',  ( -0.4220874776659275240, -7.076402241009209781, -7.699668151833909846 ) ) ;
#2329 = ORIENTED_EDGE ( 'NONE', *, *, #16519, .T. ) ;
#2330 =( BOUNDED_SURFACE ( )  B_SPLINE_SURFACE ( 3, 3, ( 
 ( #13828, #6576, #12961, #8569 ),
 ( #1341, #4283, #18766, #3201 ),
 ( #2854, #16257, #10095, #2572 ),
 ( #10444, #7150, #2763, #14297 ) ),
 .UNSPECIFIED., .F., .F., .T. ) 
 B_SPLINE_SURFACE_WITH_KNOTS ( ( 4, 4 ),
 ( 4, 4 ),
 ( 0.000000000000000000, 1.000000000000000000 ),
 ( 0.7163985525049870740, 0.8337133140108839990 ),
 .UNSPECIFIED. ) 
 GEOMETRIC_REPRESENTATION_ITEM ( )  RATIONAL_B_SPLINE_SURFACE ( (
 ( 1.000000000000000000, 1.000000000000000000, 1.000000000000000000, 1.000000000000000000),
 ( 0.8047378541243649375, 0.8047378541243649375, 0.8047378541243649375, 0.8047378541243649375),
 ( 0.8047378541243649375, 0.8047378541243649375, 0.8047378541243649375, 0.8047378541243649375),
 ( 1.000000000000000000, 1.000000000000000000, 1.000000000000000000, 1.000000000000000000) ) ) 
 REPRESENTATION_ITEM ( '' )  SURFACE ( )  );
#2331 = FACE_OUTER_BOUND ( 'NONE', #9164, .T. ) ;
#2332 = CARTESIAN_POINT ( 'NONE',  ( 3.959803308107585185, 0.9899474379636260535, -4.737499010910140029 ) ) ;
#2333 = CARTESIAN_POINT ( 'NONE',  ( 8.230908561203399643, 4.828217899166100224, -0.6744099050085620162 ) ) ;
#2334 = CARTESIAN_POINT ( 'NONE',  ( 3.502885268949679887, 3.568182542915774746, -11.50000000000000000 ) ) ;
#2335 = EDGE_CURVE ( 'NONE', #16208, #14435, #8830, .T. ) ;
#2336 = CARTESIAN_POINT ( 'NONE',  ( 6.523344299417780157, 3.790242977450020145, 2.089662326470015152 ) ) ;
#2337 = CARTESIAN_POINT ( 'NONE',  ( 5.407631092966990849, 0.6674077091522849781, -2.537499999999999645 ) ) ;
#2338 = AXIS2_PLACEMENT_3D ( 'NONE', #17086, #5558, #15556 ) ;
#2339 = CARTESIAN_POINT ( 'NONE',  ( 5.379661085784979591, 2.380520291511320163, -4.637500000000000178 ) ) ;
#2340 = CARTESIAN_POINT ( 'NONE',  ( 5.911563321009859706, 4.402023955858175519, -2.089662326470064890 ) ) ;
#2341 = ORIENTED_EDGE ( 'NONE', *, *, #5444, .T. ) ;
#2342 = CARTESIAN_POINT ( 'NONE',  ( 6.193661151100989137, 1.346987543389881248, -5.325802625936935542 ) ) ;
#2343 = VERTEX_POINT ( 'NONE', #16253 ) ;
#2344 = CARTESIAN_POINT ( 'NONE',  ( 6.760709741020130004, 4.206792114081460809, -4.282230668296014287 ) ) ;
#2345 = DIRECTION ( 'NONE',  ( 0.000000000000000000, 0.000000000000000000, 1.000000000000000000 ) ) ;
#2346 = LINE ( 'NONE', #6627, #1340 ) ;
#2347 = VERTEX_POINT ( 'NONE', #11977 ) ;
#2348 = AXIS2_PLACEMENT_3D ( 'NONE', #2448, #8251, #13625 ) ;
#2349 = B_SPLINE_CURVE_WITH_KNOTS ( 'NONE', 3,
 ( #8294, #11064, #6867, #12680, #18481, #11252 ),
 .UNSPECIFIED., .F., .F.,
 ( 4, 2, 4 ),
 ( 0.4409609049302349870, 0.5351396522248840215, 0.6293183995195329450 ),
 .UNSPECIFIED. ) ;
#2350 = EDGE_CURVE ( 'NONE', #2857, #7143, #13688, .T. ) ;
#2351 = CARTESIAN_POINT ( 'NONE',  ( 6.832953600521294746, -2.356750283742931273, 0.01474262700237552806 ) ) ;
#2352 = FACE_OUTER_BOUND ( 'NONE', #9485, .T. ) ;
#2353 = AXIS2_PLACEMENT_3D ( 'NONE', #15814, #1059, #1249 ) ;
#2354 = CARTESIAN_POINT ( 'NONE',  ( 6.332884481863460202, -1.445290111188558102, 5.537499848560900162 ) ) ;
#2355 = CARTESIAN_POINT ( 'NONE',  ( 3.511936348099985228, 3.559131463765494718, -11.50000000000014033 ) ) ;
#2356 = DIRECTION ( 'NONE',  ( 0.7071067811865459074, 0.7071067811865492381, 0.000000000000000000 ) ) ;
#2357 = ORIENTED_EDGE ( 'NONE', *, *, #11871, .F. ) ;
#2358 = CARTESIAN_POINT ( 'NONE',  ( 7.026424551210915581, -0.5516010631236634154, -7.499999999999996447 ) ) ;
#2359 = CARTESIAN_POINT ( 'NONE',  ( 4.386807246695884288, 3.415652917994072002, -4.637500000000002842 ) ) ;
#2360 = CARTESIAN_POINT ( 'NONE',  ( 5.931568066189091937, 4.221339820191984060, -1.941267512613541690 ) ) ;
#2361 = CARTESIAN_POINT ( 'NONE',  ( 5.090984488757129611, 2.103634354113950167, -4.637500000000000178 ) ) ;
#2362 = DIRECTION ( 'NONE',  ( 0.000000000000000000, 0.000000000000000000, 1.000000000000000000 ) ) ;
#2363 = CARTESIAN_POINT ( 'NONE',  ( 5.562997387474012179, 4.033871773484661638, -4.328598156463870694 ) ) ;
#2364 = ORIENTED_EDGE ( 'NONE', *, *, #1346, .T. ) ;
#2365 = CARTESIAN_POINT ( 'NONE',  ( 5.471773843222379696, -3.370274380800625469, 0.9105244332336640545 ) ) ;
#2366 = CARTESIAN_POINT ( 'NONE',  ( 2.568856357954501846, -1.672103000021743169, -0.04927182084398934458 ) ) ;
#2367 = CARTESIAN_POINT ( 'NONE',  ( 1.274961449821284010, -0.8025444732275880400, 2.735614942373310043 ) ) ;
#2368 = CARTESIAN_POINT ( 'NONE',  ( 6.646803743153550492, -1.131370849898463815, 5.137499999999999289 ) ) ;
#2369 = CARTESIAN_POINT ( 'NONE',  ( 3.986474194479385336, -1.281148942479406028, 3.386374612608869850 ) ) ;
#2370 = CARTESIAN_POINT ( 'NONE',  ( 5.914886459912260364, 4.226163399731504455, -2.103214184328725089 ) ) ;
#2371 = CARTESIAN_POINT ( 'NONE',  ( 7.098721300692045766, -0.9898413088896838019, -3.645141573443125171 ) ) ;
#2372 = CARTESIAN_POINT ( 'NONE',  ( 3.547523958309754200, 3.547523958309793279, -11.33291398150781326 ) ) ;
#2373 = B_SPLINE_CURVE_WITH_KNOTS ( 'NONE', 3,
 ( #18563, #15799, #17134, #1332 ),
 .UNSPECIFIED., .F., .F.,
 ( 4, 4 ),
 ( 0.000000000000000000, 1.000000000000000000 ),
 .UNSPECIFIED. ) ;
#2374 = ORIENTED_EDGE ( 'NONE', *, *, #5349, .T. ) ;
#2375 = CARTESIAN_POINT ( 'NONE',  ( -1.767786702460085069, -6.010387890591939453, -7.666945512526740281 ) ) ;
#2376 = CARTESIAN_POINT ( 'NONE',  ( 5.805991709737795325, -1.250524315016881438, 3.619967901319422587 ) ) ;
#2377 = EDGE_CURVE ( 'NONE', #1662, #3196, #3293, .T. ) ;
#2378 = CARTESIAN_POINT ( 'NONE',  ( 3.843580385802495059, 3.334183253198995001, -3.206795759426195325 ) ) ;
#2379 = CARTESIAN_POINT ( 'NONE',  ( 2.533494012005041096, -0.9327181294720190419, 2.735540073511411041 ) ) ;
#2380 = CARTESIAN_POINT ( 'NONE',  ( 3.100911846675220129, 4.677262746376790403, -7.500000000000000000 ) ) ;
#2381 = CARTESIAN_POINT ( 'NONE',  ( 5.262255929389900722, 2.687345747344015212, 3.481545047495730127 ) ) ;
#2382 = CARTESIAN_POINT ( 'NONE',  ( 7.402887803560079583, 0.5297463172035939971, -2.537499999999999645 ) ) ;
#2383 = CARTESIAN_POINT ( 'NONE',  ( 3.235584601558183060, -0.5376718826744536495, 1.815139726989481117 ) ) ;
#2384 = ORIENTED_EDGE ( 'NONE', *, *, #1, .T. ) ;
#2385 =( BOUNDED_SURFACE ( )  B_SPLINE_SURFACE ( 3, 2, ( 
 ( #3778, #1208, #15493, #16745, #2453 ),
 ( #2263, #8070, #1016, #18539, #6830 ),
 ( #12638, #5394, #11212, #10155, #5863 ),
 ( #64, #5678, #12925, #14973, #13018 ) ),
 .UNSPECIFIED., .F., .F., .F. ) 
 B_SPLINE_SURFACE_WITH_KNOTS ( ( 4, 4 ),
 ( 3, 2, 3 ),
 ( 0.000000000000000000, 1.000000000000000000 ),
 ( 0.000000000000000000, 0.5000000000000000000, 1.000000000000000000 ),
 .UNSPECIFIED. ) 
 GEOMETRIC_REPRESENTATION_ITEM ( )  RATIONAL_B_SPLINE_SURFACE ( (
 ( 1.000000000000000000, 0.9898214418809330173, 1.000000000000000000, 0.9898214418809330173, 1.000000000000000000),
 ( 0.8047378541243649375, 0.7965467831055470516, 0.8047378541243649375, 0.7965467831055470516, 0.8047378541243649375),
 ( 0.8047378541243649375, 0.7965467831055470516, 0.8047378541243649375, 0.7965467831055470516, 0.8047378541243649375),
 ( 1.000000000000000000, 0.9898214418809330173, 1.000000000000000000, 0.9898214418809330173, 1.000000000000000000) ) ) 
 REPRESENTATION_ITEM ( '' )  SURFACE ( )  );
#2386 = CARTESIAN_POINT ( 'NONE',  ( 4.525483399593920097, 3.252691193458149943, 5.137499999999999289 ) ) ;
#2387 = CARTESIAN_POINT ( 'NONE',  ( 3.916352847948189275, 2.852826803129241195, 1.628221054408085511 ) ) ;
#2388 = AXIS2_PLACEMENT_3D ( 'NONE', #6807, #12534, #9753 ) ;
#2389 = EDGE_LOOP ( 'NONE', ( #4325, #5851, #7571, #5538 ) ) ;
#2390 = ORIENTED_EDGE ( 'NONE', *, *, #14439, .F. ) ;
#2391 = CARTESIAN_POINT ( 'NONE',  ( 7.729807371257601645, -3.788761352928112558, 2.432410790906609943 ) ) ;
#2392 = CARTESIAN_POINT ( 'NONE',  ( 7.644846388036899754, -5.965019917221169976, -3.643030701836909913 ) ) ;
#2393 = CARTESIAN_POINT ( 'NONE',  ( 4.113088648291840066, -2.659998928933494877, -1.627263163842770144 ) ) ;
#2394 = PERSON_AND_ORGANIZATION ( #10799, #281 ) ;
#2395 = FACE_OUTER_BOUND ( 'NONE', #7962, .T. ) ;
#2396 = CARTESIAN_POINT ( 'NONE',  ( 5.632590180780450595, -1.862741699796949923, 5.337500000000000355 ) ) ;
#2397 = EDGE_CURVE ( 'NONE', #8754, #14410, #7021, .T. ) ;
#2398 = DIRECTION ( 'NONE',  ( 0.000000000000000000, 0.000000000000000000, -1.000000000000000000 ) ) ;
#2399 = CARTESIAN_POINT ( 'NONE',  ( 5.182173711359579826, -3.161686306641664945, 4.401508745337534556 ) ) ;
#2400 = CARTESIAN_POINT ( 'NONE',  ( 2.929905130354659715, -1.020735292981197251, -2.735652293941048807 ) ) ;
#2401 = EDGE_CURVE ( 'NONE', #17936, #4252, #5987, .T. ) ;
#2402 = TOROIDAL_SURFACE ( 'NONE', #11223, 0.5999999999999999778, 0.2000000000000000111 ) ;
#2403 = DIRECTION ( 'NONE',  ( 0.000000000000000000, 0.000000000000000000, 1.000000000000000000 ) ) ;
#2404 = CARTESIAN_POINT ( 'NONE',  ( 4.628230799548234131, 4.159676350343337603, 3.232506490905301622 ) ) ;
#2405 = CARTESIAN_POINT ( 'NONE',  ( 6.460302866837509761, 2.692519162230865071, -3.169830210840369755 ) ) ;
#2406 = CARTESIAN_POINT ( 'NONE',  ( 4.125483399593890432, 3.652691193458134755, 5.537499999999999645 ) ) ;
#2407 = CARTESIAN_POINT ( 'NONE',  ( 4.666904755831229323, 0.8485281374238869967, 5.137499999999999289 ) ) ;
#2408 = CARTESIAN_POINT ( 'NONE',  ( 5.483890106149520882, -4.971568281178440074, 2.950122079528104901 ) ) ;
#2409 = CARTESIAN_POINT ( 'NONE',  ( 7.218402445132439560, 0.8792501084302857262, -0.7594437905512085862 ) ) ;
#2410 = ORIENTED_EDGE ( 'NONE', *, *, #162, .F. ) ;
#2411 = EDGE_LOOP ( 'NONE', ( #10747, #14552, #10090, #5075 ) ) ;
#2412 = CARTESIAN_POINT ( 'NONE',  ( 5.529503597532943182, 2.131833656936115151, -5.255126194930333838 ) ) ;
#2413 = ORIENTED_EDGE ( 'NONE', *, *, #12806, .F. ) ;
#2414 = CARTESIAN_POINT ( 'NONE',  ( 7.925872888286431106, 4.160418102017851005, 2.226393496793684701 ) ) ;
#2415 = AXIS2_PLACEMENT_3D ( 'NONE', #14909, #17583, #17671 ) ;
#2416 = CARTESIAN_POINT ( 'NONE',  ( 2.969848480983490191, -1.697056274847694946, -5.337500000000000355 ) ) ;
#2417 = ORIENTED_EDGE ( 'NONE', *, *, #7069, .F. ) ;
#2418 = AXIS2_PLACEMENT_3D ( 'NONE', #9745, #6894, #8139 ) ;
#2419 = CARTESIAN_POINT ( 'NONE',  ( 6.445252628079610524, -5.933797952652509977, -3.643030701836909913 ) ) ;
#2420 = CARTESIAN_POINT ( 'NONE',  ( 4.651749833306640269, 3.098160992370745159, 1.400773104242493794 ) ) ;
#2421 = CARTESIAN_POINT ( 'NONE',  ( 6.429262525885076407, -4.109430669148490978, -4.533205696526701800 ) ) ;
#2422 = CARTESIAN_POINT ( 'NONE',  ( 5.142463529445044479, -0.5104526146297674316, 1.474736456217877523 ) ) ;
#2423 = CARTESIAN_POINT ( 'NONE',  ( 4.686870338901733213, -4.220123545110522123, -3.211803339507614208 ) ) ;
#2424 = CARTESIAN_POINT ( 'NONE',  ( -1.331698149067670034, -6.446476443984349380, -7.679762899302499335 ) ) ;
#2425 = ADVANCED_FACE ( 'NONE', ( #14916 ), #7595, .T. ) ;
#2426 = CARTESIAN_POINT ( 'NONE',  ( 6.655642577905710233, 1.122532015146318063, -7.500000000000000000 ) ) ;
#2427 = DIRECTION ( 'NONE',  ( 0.000000000000000000, 0.000000000000000000, 1.000000000000000000 ) ) ;
#2428 = DIRECTION ( 'NONE',  ( -0.7071067811865489050, 0.7071067811865460184, 0.000000000000000000 ) ) ;
#2429 = CARTESIAN_POINT ( 'NONE',  ( 4.683133153347849742, -1.948713487556545054, 1.212013492616430099 ) ) ;
#2430 = CARTESIAN_POINT ( 'NONE',  ( 5.902566642653619411, -4.937700511730758635, 1.225143976123829193 ) ) ;
#2431 = CARTESIAN_POINT ( 'NONE',  ( 5.914005719477299472, 2.151281259883259800, 3.131261569686205171 ) ) ;
#2432 = CARTESIAN_POINT ( 'NONE',  ( 1.643547414079348457, 1.353833254156473265, 1.805764359346039072 ) ) ;
#2433 = ORIENTED_EDGE ( 'NONE', *, *, #16531, .T. ) ;
#2434 = DIRECTION ( 'NONE',  ( -9.737158212040669337E-17, 9.737158212040639754E-17, -1.000000000000000000 ) ) ;
#2435 = ORIENTED_EDGE ( 'NONE', *, *, #16759, .F. ) ;
#2436 = FACE_OUTER_BOUND ( 'NONE', #18170, .T. ) ;
#2437 = CARTESIAN_POINT ( 'NONE',  ( 5.926224616222580011, -4.114691676626375028, -4.382932617910275219 ) ) ;
#2438 = CARTESIAN_POINT ( 'NONE',  ( 3.953322689376368881, -2.830484418749549924, -1.654557827876030895 ) ) ;
#2439 = ORIENTED_EDGE ( 'NONE', *, *, #9031, .T. ) ;
#2440 = CARTESIAN_POINT ( 'NONE',  ( 4.316593764651453391, -0.9045923936210295002, -1.796578748687289062 ) ) ;
#2441 = CARTESIAN_POINT ( 'NONE',  ( 6.655642577978859720, -1.122532015073161915, -32.05634918610404327 ) ) ;
#2442 =( BOUNDED_SURFACE ( )  B_SPLINE_SURFACE ( 3, 2, ( 
 ( #15270, #2230, #10029, #4020, #2786 ),
 ( #12890, #8594, #1269, #18405, #5737 ),
 ( #14415, #8310, #12608, #3840, #9738 ),
 ( #7084, #979, #15641, #2595, #8503 ) ),
 .UNSPECIFIED., .F., .F., .F. ) 
 B_SPLINE_SURFACE_WITH_KNOTS ( ( 4, 4 ),
 ( 3, 2, 3 ),
 ( 0.000000000000000000, 1.000000000000000000 ),
 ( 0.000000000000000000, 0.5000000000000000000, 1.000000000000000000 ),
 .UNSPECIFIED. ) 
 GEOMETRIC_REPRESENTATION_ITEM ( )  RATIONAL_B_SPLINE_SURFACE ( (
 ( 1.000000000000000000, 0.9978589232386030350, 1.000000000000000000, 0.9978589232386030350, 1.000000000000000000),
 ( 0.8047378541243649375, 0.8030148486058830137, 0.8047378541243649375, 0.8030148486058830137, 0.8047378541243649375),
 ( 0.8047378541243649375, 0.8030148486058830137, 0.8047378541243649375, 0.8030148486058830137, 0.8047378541243649375),
 ( 1.000000000000000000, 0.9978589232386030350, 1.000000000000000000, 0.9978589232386030350, 1.000000000000000000) ) ) 
 REPRESENTATION_ITEM ( '' )  SURFACE ( )  );
#2443 = EDGE_CURVE ( 'NONE', #10373, #11176, #9500, .T. ) ;
#2444 = CARTESIAN_POINT ( 'NONE',  ( 3.511690400957310221, 3.559377410908164840, -11.50000000000000000 ) ) ;
#2445 = ADVANCED_FACE ( 'NONE', ( #1963 ), #17778, .T. ) ;
#2446 = CARTESIAN_POINT ( 'NONE',  ( 4.388706916335370245, -3.457372015447242930, 4.429603429782479118 ) ) ;
#2447 = VERTEX_POINT ( 'NONE', #9756 ) ;
#2448 = CARTESIAN_POINT ( 'NONE',  ( 2.380232667469539987, 0.5628938611784860546, 0.6714783148783279865 ) ) ;
#2449 = CARTESIAN_POINT ( 'NONE',  ( 0.9055837714147930706, -0.05462017651085960407, -3.743789168318643501 ) ) ;
#2450 = CARTESIAN_POINT ( 'NONE',  ( 4.667303729242489929, 3.224730878690459601, -4.528409634878379997 ) ) ;
#2451 = CARTESIAN_POINT ( 'NONE',  ( 7.325395720444609182, -3.722517213595714747, 2.378052263506610142 ) ) ;
#2452 = CARTESIAN_POINT ( 'NONE',  ( 6.068913768504964779, 4.065408932504070094, -1.913003978130385363 ) ) ;
#2453 = CARTESIAN_POINT ( 'NONE',  ( 6.450575514692249435, -5.768604927078899713, 3.806829553096124918 ) ) ;
#2454 = CARTESIAN_POINT ( 'NONE',  ( 7.551340359102510114, 5.374609679467849510, 3.402602611626514673 ) ) ;
#2455 = CARTESIAN_POINT ( 'NONE',  ( 5.170038204996454390, 4.870878087852523741, -3.047903415704783292 ) ) ;
#2456 = ADVANCED_FACE ( 'NONE', ( #9382 ), #5515, .T. ) ;
#2457 = VERTEX_POINT ( 'NONE', #13871 ) ;
#2458 = FACE_OUTER_BOUND ( 'NONE', #16749, .T. ) ;
#2459 = ORIENTED_EDGE ( 'NONE', *, *, #15811, .F. ) ;
#2460 = LINE ( 'NONE', #1215, #13509 ) ;
#2461 = CARTESIAN_POINT ( 'NONE',  ( 1.015232659632728129, 0.3690096531939580093, 2.735626844699044824 ) ) ;
#2462 = EDGE_CURVE ( 'NONE', #18830, #11491, #7490, .T. ) ;
#2463 = CARTESIAN_POINT ( 'NONE',  ( 2.121320343559649935, -0.8485281374238169416, 4.737500000000000711 ) ) ;
#2464 = CARTESIAN_POINT ( 'NONE',  ( 4.335082295889879589, -1.809602201955985201, 2.616691843559754815 ) ) ;
#2465 = CARTESIAN_POINT ( 'NONE',  ( -7.057977025742729893, 0.4686114861185800562, -7.500000000000000000 ) ) ;
#2466 = CARTESIAN_POINT ( 'NONE',  ( 3.537747154399327076, 3.537747154399363048, -11.45812935953553868 ) ) ;
#2467 = ORIENTED_EDGE ( 'NONE', *, *, #7556, .T. ) ;
#2468 = CARTESIAN_POINT ( 'NONE',  ( -3.889087296526069881, -3.889087296525955306, -7.500000000000000000 ) ) ;
#2469 = CARTESIAN_POINT ( 'NONE',  ( 3.889087296525988169, 3.889087296526028581, 5.337500000000000355 ) ) ;
#2470 = CARTESIAN_POINT ( 'NONE',  ( 4.697452900626762684, 4.397744526048981584, -0.3778627007672819560 ) ) ;
#2471 = CARTESIAN_POINT ( 'NONE',  ( 5.271175146687699709, 4.769741146161280199, 3.018447225931249811 ) ) ;
#2472 = CARTESIAN_POINT ( 'NONE',  ( 6.943085735267409575, 0.7619404441448539567, -7.694453698899500260 ) ) ;
#2473 = CARTESIAN_POINT ( 'NONE',  ( 6.560661056805635383, -5.892051890902335387, 2.826172934705250217 ) ) ;
#2474 = DIRECTION ( 'NONE',  ( 0.7071067811865400232, 0.7071067811865551223, 0.000000000000000000 ) ) ;
#2475 = CARTESIAN_POINT ( 'NONE',  ( 7.467711835950570531, -4.734243941061869521, 3.822037832461024909 ) ) ;
#2476 = EDGE_LOOP ( 'NONE', ( #4728, #8304, #8653, #6749 ) ) ;
#2477 = CARTESIAN_POINT ( 'NONE',  ( 5.733681503448456063, -2.044493089603567348, -7.500000000000000000 ) ) ;
#2478 = CARTESIAN_POINT ( 'NONE',  ( 2.969848480983515060, 2.545584412271600261, -5.137499999999999289 ) ) ;
#2479 = ORIENTED_EDGE ( 'NONE', *, *, #4492, .F. ) ;
#2480 = CARTESIAN_POINT ( 'NONE',  ( 6.246803743153540367, 1.531370849898485043, -5.537499999999999645 ) ) ;
#2481 = DIRECTION ( 'NONE',  ( 0.000000000000000000, 0.000000000000000000, -1.000000000000000000 ) ) ;
#2482 = DIRECTION ( 'NONE',  ( -0.7071067811865461294, -0.7071067811865489050, 0.000000000000000000 ) ) ;
#2483 = DIRECTION ( 'NONE',  ( 0.7071067811865440200, 0.7071067811865511255, -0.000000000000000000 ) ) ;
#2484 = DATE_AND_TIME ( #18198, #3029 ) ;
#2485 = CARTESIAN_POINT ( 'NONE',  ( 5.283006650201330423, 3.060853367799935221, 4.401508745337515016 ) ) ;
#2486 = DIRECTION ( 'NONE',  ( 0.7071067811865489050, -0.7071067811865460184, 0.000000000000000000 ) ) ;
#2487 = CARTESIAN_POINT ( 'NONE',  ( 6.385906812948389799, 5.893441861227140421, -1.837501728169524950 ) ) ;
#2488 = CARTESIAN_POINT ( 'NONE',  ( 6.066528080521090160, 5.593819870878389722, 2.714177513677455078 ) ) ;
#2489 = CARTESIAN_POINT ( 'NONE',  ( 3.222316722893605156, 0.3844567240841990086, -2.735840945870849694 ) ) ;
#2490 = CARTESIAN_POINT ( 'NONE',  ( 5.521577487946979446, -2.154546965503856715, -5.245531859371899586 ) ) ;
#2491 =( BOUNDED_CURVE ( )  B_SPLINE_CURVE ( 2, ( #13723, #6470, #15228 ),
 .UNSPECIFIED., .F., .T. ) 
 B_SPLINE_CURVE_WITH_KNOTS ( ( 3, 3 ),
 ( 0.000000000000000000, 1.000000000000000000 ),
 .UNSPECIFIED. ) 
 CURVE ( )  GEOMETRIC_REPRESENTATION_ITEM ( )  RATIONAL_B_SPLINE_CURVE ( ( 1.000000000000000000, 0.9559432621800804109, 0.9912023392718383175 ) ) 
 REPRESENTATION_ITEM ( '' )  );
#2492 = CARTESIAN_POINT ( 'NONE',  ( 6.384934042418650257, -3.896586187467550033, 4.374445646432099544 ) ) ;
#2493 = DIRECTION ( 'NONE',  ( 0.000000000000000000, 0.000000000000000000, 1.000000000000000000 ) ) ;
#2494 = CARTESIAN_POINT ( 'NONE',  ( 3.984062043356579430, 3.511269837220825085, 5.337500000000000355 ) ) ;
#2495 = CARTESIAN_POINT ( 'NONE',  ( 3.464436742518682166, -1.077060112223450217, -7.377765350918456200 ) ) ;
#2496 = B_SPLINE_CURVE_WITH_KNOTS ( 'NONE', 3,
 ( #16794, #3737, #18494, #972 ),
 .UNSPECIFIED., .F., .F.,
 ( 4, 4 ),
 ( 0.000000000000000000, 1.000000000000000000 ),
 .UNSPECIFIED. ) ;
#2497 = CARTESIAN_POINT ( 'NONE',  ( 5.915541334996349931, -4.521513575312519961, 2.055728515259149791 ) ) ;
#2498 = VECTOR ( 'NONE', #8406, 1000.000000000000000 ) ;
#2499 = ORIENTED_EDGE ( 'NONE', *, *, #7728, .T. ) ;
#2500 = ORIENTED_EDGE ( 'NONE', *, *, #3024, .F. ) ;
#2501 = CYLINDRICAL_SURFACE ( 'NONE', #4805, 0.1999999999999996503 ) ;
#2502 = EDGE_CURVE ( 'NONE', #14525, #1544, #17204, .T. ) ;
#2503 = ORIENTED_EDGE ( 'NONE', *, *, #4078, .F. ) ;
#2504 = CARTESIAN_POINT ( 'NONE',  ( 7.629369774830069950, 3.667787523816619988, 2.998034519408583787 ) ) ;
#2505 = CARTESIAN_POINT ( 'NONE',  ( 8.159933778996970588, 4.532170043601349896, 0.5815450474957208904 ) ) ;
#2506 = ORIENTED_EDGE ( 'NONE', *, *, #3503, .F. ) ;
#2507 = CARTESIAN_POINT ( 'NONE',  ( 2.433023809126085180, 0.3300589511876084736, 0.3505406261408745006 ) ) ;
#2508 = CARTESIAN_POINT ( 'NONE',  ( 6.415355750350870245, 1.362818842701160049, -5.486558286809259499 ) ) ;
#2509 = CIRCLE ( 'NONE', #12256, 0.4000000000000002442 ) ;
#2510 = CARTESIAN_POINT ( 'NONE',  ( 3.105620288453625033, 1.862120395608025003, -4.637500000000000178 ) ) ;
#2511 = FACE_OUTER_BOUND ( 'NONE', #1612, .T. ) ;
#2512 = CARTESIAN_POINT ( 'NONE',  ( -1.417446215147459831, -6.360728377904560027, -7.500000000000000000 ) ) ;
#2513 = DIRECTION ( 'NONE',  ( -0.7071067811865456854, -0.7071067811865493491, 0.000000000000000000 ) ) ;
#2514 = CARTESIAN_POINT ( 'NONE',  ( 6.252638923159694606, -2.654353195846817837, -2.709621093502498024 ) ) ;
#2515 = CARTESIAN_POINT ( 'NONE',  ( 5.919035466563960846, 5.132278096471560858, 1.883090700358885039 ) ) ;
#2516 = CARTESIAN_POINT ( 'NONE',  ( 3.111269837220825174, 2.404163056034290147, -4.737500000000000711 ) ) ;
#2517 = CARTESIAN_POINT ( 'NONE',  ( 7.264948004140290294, 6.087453417608549522, 2.145171956777735200 ) ) ;
#2518 = CARTESIAN_POINT ( 'NONE',  ( 1.817038500264521961, 1.335122985121971917, -3.655032098680576880 ) ) ;
#2519 = DIRECTION ( 'NONE',  ( -0.7071067811865489050, 0.7071067811865460184, 0.000000000000000000 ) ) ;
#2520 = ORIENTED_EDGE ( 'NONE', *, *, #5768, .F. ) ;
#2521 = CARTESIAN_POINT ( 'NONE',  ( 6.547774130054376585, 1.212178494615749669, -5.183703515106324211 ) ) ;
#2522 = ORIENTED_EDGE ( 'NONE', *, *, #14572, .T. ) ;
#2523 = CARTESIAN_POINT ( 'NONE',  ( 8.119574529026740706, 5.133452549919380381, -2.607960214102114982 ) ) ;
#2524 = EDGE_CURVE ( 'NONE', #7392, #16667, #15882, .T. ) ;
#2525 = CARTESIAN_POINT ( 'NONE',  ( 5.697670135915843481, -3.374416050990629579, -4.545457916075325677 ) ) ;
#2526 = DIRECTION ( 'NONE',  ( 0.000000000000000000, 0.000000000000000000, -1.000000000000000000 ) ) ;
#2527 = ORIENTED_EDGE ( 'NONE', *, *, #16298, .F. ) ;
#2528 = CARTESIAN_POINT ( 'NONE',  ( -3.510504816051790211, -3.560562995813689735, -11.32264019662257937 ) ) ;
#2529 = CARTESIAN_POINT ( 'NONE',  ( 4.238261979492799369, -1.181021184527688339, -2.149697302907492613 ) ) ;
#2530 = DIRECTION ( 'NONE',  ( 0.000000000000000000, 0.000000000000000000, 1.000000000000000000 ) ) ;
#2531 = CARTESIAN_POINT ( 'NONE',  ( 5.454155106658199692, 2.252529782325820129, -4.378444531306950438 ) ) ;
#2532 = CARTESIAN_POINT ( 'NONE',  ( 1.486121441912018115, 6.292053151139990419, -7.500000000000000000 ) ) ;
#2533 = CARTESIAN_POINT ( 'NONE',  ( 4.291406680971065590, -3.375128505047275240, 4.264301938638880074 ) ) ;
#2534 = ORIENTED_EDGE ( 'NONE', *, *, #1747, .F. ) ;
#2535 = CARTESIAN_POINT ( 'NONE',  ( 3.701349079202805203, -3.178265496215284980, 3.281143535673570089 ) ) ;
#2536 = CARTESIAN_POINT ( 'NONE',  ( 3.236784306658940125, -2.711449941094885130, 3.367367324540709639 ) ) ;
#2537 = CARTESIAN_POINT ( 'NONE',  ( 4.411532657444066530, 3.412898935022596447, -4.612440171763442898 ) ) ;
#2538 = DIRECTION ( 'NONE',  ( -0.7071067811865461294, -0.7071067811865490160, 0.000000000000000000 ) ) ;
#2539 = CARTESIAN_POINT ( 'NONE',  ( 5.957174325833474171, 4.266389318053281698, -1.872517746567293084 ) ) ;
#2540 = LINE ( 'NONE', #14077, #16012 ) ;
#2541 = CARTESIAN_POINT ( 'NONE',  ( 6.743046924203667913, 4.528556626702018306, 4.400480805086656844 ) ) ;
#2542 = ADVANCED_FACE ( 'NONE', ( #8241 ), #9570, .T. ) ;
#2543 = CARTESIAN_POINT ( 'NONE',  ( 5.950277218697005210, -3.362412905246693118, 1.963800313945868181 ) ) ;
#2544 = VERTEX_POINT ( 'NONE', #13785 ) ;
#2545 = CARTESIAN_POINT ( 'NONE',  ( 5.531458430504053503, -2.314999360022139907, -4.587317874498474168 ) ) ;
#2546 =( BOUNDED_SURFACE ( )  B_SPLINE_SURFACE ( 1, 2, ( 
 ( #15737, #18224, #15640, #4019, #9829, #3839, #8132, #5170, #16800 ),
 ( #6791, #9645, #8404, #15360, #11365, #3933, #1076, #14229, #2419 ) ),
 .UNSPECIFIED., .F., .F., .T. ) 
 B_SPLINE_SURFACE_WITH_KNOTS ( ( 2, 2 ),
 ( 3, 2, 2, 2, 3 ),
 ( 0.000000000000000000, 1.000000000000000000 ),
 ( 0.000000000000000000, 0.2500000000000000000, 0.5000000000000000000, 0.7500000000000000000, 1.000000000000000000 ),
 .UNSPECIFIED. ) 
 GEOMETRIC_REPRESENTATION_ITEM ( )  RATIONAL_B_SPLINE_SURFACE ( (
 ( 1.000000000000000000, 0.9898214418809330173, 1.000000000000000000, 0.9898214418809330173, 1.000000000000000000, 0.9898214418809330173, 1.000000000000000000, 0.9898214418809330173, 1.000000000000000000),
 ( 1.000000000000000000, 0.9898214418809330173, 1.000000000000000000, 0.9898214418809330173, 1.000000000000000000, 0.9898214418809330173, 1.000000000000000000, 0.9898214418809330173, 1.000000000000000000) ) ) 
 REPRESENTATION_ITEM ( '' )  SURFACE ( )  );
#2547 = VERTEX_POINT ( 'NONE', #5192 ) ;
#2548 = AXIS2_PLACEMENT_3D ( 'NONE', #17987, #6173, #7614 ) ;
#2549 = CARTESIAN_POINT ( 'NONE',  ( 5.293571424757079313, 4.747344868091899706, -2.891754745161720042 ) ) ;
#2550 = EDGE_CURVE ( 'NONE', #16942, #7032, #11986, .T. ) ;
#2551 = CARTESIAN_POINT ( 'NONE',  ( 6.231269788798499576, 4.308326569781574022, -4.515156819445500957 ) ) ;
#2552 = DIRECTION ( 'NONE',  ( 0.000000000000000000, 0.000000000000000000, -1.000000000000000000 ) ) ;
#2553 = CARTESIAN_POINT ( 'NONE',  ( 3.409058005589194806, 0.4954757149345529466, 2.385238279750890200 ) ) ;
#2554 = FACE_OUTER_BOUND ( 'NONE', #17877, .T. ) ;
#2555 = LINE ( 'NONE', #11227, #9794 ) ;
#2556 = ORIENTED_EDGE ( 'NONE', *, *, #6649, .F. ) ;
#2557 = AXIS2_PLACEMENT_3D ( 'NONE', #4664, #8960, #3343 ) ;
#2558 = CARTESIAN_POINT ( 'NONE',  ( -3.541668742003584835, -3.529399069861910210, -11.50000000000000000 ) ) ;
#2559 = CARTESIAN_POINT ( 'NONE',  ( 6.429827225318954120, -1.224434834788576509, 5.784903703958264920 ) ) ;
#2560 = CARTESIAN_POINT ( 'NONE',  ( 4.525483399593899669, -3.252691193458094876, -5.137499999999999289 ) ) ;
#2561 = CARTESIAN_POINT ( 'NONE',  ( 3.590664163746130289, 3.480403648119335003, -11.50000000000000000 ) ) ;
#2562 = CARTESIAN_POINT ( 'NONE',  ( 5.539696961966946276, 2.004163056034210300, 4.737500000000026468 ) ) ;
#2563 = CARTESIAN_POINT ( 'NONE',  ( 5.970333976461357217, -5.645783267484708823, -2.272898026377688119 ) ) ;
#2564 = EDGE_CURVE ( 'NONE', #11144, #13585, #15159, .T. ) ;
#2565 = CARTESIAN_POINT ( 'NONE',  ( 6.236012020186030291, -3.804904272662924747, 4.382932617910280548 ) ) ;
#2566 = ORIENTED_EDGE ( 'NONE', *, *, #16073, .T. ) ;
#2567 = DIRECTION ( 'NONE',  ( 0.000000000000000000, 0.000000000000000000, -1.000000000000000000 ) ) ;
#2568 = FACE_OUTER_BOUND ( 'NONE', #6171, .T. ) ;
#2569 = VERTEX_POINT ( 'NONE', #18332 ) ;
#2570 = CARTESIAN_POINT ( 'NONE',  ( 3.152255126516511297, 0.9012848045150527732, 1.414575279670618579 ) ) ;
#2571 = CARTESIAN_POINT ( 'NONE',  ( 5.382296012596358814, -0.7751985455330567820, -1.258381790101492426 ) ) ;
#2572 = CARTESIAN_POINT ( 'NONE',  ( 7.331087830510840675, -0.8722078669612027824, 2.537499999999999201 ) ) ;
#2573 = DIRECTION ( 'NONE',  ( -0.7071067811865460184, -0.7071067811865490160, -6.505213034913029562E-16 ) ) ;
#2574 = DIRECTION ( 'NONE',  ( 0.3916072995501342913, -0.9201324485850128632, 0.000000000000000000 ) ) ;
#2575 = EDGE_CURVE ( 'NONE', #10134, #4989, #17093, .T. ) ;
#2576 = CARTESIAN_POINT ( 'NONE',  ( 3.854398064001304913, -3.273738253347864724, -4.148164703257469554 ) ) ;
#2577 = CARTESIAN_POINT ( 'NONE',  ( 6.777288345923770052, 6.078327826716780180, -0.04643242875642219353 ) ) ;
#2578 = CARTESIAN_POINT ( 'NONE',  ( 3.936214965883800598, -0.9961219905124649721, 4.637512931668279492 ) ) ;
#2579 = CARTESIAN_POINT ( 'NONE',  ( 5.388184798725548674, -0.7411243676868305430, -3.636722218603451573 ) ) ;
#2580 = CARTESIAN_POINT ( 'NONE',  ( 6.920080430227413260, 6.246115429759057314, -0.9883986431346348800 ) ) ;
#2581 = DIRECTION ( 'NONE',  ( 0.7071067811865489050, -0.7071067811865460184, 0.000000000000000000 ) ) ;
#2582 = CARTESIAN_POINT ( 'NONE',  ( 5.273832172188500422, 2.665970801303695126, -5.893454952504270317 ) ) ;
#2583 = CARTESIAN_POINT ( 'NONE',  ( 7.254772893479020546, 5.998254185467179589, 2.607960214102099883 ) ) ;
#2584 = CARTESIAN_POINT ( 'NONE',  ( 4.386807246695853202, -0.8269877691252196517, -4.637500000000002842 ) ) ;
#2585 = CARTESIAN_POINT ( 'NONE',  ( 5.915970983550409734, -4.789275298704919415, 1.837499999999959943 ) ) ;
#2586 = FACE_OUTER_BOUND ( 'NONE', #6692, .T. ) ;
#2587 = ORIENTED_EDGE ( 'NONE', *, *, #17300, .F. ) ;
#2588 = VERTEX_POINT ( 'NONE', #12623 ) ;
#2589 = CARTESIAN_POINT ( 'NONE',  ( 3.092966619908730230, 0.6704907375599447050, 2.644175604900951271 ) ) ;
#2590 = EDGE_LOOP ( 'NONE', ( #5209, #6254, #18784, #6162 ) ) ;
#2591 = CARTESIAN_POINT ( 'NONE',  ( 3.018001386867075198, -0.8160573512249433836, 2.735553814487684310 ) ) ;
#2592 = CARTESIAN_POINT ( 'NONE',  ( 4.976723885108380152, -4.501059462864036576, 3.361103126749965142 ) ) ;
#2593 = VERTEX_POINT ( 'NONE', #8152 ) ;
#2594 = CARTESIAN_POINT ( 'NONE',  ( 4.348978480034409344, 3.871889067959810138, 3.331033545752075220 ) ) ;
#2595 = CARTESIAN_POINT ( 'NONE',  ( 4.185830586695328925, 0.9540092888727682574, 3.795533785621841627 ) ) ;
#2596 =( BOUNDED_CURVE ( )  B_SPLINE_CURVE ( 2, ( #17044, #15607, #11138, #7142, #15514 ),
 .UNSPECIFIED., .F., .T. ) 
 B_SPLINE_CURVE_WITH_KNOTS ( ( 3, 2, 3 ),
 ( 0.000000000000000000, 0.5000000000000000000, 0.9553783111625161473 ),
 .UNSPECIFIED. ) 
 CURVE ( )  GEOMETRIC_REPRESENTATION_ITEM ( )  RATIONAL_B_SPLINE_CURVE ( ( 1.000000000000000000, 0.9978589232386030350, 1.000000000000000000, 0.9980500001606520399, 0.9996519508557419886 ) ) 
 REPRESENTATION_ITEM ( '' )  );
#2597 = CARTESIAN_POINT ( 'NONE',  ( 5.925230497640749938, -4.115685795208210429, -4.381676030449705550 ) ) ;
#2598 = CARTESIAN_POINT ( 'NONE',  ( 7.438647142009769730, -0.4528242066327569648, 2.537499999999999645 ) ) ;
#2599 = CARTESIAN_POINT ( 'NONE',  ( 4.501256484243430833, 1.112957477572386056, -3.687143902727680000 ) ) ;
#2600 = CARTESIAN_POINT ( 'NONE',  ( -1.408365014994819697, -6.369809578057199495, -7.677359803377379777 ) ) ;
#2601 = CARTESIAN_POINT ( 'NONE',  ( 1.863058569571034884, -1.302179685954284016, -1.946112299778860022 ) ) ;
#2602 = CARTESIAN_POINT ( 'NONE',  ( 5.589221419517760303, 3.563600609550619858, -2.073274592428500096 ) ) ;
#2603 = FACE_OUTER_BOUND ( 'NONE', #5451, .T. ) ;
#2604 = CARTESIAN_POINT ( 'NONE',  ( 4.196829781796145298, -1.585028152554295300, 0.4487658384611180051 ) ) ;
#2605 = EDGE_CURVE ( 'NONE', #12941, #16900, #4071, .T. ) ;
#2606 = CARTESIAN_POINT ( 'NONE',  ( 7.231539981466349687, 6.104844296620909994, 1.837499999999999911 ) ) ;
#2607 = CARTESIAN_POINT ( 'NONE',  ( 5.015043243829650166, 1.332426873844086090, 3.552772491526334786 ) ) ;
#2608 = CARTESIAN_POINT ( 'NONE',  ( 5.914886459912260364, 4.226163399731504455, -2.103214184328725089 ) ) ;
#2609 = VECTOR ( 'NONE', #624, 1000.000000000000114 ) ;
#2610 = ORIENTED_EDGE ( 'NONE', *, *, #2675, .T. ) ;
#2611 = CARTESIAN_POINT ( 'NONE',  ( 7.504298718767964615, -5.438499776463832980, 3.414939186248714620 ) ) ;
#2612 = CIRCLE ( 'NONE', #13263, 0.6000000000000003109 ) ;
#2613 = VERTEX_POINT ( 'NONE', #910 ) ;
#2614 = CARTESIAN_POINT ( 'NONE',  ( 6.501877656791450022, 4.009060125160688770, -4.357520039143450319 ) ) ;
#2615 = CARTESIAN_POINT ( 'NONE',  ( 4.648399424673949731, -2.748546646652969994, -2.149839809293424775 ) ) ;
#2616 = CARTESIAN_POINT ( 'NONE',  ( 6.186969283447290024, -1.152673718399596092, -4.737510266020250604 ) ) ;
#2617 = EDGE_LOOP ( 'NONE', ( #763, #722, #67, #5218 ) ) ;
#2618 = CARTESIAN_POINT ( 'NONE',  ( -3.510123315687474932, -3.560944496178009899, -11.50000000000000000 ) ) ;
#2619 = CARTESIAN_POINT ( 'NONE',  ( 5.908025556785739596, -1.914191294843915259, -0.5617292231740492747 ) ) ;
#2620 = CARTESIAN_POINT ( 'NONE',  ( 7.568296644318159849, -3.806502872297089723, 3.055353036562850289 ) ) ;
#2621 = CARTESIAN_POINT ( 'NONE',  ( 1.518515613636094885, 6.259658979415919866, -7.500000000000000000 ) ) ;
#2622 = AXIS2_PLACEMENT_3D ( 'NONE', #2882, #17455, #8687 ) ;
#2623 = CARTESIAN_POINT ( 'NONE',  ( 3.843134240917115196, -3.334625925424535176, 3.195480403402644942 ) ) ;
#2624 = ORIENTED_EDGE ( 'NONE', *, *, #5208, .T. ) ;
#2625 = VECTOR ( 'NONE', #317, 1000.000000000000000 ) ;
#2626 = CARTESIAN_POINT ( 'NONE',  ( 3.121493451670700026, -2.431598688512225159, 4.637499999999909583 ) ) ;
#2627 = DIRECTION ( 'NONE',  ( -0.4334893567415631921, -0.3014321750700040825, 0.8492500346919934495 ) ) ;
#2628 = CARTESIAN_POINT ( 'NONE',  ( 4.437907305379211742, 3.411173030247145022, -4.590459399060302204 ) ) ;
#2629 = EDGE_CURVE ( 'NONE', #6656, #4435, #6810, .T. ) ;
#2630 = CARTESIAN_POINT ( 'NONE',  ( 1.838477631085029929, -1.131370849898436060, -4.737500000000000711 ) ) ;
#2631 = ADVANCED_FACE ( 'NONE', ( #8702 ), #15254, .T. ) ;
#2632 = CARTESIAN_POINT ( 'NONE',  ( 5.321907257372579636, 2.789010026888619986, 4.422246691212575520 ) ) ;
#2633 = DIRECTION ( 'NONE',  ( 0.7071067811865460184, 0.7071067811865490160, 6.505213034913009841E-16 ) ) ;
#2634 = CARTESIAN_POINT ( 'NONE',  ( 5.271175146687699709, 4.769741146161280199, -3.456552774068760048 ) ) ;
#2635 = EDGE_LOOP ( 'NONE', ( #7312, #13095, #14484, #4279 ) ) ;
#2636 = CARTESIAN_POINT ( 'NONE',  ( 5.301286727143719624, -2.953588799420814759, -4.399471025541076052 ) ) ;
#2637 = VERTEX_POINT ( 'NONE', #10509 ) ;
#2638 = CARTESIAN_POINT ( 'NONE',  ( 3.105620288453595279, -2.380520291511269537, -4.637500000000000178 ) ) ;
#2639 = AXIS2_PLACEMENT_3D ( 'NONE', #18577, #15620, #17147 ) ;
#2640 = AXIS2_PLACEMENT_3D ( 'NONE', #14963, #7368, #3443 ) ;
#2641 = CARTESIAN_POINT ( 'NONE',  ( 8.291254964893012058, 5.361623307869014532, -2.173289178794762133 ) ) ;
#2642 = ORIENTED_EDGE ( 'NONE', *, *, #11418, .F. ) ;
#2643 = CARTESIAN_POINT ( 'NONE',  ( 5.071595629944691375, 1.514121427533754449, 1.301231658260939339 ) ) ;
#2644 = DIRECTION ( 'NONE',  ( 0.000000000000000000, 0.000000000000000000, 1.000000000000000000 ) ) ;
#2645 = EDGE_CURVE ( 'NONE', #8615, #5935, #17743, .T. ) ;
#2646 = CARTESIAN_POINT ( 'NONE',  ( 0.9899494936611739071, -0.2828427124745804822, -4.737500000000000711 ) ) ;
#2647 = CARTESIAN_POINT ( 'NONE',  ( 3.873590492303986998, 3.873590492304032296, -7.708827831486296134 ) ) ;
#2648 = VERTEX_POINT ( 'NONE', #14891 ) ;
#2649 = CARTESIAN_POINT ( 'NONE',  ( -6.301458979494849899, -1.476715613557181728, -7.500000000000000000 ) ) ;
#2650 = CARTESIAN_POINT ( 'NONE',  ( 6.461079562455362968, -1.298710437675655527, 4.702435802638844642 ) ) ;
#2651 = CARTESIAN_POINT ( 'NONE',  ( 6.992198431412181669, 3.048717861436802234, -3.427096584295262094 ) ) ;
#2652 = EDGE_CURVE ( 'NONE', #743, #971, #12099, .T. ) ;
#2653 = CARTESIAN_POINT ( 'NONE',  ( 3.805227182954625142, 2.399038432148624889, -11.30015398034541896 ) ) ;
#2654 = CARTESIAN_POINT ( 'NONE',  ( 5.525823378429059574, 2.343857960301151788, 3.481545047495731016 ) ) ;
#2655 = CARTESIAN_POINT ( 'NONE',  ( 5.824211685569548713, -4.573674855024304264, 1.837499999999961942 ) ) ;
#2656 = AXIS2_PLACEMENT_3D ( 'NONE', #107, #290, #1808 ) ;
#2657 = CARTESIAN_POINT ( 'NONE',  ( 6.939829224223940329, -1.774643018318768917, 0.1573558147771764171 ) ) ;
#2658 = CARTESIAN_POINT ( 'NONE',  ( 6.646803743153550492, -1.131370849898463815, -4.737500000000000711 ) ) ;
#2659 = ORIENTED_EDGE ( 'NONE', *, *, #10215, .T. ) ;
#2660 = CARTESIAN_POINT ( 'NONE',  ( 3.394112549695414760, -2.121320343559624622, -5.337500000000000355 ) ) ;
#2661 = DIRECTION ( 'NONE',  ( -0.7071067811865460184, -0.7071067811865489050, 0.000000000000000000 ) ) ;
#2662 = CARTESIAN_POINT ( 'NONE',  ( 5.091168824543130356, -2.121320343559619737, 5.337500000000000355 ) ) ;
#2663 = VERTEX_POINT ( 'NONE', #1936 ) ;
#2664 = CARTESIAN_POINT ( 'NONE',  ( 2.238477631085025177, 1.297056274847754098, 4.737500000000001599 ) ) ;
#2665 = CARTESIAN_POINT ( 'NONE',  ( 5.977305144553139549, -2.486391748566800342, -2.590102223153454730 ) ) ;
#2666 = FACE_OUTER_BOUND ( 'NONE', #4886, .T. ) ;
#2667 = ADVANCED_FACE ( 'NONE', ( #17567 ), #17597, .F. ) ;
#2668 = EDGE_CURVE ( 'NONE', #3504, #7822, #14044, .T. ) ;
#2669 = CARTESIAN_POINT ( 'NONE',  ( 4.800118393577659681, -3.211359993852464623, 4.454791283418905401 ) ) ;
#2670 = CARTESIAN_POINT ( 'NONE',  ( 5.292386378971879246, 3.007405406953030269, 4.399657094694295445 ) ) ;
#2671 = FACE_OUTER_BOUND ( 'NONE', #6543, .T. ) ;
#2672 = DIRECTION ( 'NONE',  ( 0.000000000000000000, 0.000000000000000000, -1.000000000000000000 ) ) ;
#2673 = CARTESIAN_POINT ( 'NONE',  ( 3.278732138674425034, 2.451209427974545552, -0.2242691565369621387 ) ) ;
#2674 = CARTESIAN_POINT ( 'NONE',  ( 6.536159889630369868, 2.840741948747555146, 0.1242905458308667943 ) ) ;
#2675 = EDGE_CURVE ( 'NONE', #5776, #5482, #612, .T. ) ;
#2676 = CARTESIAN_POINT ( 'NONE',  ( 7.694383382086823708, 5.938342524850141579, 1.523511261873929934 ) ) ;
#2677 = CARTESIAN_POINT ( 'NONE',  ( 1.405342352476422141, 6.372832240575580620, -7.677443387277040010 ) ) ;
#2678 = CARTESIAN_POINT ( 'NONE',  ( 4.854019716176039445, 4.377934565605830386, 3.156256047151194899 ) ) ;
#2679 = CARTESIAN_POINT ( 'NONE',  ( 3.863165574059320040, 3.245272686075225010, 4.342282379181509278 ) ) ;
#2680 = CARTESIAN_POINT ( 'NONE',  ( 4.211564138303780069, 3.566610454748245118, 5.537499848560900162 ) ) ;
#2681 = CARTESIAN_POINT ( 'NONE',  ( 3.983440739167599887, -0.9842999448939110385, -4.637500000000000178 ) ) ;
#2682 = DIRECTION ( 'NONE',  ( 0.7071067811865460184, 0.7071067811865490160, 5.637851296924610238E-16 ) ) ;
#2683 = FACE_OUTER_BOUND ( 'NONE', #6037, .T. ) ;
#2684 = CARTESIAN_POINT ( 'NONE',  ( 7.413348852132369160, 0.6343218587005448050, 5.784903703958264920 ) ) ;
#2685 = ORIENTED_EDGE ( 'NONE', *, *, #1627, .F. ) ;
#2686 = ORIENTED_EDGE ( 'NONE', *, *, #2951, .F. ) ;
#2687 = ADVANCED_FACE ( 'NONE', ( #3274 ), #10751, .T. ) ;
#2688 = CARTESIAN_POINT ( 'NONE',  ( 2.413227611454975108, -0.3501974285531384568, -0.3511507580830239839 ) ) ;
#2689 = ORIENTED_EDGE ( 'NONE', *, *, #15075, .F. ) ;
#2690 = CARTESIAN_POINT ( 'NONE',  ( 4.170520319789111419, 3.500340637514189002, 4.273999469555987751 ) ) ;
#2691 = CARTESIAN_POINT ( 'NONE',  ( 7.812632767201529660, 4.042232699044534527, 2.471507544413725110 ) ) ;
#2692 = ORIENTED_EDGE ( 'NONE', *, *, #11505, .T. ) ;
#2693 = EDGE_CURVE ( 'NONE', #3284, #14265, #17241, .T. ) ;
#2694 = CARTESIAN_POINT ( 'NONE',  ( 5.851829304626099848, 1.357681867863859804, 0.3616255153595520633 ) ) ;
#2695 = AXIS2_PLACEMENT_3D ( 'NONE', #12886, #4208, #4392 ) ;
#2696 = VECTOR ( 'NONE', #10480, 1000.000000000000114 ) ;
#2697 = CARTESIAN_POINT ( 'NONE',  ( 7.184840790777819564, -5.851005090888549809, -3.054680787877460002 ) ) ;
#2698 = CARTESIAN_POINT ( 'NONE',  ( 7.490830331914559714, -0.3002758364116355216, 4.702435802638839313 ) ) ;
#2699 = CARTESIAN_POINT ( 'NONE',  ( 5.844089563016519939, -0.6676839611575390299, -0.8477289981874409630 ) ) ;
#2700 = CARTESIAN_POINT ( 'NONE',  ( 0.7988683372961759011, -6.924425802276879871, -7.699845951949090050 ) ) ;
#2701 = CARTESIAN_POINT ( 'NONE',  ( 5.580124594334970212, -5.079564083351249870, -3.443548619506809683 ) ) ;
#2702 = CARTESIAN_POINT ( 'NONE',  ( 1.274961449821284010, -0.8025444732275880400, 2.735614942373310043 ) ) ;
#2703 = CARTESIAN_POINT ( 'NONE',  ( 3.117410948084034850, 1.814957757086030021, 4.637500000000059686 ) ) ;
#2704 = CARTESIAN_POINT ( 'NONE',  ( 6.363961030678930264, 0.8485281374238679009, -4.737500000000000711 ) ) ;
#2705 = CARTESIAN_POINT ( 'NONE',  ( 6.868665211651550528, 3.172251081197424938, 2.891754745161669859 ) ) ;
#2706 = FACE_OUTER_BOUND ( 'NONE', #16413, .T. ) ;
#2707 = FACE_OUTER_BOUND ( 'NONE', #16887, .T. ) ;
#2708 = VERTEX_POINT ( 'NONE', #791 ) ;
#2709 = CARTESIAN_POINT ( 'NONE',  ( 3.394112549695444958, 2.121320343559669919, -4.737500000000000711 ) ) ;
#2710 = ORIENTED_EDGE ( 'NONE', *, *, #3228, .F. ) ;
#2711 = CARTESIAN_POINT ( 'NONE',  ( 5.935100596126985373, -2.408741229427987296, -2.626817863632980199 ) ) ;
#2712 = CARTESIAN_POINT ( 'NONE',  ( 3.640235295361800905, -2.540149410168916155, -2.653071532528480159 ) ) ;
#2713 =( BOUNDED_CURVE ( )  B_SPLINE_CURVE ( 2, ( #16377, #18085, #10663 ),
 .UNSPECIFIED., .F., .T. ) 
 B_SPLINE_CURVE_WITH_KNOTS ( ( 3, 3 ),
 ( 0.000000000000000000, 0.07971583854709049510 ),
 .UNSPECIFIED. ) 
 CURVE ( )  GEOMETRIC_REPRESENTATION_ITEM ( )  RATIONAL_B_SPLINE_CURVE ( ( 1.000000000000000000, 0.9996586445411430599, 0.9994261348288679958 ) ) 
 REPRESENTATION_ITEM ( '' )  );
#2714 = LINE ( 'NONE', #1476, #14106 ) ;
#2715 = VERTEX_POINT ( 'NONE', #6788 ) ;
#2716 = CARTESIAN_POINT ( 'NONE',  ( 5.912334360649659892, 4.431947826555794556, -2.082953974798289476 ) ) ;
#2717 = CARTESIAN_POINT ( 'NONE',  ( -3.507736538761350165, -3.563331273104164865, -11.50000000000000000 ) ) ;
#2718 = CARTESIAN_POINT ( 'NONE',  ( 1.272792206135792137, 3.903127820947814700E-14, -5.337500000000000355 ) ) ;
#2719 = CARTESIAN_POINT ( 'NONE',  ( 3.512017517908099684, 3.559050293957364719, -11.49999999999986144 ) ) ;
#2720 = CARTESIAN_POINT ( 'NONE',  ( 4.299823372201084126, -3.379974008338280100, 4.271527369696570098 ) ) ;
#2721 = VERTEX_POINT ( 'NONE', #12514 ) ;
#2722 = CARTESIAN_POINT ( 'NONE',  ( 4.836211858187368762, 1.044194482556770609, -1.361262823402552113 ) ) ;
#2723 = CARTESIAN_POINT ( 'NONE',  ( 4.674195540882970512, 1.431004707293621836, -0.9411770193843469468 ) ) ;
#2724 = DIRECTION ( 'NONE',  ( 0.000000000000000000, 0.000000000000000000, 1.000000000000000000 ) ) ;
#2725 = CARTESIAN_POINT ( 'NONE',  ( 7.306638059214360048, -3.796642591252155086, 2.034223408740779782 ) ) ;
#2726 = CARTESIAN_POINT ( 'NONE',  ( 6.228273037518050614, 4.099368908726824579, 1.954555228668365174 ) ) ;
#2727 = DIRECTION ( 'NONE',  ( 0.000000000000000000, 0.000000000000000000, 1.000000000000000000 ) ) ;
#2728 = CARTESIAN_POINT ( 'NONE',  ( 6.384244431814130039, -4.866105904014527361, 2.142372543268229457 ) ) ;
#2729 = B_SPLINE_CURVE_WITH_KNOTS ( 'NONE', 1,
 ( #12165, #3579 ),
 .UNSPECIFIED., .F., .F.,
 ( 2, 2 ),
 ( 0.000000000000000000, 1.000000000000000000 ),
 .UNSPECIFIED. ) ;
#2730 = ORIENTED_EDGE ( 'NONE', *, *, #7107, .T. ) ;
#2731 = DIRECTION ( 'NONE',  ( -0.7071067811865520136, 0.7071067811865430208, -7.329206686002011552E-15 ) ) ;
#2732 = EDGE_LOOP ( 'NONE', ( #10887, #5236, #13141, #3901 ) ) ;
#2733 = ORIENTED_EDGE ( 'NONE', *, *, #2312, .T. ) ;
#2734 = CARTESIAN_POINT ( 'NONE',  ( 4.458453794319164665, -3.268231379039745033, -4.583533293702449107 ) ) ;
#2735 = CARTESIAN_POINT ( 'NONE',  ( 3.466834360830270079, 2.495434977127029885, -3.158984426094264997 ) ) ;
#2736 = DIRECTION ( 'NONE',  ( -0.7071067811865460184, -0.7071067811865489050, 0.000000000000000000 ) ) ;
#2737 = ORIENTED_EDGE ( 'NONE', *, *, #18469, .T. ) ;
#2738 = EDGE_CURVE ( 'NONE', #8000, #16543, #16127, .T. ) ;
#2739 = CARTESIAN_POINT ( 'NONE',  ( 6.742691519996840022, 4.896056824667640583, -4.129733009874204441 ) ) ;
#2740 = CARTESIAN_POINT ( 'NONE',  ( 4.337165524426015217, -1.806568367785404972, 2.615846914018479907 ) ) ;
#2741 = CARTESIAN_POINT ( 'NONE',  ( 5.292386378971879246, 3.007405406953030269, 4.399657094694295445 ) ) ;
#2742 = CARTESIAN_POINT ( 'NONE',  ( -5.231791470569850055, 2.546383122482165362, -7.500000000000000000 ) ) ;
#2743 = CARTESIAN_POINT ( 'NONE',  ( 6.134611904325553589, 3.915413842956795065, 1.936765783695642229 ) ) ;
#2744 = ORIENTED_EDGE ( 'NONE', *, *, #7046, .F. ) ;
#2745 = CARTESIAN_POINT ( 'NONE',  ( -3.532486618958995184, -3.538581192906484763, -11.36476543380245907 ) ) ;
#2746 = CYLINDRICAL_SURFACE ( 'NONE', #15584, 0.4000000000000000777 ) ;
#2747 = CARTESIAN_POINT ( 'NONE',  ( 2.404163056034265278, 1.131370849898515996, 5.137499999999999289 ) ) ;
#2748 = CARTESIAN_POINT ( 'NONE',  ( 4.450434075666232836, -3.327740517385767927, -5.212237746480743894 ) ) ;
#2749 = CARTESIAN_POINT ( 'NONE',  ( 3.561594988347914548, 3.509472823517564954, -11.50000000000000000 ) ) ;
#2750 = FACE_OUTER_BOUND ( 'NONE', #7687, .T. ) ;
#2751 = CARTESIAN_POINT ( 'NONE',  ( 5.826461298765818420, -4.523019035078155170, 1.152433662270351711 ) ) ;
#2752 = CARTESIAN_POINT ( 'NONE',  ( 3.959797974644655216, -3.252691193458094876, -5.137499999999999289 ) ) ;
#2753 = DIRECTION ( 'NONE',  ( 0.7071067811865485719, -0.7071067811865464625, 0.000000000000000000 ) ) ;
#2754 = EDGE_LOOP ( 'NONE', ( #14581, #16078, #2413, #2851 ) ) ;
#2755 = CARTESIAN_POINT ( 'NONE',  ( 5.815330550823744282, -3.921643195498406786, -1.039223015888027346 ) ) ;
#2756 = CARTESIAN_POINT ( 'NONE',  ( 6.963758762223249299, 6.113503135862001336, -1.616376119386775834 ) ) ;
#2757 = CARTESIAN_POINT ( 'NONE',  ( 3.818376618407374856, 3.394112549695454728, -5.337500000000000355 ) ) ;
#2758 = VERTEX_POINT ( 'NONE', #11079 ) ;
#2759 = CARTESIAN_POINT ( 'NONE',  ( 7.464305528856043814, 0.3863185024450295213, -4.737529833417769787 ) ) ;
#2760 = EDGE_CURVE ( 'NONE', #1965, #14145, #18377, .T. ) ;
#2761 = CARTESIAN_POINT ( 'NONE',  ( 5.245677351650674503, 0.1602493664398591533, -0.6424614219442527085 ) ) ;
#2762 = EDGE_CURVE ( 'NONE', #15355, #17630, #4508, .T. ) ;
#2763 = CARTESIAN_POINT ( 'NONE',  ( 6.959069684809199963, -1.019016462693856040, 2.242936823890074649 ) ) ;
#2764 = CARTESIAN_POINT ( 'NONE',  ( 5.197083340094409643, -1.099733412675464095, -0.02165191635086164898 ) ) ;
#2765 = CARTESIAN_POINT ( 'NONE',  ( 5.312351049098579914, 2.871608168996290011, 4.407593733016464732 ) ) ;
#2766 = CARTESIAN_POINT ( 'NONE',  ( 3.385472081697195268, -2.469193905773279685, -3.289967047155339941 ) ) ;
#2767 = CARTESIAN_POINT ( 'NONE',  ( 5.413427419875530333, 2.930432598125734867, -2.428429060024464903 ) ) ;
#2768 = CARTESIAN_POINT ( 'NONE',  ( 5.263605571873259947, -0.3862518390341859731, -4.737522561977580260 ) ) ;
#2769 = CARTESIAN_POINT ( 'NONE',  ( 1.458530837634262056, 6.319643755417749809, -7.500000000000000000 ) ) ;
#2770 = CARTESIAN_POINT ( 'NONE',  ( 7.715140214437859356, 3.945207736961214184, -2.714177513677495046 ) ) ;
#2771 = CARTESIAN_POINT ( 'NONE',  ( 3.929146067481550375, 3.397043534735245007, 3.819219666147025016 ) ) ;
#2772 = CARTESIAN_POINT ( 'NONE',  ( 5.665314376292443832, 3.931554784666226876, -4.513535035834350673 ) ) ;
#2773 = CARTESIAN_POINT ( 'NONE',  ( 4.219579584806620431, -0.9553580004455110020, -6.007632675459229965 ) ) ;
#2774 = FACE_OUTER_BOUND ( 'NONE', #4684, .T. ) ;
#2775 = CARTESIAN_POINT ( 'NONE',  ( 5.367870426154500052, 1.814957757086099965, -4.637500000000000178 ) ) ;
#2776 = EDGE_CURVE ( 'NONE', #6265, #16911, #6034, .T. ) ;
#2777 = CARTESIAN_POINT ( 'NONE',  ( 7.023310019584967812, 1.932569812845073232, -0.4051248660925023670 ) ) ;
#2778 = ORIENTED_EDGE ( 'NONE', *, *, #16850, .T. ) ;
#2779 = ORIENTED_EDGE ( 'NONE', *, *, #6604, .F. ) ;
#2780 = ADVANCED_FACE ( 'NONE', ( #7265 ), #3428, .T. ) ;
#2781 = ORIENTED_EDGE ( 'NONE', *, *, #14992, .F. ) ;
#2782 = CARTESIAN_POINT ( 'NONE',  ( 3.223946520145020145, -0.5708676639456113922, 2.735569698527609006 ) ) ;
#2783 = EDGE_CURVE ( 'NONE', #9921, #10984, #6127, .T. ) ;
#2784 = CARTESIAN_POINT ( 'NONE',  ( 7.980851807114268226, 4.221692829855940410, 2.040331089109164608 ) ) ;
#2785 = VERTEX_POINT ( 'NONE', #12117 ) ;
#2786 = CARTESIAN_POINT ( 'NONE',  ( 4.808666090903670920, 1.101705101288914079, 3.481545047495759881 ) ) ;
#2787 = CARTESIAN_POINT ( 'NONE',  ( 6.333379735600420446, -4.644926511869850394, -4.297270140770955038 ) ) ;
#2788 = CARTESIAN_POINT ( 'NONE',  ( 5.293571424757069543, -4.747344868091889936, -3.583245254838304916 ) ) ;
#2789 = CARTESIAN_POINT ( 'NONE',  ( 5.031919773112529803, 1.867193386611215145, -2.567464480556770123 ) ) ;
#2790 = CARTESIAN_POINT ( 'NONE',  ( -3.511772804047494922, -3.559295007817995238, -11.50000000000000000 ) ) ;
#2791 = CARTESIAN_POINT ( 'NONE',  ( 6.910696515353300207, -3.794655446980534919, -1.837508696302250000 ) ) ;
#2792 = CARTESIAN_POINT ( 'NONE',  ( 7.739394008489900223, 4.919567339190930255, -3.460511332325164613 ) ) ;
#2793 = CARTESIAN_POINT ( 'NONE',  ( 4.877172730674460333, 3.466687287326799982, 2.036068486153913781 ) ) ;
#2794 = CARTESIAN_POINT ( 'NONE',  ( 3.697990229375279991, 3.152511828628884683, -5.893454952504270317 ) ) ;
#2795 = CIRCLE ( 'NONE', #13442, 0.1999999999999999833 ) ;
#2796 = CARTESIAN_POINT ( 'NONE',  ( 7.322859542596357407, 0.1167599730298041066, -0.9814446980350387539 ) ) ;
#2797 = CARTESIAN_POINT ( 'NONE',  ( 1.333725225327101249, 0.9398260211211703075, -1.490096296041734103 ) ) ;
#2798 = CARTESIAN_POINT ( 'NONE',  ( 0.9899494936611739071, -0.2828427124745804822, -4.737500000000000711 ) ) ;
#2799 = ADVANCED_FACE ( 'NONE', ( #16299 ), #8198, .T. ) ;
#2800 = VERTEX_POINT ( 'NONE', #16209 ) ;
#2801 = CARTESIAN_POINT ( 'NONE',  ( 1.335336503516590501, -1.059620824089463564, 1.658624203537865993 ) ) ;
#2802 = VERTEX_POINT ( 'NONE', #3153 ) ;
#2803 = CARTESIAN_POINT ( 'NONE',  ( 5.836639503945080243, 4.204276788903900552, -4.351259497717910207 ) ) ;
#2804 = CARTESIAN_POINT ( 'NONE',  ( 3.690652303516810395, -2.684827504138954879, -2.833051979478634852 ) ) ;
#2805 = CARTESIAN_POINT ( 'NONE',  ( 8.071726807504228773, -4.095450036129877347, -2.957964364107300348 ) ) ;
#2806 = ORIENTED_EDGE ( 'NONE', *, *, #11367, .F. ) ;
#2807 = AXIS2_PLACEMENT_3D ( 'NONE', #6751, #14376, #8272 ) ;
#2808 = CARTESIAN_POINT ( 'NONE',  ( 4.989083695046098832, 1.354020699172825637, 3.022595434798901692 ) ) ;
#2809 = CARTESIAN_POINT ( 'NONE',  ( -3.510763213373870428, -3.560304598491640160, -11.32346947941089965 ) ) ;
#2810 = CARTESIAN_POINT ( 'NONE',  ( 2.520993288486639283, 0.9381550932279162369, -2.735580584771637902 ) ) ;
#2811 = CARTESIAN_POINT ( 'NONE',  ( 3.517767386087795156, 3.553300425777664806, -11.50000000000000000 ) ) ;
#2812 = EDGE_CURVE ( 'NONE', #10984, #9732, #13893, .T. ) ;
#2813 = CARTESIAN_POINT ( 'NONE',  ( 4.426007877905080434, 3.352166715146950082, -5.334821720373509990 ) ) ;
#2814 = ORIENTED_EDGE ( 'NONE', *, *, #16502, .T. ) ;
#2815 = CARTESIAN_POINT ( 'NONE',  ( 5.944532128808670102, 1.088154123401614104, 6.867371605277689639 ) ) ;
#2816 = CARTESIAN_POINT ( 'NONE',  ( 4.582978375568280249, 1.349428452101576248, -0.2573233034650669881 ) ) ;
#2817 = DIRECTION ( 'NONE',  ( 0.000000000000000000, 0.000000000000000000, 1.000000000000000000 ) ) ;
#2818 =( BOUNDED_CURVE ( )  B_SPLINE_CURVE ( 2, ( #5616, #9802, #1243 ),
 .UNSPECIFIED., .F., .T. ) 
 B_SPLINE_CURVE_WITH_KNOTS ( ( 3, 3 ),
 ( 0.000000000000000000, 1.000000000000000000 ),
 .UNSPECIFIED. ) 
 CURVE ( )  GEOMETRIC_REPRESENTATION_ITEM ( )  RATIONAL_B_SPLINE_CURVE ( ( 1.000000000000000000, 0.9548883708024026307, 0.9929362935947680935 ) ) 
 REPRESENTATION_ITEM ( '' )  );
#2819 = DIRECTION ( 'NONE',  ( 0.7071067811865462405, 0.7071067811865489050, 0.000000000000000000 ) ) ;
#2820 = CARTESIAN_POINT ( 'NONE',  ( 6.868665211651530100, -3.172251081197395184, -2.891754745161694728 ) ) ;
#2821 = CARTESIAN_POINT ( 'NONE',  ( 7.032659222554335621, 4.923681912940784500, 4.182835429240938652 ) ) ;
#2822 = CARTESIAN_POINT ( 'NONE',  ( 4.295910811802410301, 3.968816953485350130, -2.943465189188188003 ) ) ;
#2823 = VERTEX_POINT ( 'NONE', #5240 ) ;
#2824 = CARTESIAN_POINT ( 'NONE',  ( 4.265167926523224295, 1.722328369833180162, -0.5633311066922470634 ) ) ;
#2825 = VERTEX_POINT ( 'NONE', #12494 ) ;
#2826 =( BOUNDED_SURFACE ( )  B_SPLINE_SURFACE ( 3, 3, ( 
 ( #9810, #3054, #8944, #1624 ),
 ( #11728, #10292, #8760, #8854 ),
 ( #12967, #16004, #1348, #4472 ),
 ( #4377, #14757, #14486, #1714 ) ),
 .UNSPECIFIED., .F., .F., .T. ) 
 B_SPLINE_SURFACE_WITH_KNOTS ( ( 4, 4 ),
 ( 4, 4 ),
 ( 0.000000000000000000, 1.000000000000000000 ),
 ( 0.7163985525049870740, 0.8337133140108839990 ),
 .UNSPECIFIED. ) 
 GEOMETRIC_REPRESENTATION_ITEM ( )  RATIONAL_B_SPLINE_SURFACE ( (
 ( 1.000000000000000000, 1.000000000000000000, 1.000000000000000000, 1.000000000000000000),
 ( 0.8047378541243649375, 0.8047378541243649375, 0.8047378541243649375, 0.8047378541243649375),
 ( 0.8047378541243649375, 0.8047378541243649375, 0.8047378541243649375, 0.8047378541243649375),
 ( 1.000000000000000000, 1.000000000000000000, 1.000000000000000000, 1.000000000000000000) ) ) 
 REPRESENTATION_ITEM ( '' )  SURFACE ( )  );
#2827 = ORIENTED_EDGE ( 'NONE', *, *, #10655, .F. ) ;
#2828 = CARTESIAN_POINT ( 'NONE',  ( 4.186392935740474108, -3.637328001509984698, -4.010651924871444507 ) ) ;
#2829 = FACE_OUTER_BOUND ( 'NONE', #7243, .T. ) ;
#2830 = CARTESIAN_POINT ( 'NONE',  ( 6.332929295176279894, -1.445245297875733970, -5.537499999999999645 ) ) ;
#2831 = VERTEX_POINT ( 'NONE', #2108 ) ;
#2832 = CARTESIAN_POINT ( 'NONE',  ( -1.524710129594404995, -6.253464463457619971, -7.673885313719309487 ) ) ;
#2833 = CARTESIAN_POINT ( 'NONE',  ( 5.578948493999449809, 2.268322490642555422, 4.433542594804422698 ) ) ;
#2834 = CARTESIAN_POINT ( 'NONE',  ( -3.862752304919925272, -2.938311659073114868, -11.29886714564250028 ) ) ;
#2835 = CARTESIAN_POINT ( 'NONE',  ( 6.523344299417780157, 3.790242977450020145, 2.089662326470015152 ) ) ;
#2836 = VERTEX_POINT ( 'NONE', #11057 ) ;
#2837 = CARTESIAN_POINT ( 'NONE',  ( -3.561594988347914548, -3.509472823517574724, -11.50000000000000000 ) ) ;
#2838 = CARTESIAN_POINT ( 'NONE',  ( 6.629303199132480451, -1.135602718225146024, 4.702435802638839313 ) ) ;
#2839 = CARTESIAN_POINT ( 'NONE',  ( 2.623929008609974467, 1.764862320645036675, 0.2445190130545551732 ) ) ;
#2840 = CARTESIAN_POINT ( 'NONE',  ( 5.749794228801603069, 5.397646410541714346, 2.521716065243684746 ) ) ;
#2841 = CARTESIAN_POINT ( 'NONE',  ( 0.4686405134857000165, -7.057979365173470576, -7.700635699042689630 ) ) ;
#2842 = CARTESIAN_POINT ( 'NONE',  ( 4.202314551888054694, -1.573896291037554906, 0.4502913631064939803 ) ) ;
#2843 = CARTESIAN_POINT ( 'NONE',  ( 6.363961030678930264, 0.8485281374238679009, 5.337500000000000355 ) ) ;
#2844 = CARTESIAN_POINT ( 'NONE',  ( 7.188639642344403669, -0.8653952668501230239, 0.6954935605556444855 ) ) ;
#2845 = ADVANCED_FACE ( 'NONE', ( #14017 ), #6860, .T. ) ;
#2846 = CARTESIAN_POINT ( 'NONE',  ( 7.102777311471049515, -5.162608904918039698, 3.884934649376790450 ) ) ;
#2847 = VERTEX_POINT ( 'NONE', #16961 ) ;
#2848 = CARTESIAN_POINT ( 'NONE',  ( 2.933379546213929601, -2.312298299875949148, -1.840236497878606992 ) ) ;
#2849 = CARTESIAN_POINT ( 'NONE',  ( 4.492256664556661505, -3.408681419816917746, 4.549780792423412379 ) ) ;
#2850 = CARTESIAN_POINT ( 'NONE',  ( 8.187303249405582406, 4.603538089628809615, 0.2675563093696494144 ) ) ;
#2851 = ORIENTED_EDGE ( 'NONE', *, *, #1128, .T. ) ;
#2852 = CARTESIAN_POINT ( 'NONE',  ( 5.774058584611989176, 1.167351086571399854, 0.2591512912537024538 ) ) ;
#2853 = VECTOR ( 'NONE', #12095, 1000.000000000000114 ) ;
#2854 = CARTESIAN_POINT ( 'NONE',  ( 6.782880051384369224, -1.422258177714057270, 2.169729075776490657 ) ) ;
#2855 = CARTESIAN_POINT ( 'NONE',  ( 6.314140428258360416, -3.825270277257850182, 2.092526581196985092 ) ) ;
#2856 = CARTESIAN_POINT ( 'NONE',  ( 5.423490155821469649, 2.354684437230575078, 5.162238536293410007 ) ) ;
#2857 = VERTEX_POINT ( 'NONE', #15239 ) ;
#2858 = CARTESIAN_POINT ( 'NONE',  ( 4.525478066131020327, 3.252693249155719890, -4.737499010910140029 ) ) ;
#2859 = CARTESIAN_POINT ( 'NONE',  ( 5.379661085784960051, -1.862120395607975043, -4.637500000000000178 ) ) ;
#2860 = CARTESIAN_POINT ( 'NONE',  ( 4.414719766649585431, 3.609924419983700172, 3.976313243416940590 ) ) ;
#2861 = AXIS2_PLACEMENT_3D ( 'NONE', #5889, #16367, #1427 ) ;
#2862 = CARTESIAN_POINT ( 'NONE',  ( 6.481082802362962525, 1.202331628430361565, -4.737518695777647615 ) ) ;
#2863 = CARTESIAN_POINT ( 'NONE',  ( 3.510931496016000075, 3.560136315849474986, -11.50000000000000000 ) ) ;
#2864 = CARTESIAN_POINT ( 'NONE',  ( 6.546053092665039763, 1.151886487880499965, -4.752783146886250698 ) ) ;
#2865 = CARTESIAN_POINT ( 'NONE',  ( 7.756235880720440790, -4.006060699604650388, 1.837499999999959943 ) ) ;
#2866 = CARTESIAN_POINT ( 'NONE',  ( 6.739361094876209712, -1.673028420265385119, 0.09109630482208350144 ) ) ;
#2867 = ADVANCED_FACE ( 'NONE', ( #16774 ), #7335, .F. ) ;
#2868 = CARTESIAN_POINT ( 'NONE',  ( 5.935145894735869732, -2.408689211878570102, -2.626892879767459998 ) ) ;
#2869 = DIRECTION ( 'NONE',  ( 0.000000000000000000, 0.000000000000000000, 1.000000000000000000 ) ) ;
#2870 = CARTESIAN_POINT ( 'NONE',  ( 7.454841373995329867, 3.702058794425839849, -3.201126554655779888 ) ) ;
#2871 = FACE_OUTER_BOUND ( 'NONE', #9426, .T. ) ;
#2872 = EDGE_LOOP ( 'NONE', ( #429, #15854, #18809, #8351, #14668, #11669, #15537 ) ) ;
#2873 = ORIENTED_EDGE ( 'NONE', *, *, #5526, .F. ) ;
#2874 = CARTESIAN_POINT ( 'NONE',  ( 4.000106681025075162, 3.420687726006283569, 4.417322007899413094 ) ) ;
#2875 =( BOUNDED_CURVE ( )  B_SPLINE_CURVE ( 2, ( #9129, #17524, #17709 ),
 .UNSPECIFIED., .F., .T. ) 
 B_SPLINE_CURVE_WITH_KNOTS ( ( 3, 3 ),
 ( 0.000000000000000000, 1.000000000000000000 ),
 .UNSPECIFIED. ) 
 CURVE ( )  GEOMETRIC_REPRESENTATION_ITEM ( )  RATIONAL_B_SPLINE_CURVE ( ( 1.000000000000000000, 0.9511283034140634030, 0.9998566363475359653 ) ) 
 REPRESENTATION_ITEM ( '' )  );
#2876 = CARTESIAN_POINT ( 'NONE',  ( 4.120939507593434747, -3.292216207185319821, 4.052433662270327197 ) ) ;
#2877 = CARTESIAN_POINT ( 'NONE',  ( 6.286224168689519942, -5.809940169026559964, 2.234039950814235009 ) ) ;
#2878 = CARTESIAN_POINT ( 'NONE',  ( 7.570617720497639702, 0.6473951331881807603, -3.645141573443130945 ) ) ;
#2879 = CARTESIAN_POINT ( 'NONE',  ( 5.289274919348089909, 0.4528242066327790027, 2.537499999999999645 ) ) ;
#2880 = ADVANCED_FACE ( 'NONE', ( #14201 ), #12669, .T. ) ;
#2881 = CARTESIAN_POINT ( 'NONE',  ( 5.924236379058919866, -4.116679913790044054, -4.380419442989134993 ) ) ;
#2882 = CARTESIAN_POINT ( 'NONE',  ( 4.242640687119305198, 1.272792206135814119, -5.137499999999999289 ) ) ;
#2883 = CARTESIAN_POINT ( 'NONE',  ( 7.023310019584967812, 1.932569812845066792, -0.4051248660925010348 ) ) ;
#2884 = CARTESIAN_POINT ( 'NONE',  ( -3.510763213373870428, -3.560304598491640160, -11.32346947941089965 ) ) ;
#2885 = CARTESIAN_POINT ( 'NONE',  ( 6.923569271898779576, -0.7660162080629620007, -7.500000000000000000 ) ) ;
#2886 = CARTESIAN_POINT ( 'NONE',  ( 2.083432976697209948, 0.7543745802326269345, 0.4837415902132770062 ) ) ;
#2887 = CARTESIAN_POINT ( 'NONE',  ( 3.240351343728325340, 1.797778493176295012, 3.844386392177080225 ) ) ;
#2888 = CARTESIAN_POINT ( 'NONE',  ( 5.369587253262801951, -0.8810602144937662583, 2.369120459129649969 ) ) ;
#2889 = CARTESIAN_POINT ( 'NONE',  ( 0.8485281374238650143, -0.4242640687118904852, -5.137499999999999289 ) ) ;
#2890 = EDGE_CURVE ( 'NONE', #9380, #13585, #6341, .T. ) ;
#2891 = CARTESIAN_POINT ( 'NONE',  ( 3.223025444848575116, 1.555294939775144991, 3.481545047495769651 ) ) ;
#2892 = CARTESIAN_POINT ( 'NONE',  ( 7.788013359810050495, -5.878477746295850181, -2.172170175895394628 ) ) ;
#2893 = ORIENTED_EDGE ( 'NONE', *, *, #12739, .F. ) ;
#2894 = DIRECTION ( 'NONE',  ( 0.7071067811865460184, 0.7071067811865490160, 0.000000000000000000 ) ) ;
#2895 = EDGE_LOOP ( 'NONE', ( #1022, #13556, #3879, #15781, #14684, #10449, #13851, #18050, #12397, #5545, #6605, #8003 ) ) ;
#2896 = CARTESIAN_POINT ( 'NONE',  ( 5.461302314298749572, 2.295731368386384919, -5.186823076929860221 ) ) ;
#2897 = CARTESIAN_POINT ( 'NONE',  ( 4.603825186792313673, -3.258269621821164197, -2.055276591594218161 ) ) ;
#2898 = CARTESIAN_POINT ( 'NONE',  ( 8.230355024247264950, -5.543156239179859668, 1.837499999999961942 ) ) ;
#2899 = VERTEX_POINT ( 'NONE', #18765 ) ;
#2900 = CARTESIAN_POINT ( 'NONE',  ( 4.921092737565869513, 1.168789466084084072, 3.412965368964259838 ) ) ;
#2901 = CARTESIAN_POINT ( 'NONE',  ( -1.417446215147459831, -6.360728377904560027, -7.500000000000000000 ) ) ;
#2902 = EDGE_CURVE ( 'NONE', #7337, #1821, #17473, .T. ) ;
#2903 = CARTESIAN_POINT ( 'NONE',  ( 4.098474127542754530, -0.8269877691252741636, 4.637499999999903366 ) ) ;
#2904 = DIRECTION ( 'NONE',  ( 0.000000000000000000, 0.000000000000000000, 1.000000000000000000 ) ) ;
#2905 = ADVANCED_FACE ( 'NONE', ( #11541 ), #8802, .F. ) ;
#2906 = CARTESIAN_POINT ( 'NONE',  ( 3.544861076514620013, 3.526206735350850163, -11.50000000000000000 ) ) ;
#2907 = CARTESIAN_POINT ( 'NONE',  ( 5.355473046210066812, 2.478317019264772547, 4.423511261873951383 ) ) ;
#2908 = ORIENTED_EDGE ( 'NONE', *, *, #6694, .T. ) ;
#2909 = CARTESIAN_POINT ( 'NONE',  ( 3.340112903338019912, -2.759453092684554854, 3.716702410764100240 ) ) ;
#2910 = CARTESIAN_POINT ( 'NONE',  ( 4.525483399593839273, 0.9899494936611229479, 4.737500000000000711 ) ) ;
#2911 = LINE ( 'NONE', #17669, #11647 ) ;
#2912 = CARTESIAN_POINT ( 'NONE',  ( 5.538302117616024312, 1.388026935988786237, 2.307033459736429482 ) ) ;
#2913 = AXIS2_PLACEMENT_3D ( 'NONE', #6937, #8357, #14182 ) ;
#2914 = CARTESIAN_POINT ( 'NONE',  ( 5.167258733949756433, -0.3063269567756926048, -4.737527142275044234 ) ) ;
#2915 = CARTESIAN_POINT ( 'NONE',  ( 4.856993699472453407, 2.196531838340779252, -1.013318050366885936 ) ) ;
#2916 = FACE_OUTER_BOUND ( 'NONE', #8887, .T. ) ;
#2917 = ORIENTED_EDGE ( 'NONE', *, *, #11610, .T. ) ;
#2918 = CARTESIAN_POINT ( 'NONE',  ( 3.214827525321479307, -2.921120890306876383, 1.997234649081499391 ) ) ;
#2919 = ORIENTED_EDGE ( 'NONE', *, *, #7777, .F. ) ;
#2920 = ORIENTED_EDGE ( 'NONE', *, *, #16181, .T. ) ;
#2921 = CARTESIAN_POINT ( 'NONE',  ( 4.421926119944345146, -3.283173277666085355, -4.519861892673560533 ) ) ;
#2922 = CARTESIAN_POINT ( 'NONE',  ( 3.107227670834715294, 1.916582645550594988, -4.327362860873200212 ) ) ;
#2923 = EDGE_CURVE ( 'NONE', #7895, #12349, #1584, .T. ) ;
#2924 = DIRECTION ( 'NONE',  ( -0.7071067811865489050, 0.7071067811865460184, 0.000000000000000000 ) ) ;
#2925 = EDGE_LOOP ( 'NONE', ( #12493, #9001, #4128, #11095, #14809, #17774, #4484, #11358, #16549, #10868, #14643, #567, #12326, #7883, #614, #7097, #5458, #6056, #18264, #11834, #9313, #7121, #541, #16757, #9873 ) ) ;
#2926 = CARTESIAN_POINT ( 'NONE',  ( -1.626335057624699987, -6.151839535427328975, -7.670925535669110396 ) ) ;
#2927 = CIRCLE ( 'NONE', #13580, 0.4000000000000000777 ) ;
#2928 = CARTESIAN_POINT ( 'NONE',  ( 6.236012020186049831, 3.804904272662934961, -4.382932617910300088 ) ) ;
#2929 = CARTESIAN_POINT ( 'NONE',  ( -0.4686405134857150045, 7.057979365173450148, -7.500000000000000000 ) ) ;
#2930 = CARTESIAN_POINT ( 'NONE',  ( 6.888530807290179858, 3.797715998572135376, 1.868248822347379878 ) ) ;
#2931 = ORIENTED_EDGE ( 'NONE', *, *, #11787, .T. ) ;
#2932 = CARTESIAN_POINT ( 'NONE',  ( 6.086968266934570160, -4.325817264258424721, -3.643030701836909913 ) ) ;
#2933 = CARTESIAN_POINT ( 'NONE',  ( 5.656600422889224156, -0.1512976854125679393, 0.3080938771323862291 ) ) ;
#2934 = CARTESIAN_POINT ( 'NONE',  ( 5.448040882453882183, -1.912493573184173457, -4.737493986823290371 ) ) ;
#2935 = CARTESIAN_POINT ( 'NONE',  ( 5.529502414573079783, -2.131830278051225047, 5.255124524862010205 ) ) ;
#2936 = CARTESIAN_POINT ( 'NONE',  ( -2.703299874351209997, -3.869297750178389617, -11.29936430095730060 ) ) ;
#2938 =( BOUNDED_SURFACE ( )  B_SPLINE_SURFACE ( 1, 2, ( 
 ( #6297, #18098, #13918, #863, #6766 ),
 ( #16870, #5144, #6862, #5425, #15521 ) ),
 .UNSPECIFIED., .F., .F., .T. ) 
 B_SPLINE_SURFACE_WITH_KNOTS ( ( 2, 2 ),
 ( 3, 2, 3 ),
 ( 0.000000000000000000, 1.000000000000000000 ),
 ( 0.000000000000000000, 0.5000000000000000000, 1.000000000000000000 ),
 .UNSPECIFIED. ) 
 GEOMETRIC_REPRESENTATION_ITEM ( )  RATIONAL_B_SPLINE_SURFACE ( (
 ( 1.000000000000000000, 0.9978589232386030350, 1.000000000000000000, 0.9978589232386030350, 1.000000000000000000),
 ( 1.000000000000000000, 0.9978589232386030350, 1.000000000000000000, 0.9978589232386030350, 1.000000000000000000) ) ) 
 REPRESENTATION_ITEM ( '' )  SURFACE ( )  );
#2937 = CARTESIAN_POINT ( 'NONE',  ( 6.325603043637459955, 3.715314945779720102, 4.351254101083159576 ) ) ;
#2939 = CYLINDRICAL_SURFACE ( 'NONE', #15454, 0.4000000000000000777 ) ;
#2940 = CARTESIAN_POINT ( 'NONE',  ( 6.680177092565740438, -3.360739200283189732, -3.189990319711409672 ) ) ;
#2941 = AXIS2_PLACEMENT_3D ( 'NONE', #2516, #15843, #8413 ) ;
#2942 = CARTESIAN_POINT ( 'NONE',  ( 7.985050289793529821, -5.672314727669360401, 2.171399991820489817 ) ) ;
#2943 = ORIENTED_EDGE ( 'NONE', *, *, #9721, .T. ) ;
#2944 = FACE_OUTER_BOUND ( 'NONE', #17335, .T. ) ;
#2945 = CIRCLE ( 'NONE', #10248, 0.4000000000000000222 ) ;
#2946 = CARTESIAN_POINT ( 'NONE',  ( 8.228338923901251434, 5.093704313393159211, 0.5815450474957200022 ) ) ;
#2947 = CARTESIAN_POINT ( 'NONE',  ( 5.007225950545444171, 0.1855013420306438343, -5.860424720329381110 ) ) ;
#2948 = EDGE_LOOP ( 'NONE', ( #9644, #11635, #2289, #1980 ) ) ;
#2949 = CARTESIAN_POINT ( 'NONE',  ( 6.635254288788145161, -1.134212201093974803, 4.719894388301980825 ) ) ;
#2950 = CARTESIAN_POINT ( 'NONE',  ( 6.694995198583992391, 3.702891342009854370, 1.837500000000004130 ) ) ;
#2951 = EDGE_CURVE ( 'NONE', #18255, #3244, #14105, .T. ) ;
#2952 = LINE ( 'NONE', #4644, #5955 ) ;
#2953 = CARTESIAN_POINT ( 'NONE',  ( 5.490885287334919873, -4.962234134266560126, -2.900815417942789853 ) ) ;
#2954 = CIRCLE ( 'NONE', #9022, 0.1999999999999996503 ) ;
#2955 = ORIENTED_EDGE ( 'NONE', *, *, #1560, .T. ) ;
#2956 = CIRCLE ( 'NONE', #212, 0.4000000000000002442 ) ;
#2957 = CARTESIAN_POINT ( 'NONE',  ( 3.087744501647695206, -2.328116260315850283, -4.371464513246745121 ) ) ;
#2958 = CARTESIAN_POINT ( 'NONE',  ( 3.892024169380109644, -1.009084731160652115, -7.377765350918459752 ) ) ;
#2959 = LINE ( 'NONE', #1625, #18503 ) ;
#2960 = CARTESIAN_POINT ( 'NONE',  ( 7.988559733702690124, -4.228501059489889968, -2.044858619537454736 ) ) ;
#2961 = CARTESIAN_POINT ( 'NONE',  ( 1.472305943819600005, 6.305868649232410306, -7.500000000000000000 ) ) ;
#2962 = CARTESIAN_POINT ( 'NONE',  ( 5.293615374370570059, -4.747321363857710530, 2.891666380010094795 ) ) ;
#2963 = CARTESIAN_POINT ( 'NONE',  ( 8.220034743106328534, -5.154343402525229934, 2.142523743272210179 ) ) ;
#2964 = CARTESIAN_POINT ( 'NONE',  ( 3.378348694230369986, -2.787247174848659803, -3.672488706825525195 ) ) ;
#2965 = DIRECTION ( 'NONE',  ( 0.000000000000000000, 0.000000000000000000, -1.000000000000000000 ) ) ;
#2966 = CARTESIAN_POINT ( 'NONE',  ( 5.271175146687699709, 4.769741146161280199, -3.456552774068760048 ) ) ;
#2967 = CARTESIAN_POINT ( 'NONE',  ( 7.262677693543510671, 3.526521129069804861, -3.391300923015450053 ) ) ;
#2968 =( BOUNDED_SURFACE ( )  B_SPLINE_SURFACE ( 3, 3, ( 
 ( #13516, #13616, #12189, #14842, #560, #12375 ),
 ( #18075, #9216, #13803, #13711, #2174, #16751 ),
 ( #6554, #18171, #5024, #9027, #6267, #12279 ),
 ( #6367, #10749, #10942, #1799, #15216, #15030 ) ),
 .UNSPECIFIED., .F., .F., .T. ) 
 B_SPLINE_SURFACE_WITH_KNOTS ( ( 4, 4 ),
 ( 4, 2, 4 ),
 ( 0.000000000000000000, 1.000000000000000000 ),
 ( 0.4409609049302339878, 0.5351396522248830223, 0.6293183995195309466 ),
 .UNSPECIFIED. ) 
 GEOMETRIC_REPRESENTATION_ITEM ( )  RATIONAL_B_SPLINE_SURFACE ( (
 ( 1.000000000000000000, 1.000000000000000000, 1.000000000000000000, 1.000000000000000000, 1.000000000000000000, 1.000000000000000000),
 ( 0.8047378541243649375, 0.8047378541243649375, 0.8047378541243649375, 0.8047378541243649375, 0.8047378541243649375, 0.8047378541243649375),
 ( 0.8047378541243649375, 0.8047378541243649375, 0.8047378541243649375, 0.8047378541243649375, 0.8047378541243649375, 0.8047378541243649375),
 ( 1.000000000000000000, 1.000000000000000000, 1.000000000000000000, 1.000000000000000000, 1.000000000000000000, 1.000000000000000000) ) ) 
 REPRESENTATION_ITEM ( '' )  SURFACE ( )  );
#2969 = CARTESIAN_POINT ( 'NONE',  ( 4.458414237506764799, -0.9744002711777129955, 4.373035442081559587 ) ) ;
#2970 = ORIENTED_EDGE ( 'NONE', *, *, #16997, .T. ) ;
#2971 = ORIENTED_EDGE ( 'NONE', *, *, #288, .F. ) ;
#2972 = CARTESIAN_POINT ( 'NONE',  ( 4.073757254349279933, 3.412899874368311881, 4.599107329624122720 ) ) ;
#2973 = CARTESIAN_POINT ( 'NONE',  ( 6.978125664501839687, 3.263895588201489950, 2.927694818359370288 ) ) ;
#2974 = B_SPLINE_CURVE_WITH_KNOTS ( 'NONE', 3,
 ( #3074, #13543, #11752, #14693, #493, #14605 ),
 .UNSPECIFIED., .F., .F.,
 ( 4, 2, 4 ),
 ( 0.000000000000000000, 0.5000000000000000000, 1.000000000000000000 ),
 .UNSPECIFIED. ) ;
#2975 = EDGE_CURVE ( 'NONE', #632, #4842, #18571, .T. ) ;
#2976 = CARTESIAN_POINT ( 'NONE',  ( -6.398887544003300398, -1.379287049048729896, -7.500000000000000000 ) ) ;
#2977 = CARTESIAN_POINT ( 'NONE',  ( 5.476723281842249769, -1.985272687531993263, 4.637497769784146406 ) ) ;
#2978 = CARTESIAN_POINT ( 'NONE',  ( 5.244147720520810019, -0.5218537678127480595, 2.104022040749705003 ) ) ;
#2979 = EDGE_CURVE ( 'NONE', #17886, #14993, #12866, .T. ) ;
#2980 = PLANE ( 'NONE',  #15272 ) ;
#2981 = DIRECTION ( 'NONE',  ( -0.7071067811865461294, -0.7071067811865489050, 0.000000000000000000 ) ) ;
#2982 = CARTESIAN_POINT ( 'NONE',  ( 5.290820540668489613, 0.1550687595772594629, -0.7036122575582859362 ) ) ;
#2983 = CARTESIAN_POINT ( 'NONE',  ( -1.463118061924705948, -6.315056531127319239, -7.500000000000000000 ) ) ;
#2984 = B_SPLINE_CURVE_WITH_KNOTS ( 'NONE', 3,
 ( #11909, #6273, #16097, #12004 ),
 .UNSPECIFIED., .F., .F.,
 ( 4, 4 ),
 ( 0.000000000000000000, 1.000000000000000000 ),
 .UNSPECIFIED. ) ;
#2985 = DIRECTION ( 'NONE',  ( 0.000000000000000000, 0.000000000000000000, -1.000000000000000000 ) ) ;
#2986 = CARTESIAN_POINT ( 'NONE',  ( 4.845720872329200901, -1.755491862191949970, 1.450260197918761929 ) ) ;
#2987 = CARTESIAN_POINT ( 'NONE',  ( 2.941703540397094141, 2.186604433326971186, 4.489923385543064249 ) ) ;
#2988 = CARTESIAN_POINT ( 'NONE',  ( 4.299450787543148245, 3.288631398246405713, 3.795533785621806100 ) ) ;
#2989 = CARTESIAN_POINT ( 'NONE',  ( 4.409511703591824983, -3.934348314409400249, 3.166200345178030062 ) ) ;
#2990 = CARTESIAN_POINT ( 'NONE',  ( 5.342393759464874492, -1.698641542450332276, -5.322566337729610630 ) ) ;
#2991 = CARTESIAN_POINT ( 'NONE',  ( 0.8980483254422279016, -0.08476196040112055075, -3.655032098680576436 ) ) ;
#2992 = EDGE_LOOP ( 'NONE', ( #7005, #5950, #9852, #8888 ) ) ;
#2993 = FACE_OUTER_BOUND ( 'NONE', #15314, .T. ) ;
#2994 =( BOUNDED_SURFACE ( )  B_SPLINE_SURFACE ( 3, 2, ( 
 ( #17014, #15384, #15201 ),
 ( #18530, #5107, #2354 ),
 ( #14156, #12630, #3681 ),
 ( #3770, #9483, #14067 ),
 ( #8157, #5289, #2161 ),
 ( #3959, #13976, #10927 ),
 ( #730, #16918, #16827 ),
 ( #2256, #5479, #18158 ) ),
 .UNSPECIFIED., .F., .F., .T. ) 
 B_SPLINE_SURFACE_WITH_KNOTS ( ( 4, 2, 2, 4 ),
 ( 3, 3 ),
 ( -3.794707603699265038E-19, 0.0003604986796124730179, 0.0005407480194187099876, 0.0007209973592249470115 ),
 ( 0.000000000000000000, 1.000000000000000000 ),
 .UNSPECIFIED. ) 
 GEOMETRIC_REPRESENTATION_ITEM ( )  RATIONAL_B_SPLINE_SURFACE ( (
 ( 1.000000000000000000, 0.7071067811865490160, 1.000000000000000000),
 ( 1.000000000000000000, 0.7388057116585490247, 1.000000000000000000),
 ( 1.000000000000000000, 0.7932693214109169944, 1.000000000000000000),
 ( 1.000000000000000000, 0.8913583561643709796, 1.000000000000000000),
 ( 1.000000000000000000, 0.9263202277948000551, 1.000000000000000000),
 ( 1.000000000000000000, 0.9815240679499539489, 1.000000000000000000),
 ( 1.000000000000000000, 1.000482822041975917, 1.000000000000000000),
 ( 1.000000000000000000, 1.000000000000000000, 1.000000000000000000) ) ) 
 REPRESENTATION_ITEM ( '' )  SURFACE ( )  );
#2995 = ORIENTED_EDGE ( 'NONE', *, *, #12806, .T. ) ;
#2996 = CARTESIAN_POINT ( 'NONE',  ( 4.800774012614439812, -3.543086005386780091, -2.243986238736034533 ) ) ;
#2997 = VECTOR ( 'NONE', #13465, 1000.000000000000000 ) ;
#2998 = AXIS2_PLACEMENT_3D ( 'NONE', #14784, #4870, #16220 ) ;
#2999 = FACE_OUTER_BOUND ( 'NONE', #13, .T. ) ;
#3000 = ORIENTED_EDGE ( 'NONE', *, *, #15357, .T. ) ;
#3001 = ADVANCED_FACE ( 'NONE', ( #17243 ), #5969, .T. ) ;
#3002 = CARTESIAN_POINT ( 'NONE',  ( 6.132067376029083583, 2.211792641972177620, 2.958282592595903981 ) ) ;
#3003 = CARTESIAN_POINT ( 'NONE',  ( 5.921423906566314344, -2.035259206185515701, 3.642304368865348696 ) ) ;
#3004 = ADVANCED_FACE ( 'NONE', ( #14935 ), #297, .T. ) ;
#3005 = CARTESIAN_POINT ( 'NONE',  ( 4.381117512731862895, -1.261350138747240113, 0.3799231580733610780 ) ) ;
#3006 = CARTESIAN_POINT ( 'NONE',  ( 7.774259509862289974, 5.880348100938549649, 2.004506770521084835 ) ) ;
#3007 = CARTESIAN_POINT ( 'NONE',  ( 3.522875207410480325, 3.548192604454984966, -11.34799042265138169 ) ) ;
#3008 = ORIENTED_EDGE ( 'NONE', *, *, #2225, .T. ) ;
#3009 = CARTESIAN_POINT ( 'NONE',  ( 4.181650622444615273, -3.396311054044120148, 2.604772296509705320 ) ) ;
#3010 = DIRECTION ( 'NONE',  ( 0.4712202977144819838, -0.4712202977144797633, -0.7455889363742944642 ) ) ;
#3011 = DIRECTION ( 'NONE',  ( -0.7071067811865489050, 0.7071067811865460184, 0.000000000000000000 ) ) ;
#3012 = CARTESIAN_POINT ( 'NONE',  ( 5.764229989691129319, 5.162842580614490196, 2.549858058036564845 ) ) ;
#3013 = CIRCLE ( 'NONE', #1490, 0.1999999999999996503 ) ;
#3014 = CARTESIAN_POINT ( 'NONE',  ( 1.508253880709512940, 1.038799364880868881, 1.478920696598887030 ) ) ;
#3015 = CARTESIAN_POINT ( 'NONE',  ( 5.042638129643171041, 2.057610351652693570, -0.9300318937225426907 ) ) ;
#3016 =( GEOMETRIC_REPRESENTATION_CONTEXT ( 3 ) GLOBAL_UNCERTAINTY_ASSIGNED_CONTEXT ( ( #17786 ) ) GLOBAL_UNIT_ASSIGNED_CONTEXT ( ( #16687, #16302, #5244 ) ) REPRESENTATION_CONTEXT ( 'NONE', 'WORKASPACE' ) );
#3017 = ORIENTED_EDGE ( 'NONE', *, *, #6829, .T. ) ;
#3018 = CARTESIAN_POINT ( 'NONE',  ( 5.811023382593409004, 2.261169195886009842, -1.800507793994529981 ) ) ;
#3019 = ORIENTED_EDGE ( 'NONE', *, *, #15630, .T. ) ;
#3020 = EDGE_CURVE ( 'NONE', #2343, #4112, #9996, .T. ) ;
#3021 = ORIENTED_EDGE ( 'NONE', *, *, #3204, .T. ) ;
#3022 = CARTESIAN_POINT ( 'NONE',  ( 6.799188348444209495, 3.815692109264759768, -0.04643242875642070167 ) ) ;
#3023 = CARTESIAN_POINT ( 'NONE',  ( 3.292802799328780061, 2.251787436541830001, -3.493341097893619907 ) ) ;
#3024 = EDGE_CURVE ( 'NONE', #15974, #17114, #1784, .T. ) ;
#3025 = DIRECTION ( 'NONE',  ( 0.7071067811865464625, 0.7071067811865486830, 0.000000000000000000 ) ) ;
#3026 = ORIENTED_EDGE ( 'NONE', *, *, #414, .T. ) ;
#3027 = EDGE_CURVE ( 'NONE', #6443, #1376, #18821, .T. ) ;
#3028 = CARTESIAN_POINT ( 'NONE',  ( -1.481511777673226060, -6.296662815378799571, -7.675162017980190043 ) ) ;
#3029 = LOCAL_TIME ( 12, 38, 1.000000000000000000, #5330 ) ;
#3030 = CARTESIAN_POINT ( 'NONE',  ( 5.687885984995030064, -2.090288608056984909, 5.537499999999999645 ) ) ;
#3031 = CARTESIAN_POINT ( 'NONE',  ( 0.7619321830066839718, 6.943092689419370522, -7.694445298482389894 ) ) ;
#3032 = ORIENTED_EDGE ( 'NONE', *, *, #6399, .F. ) ;
#3033 = CARTESIAN_POINT ( 'NONE',  ( 6.898154647732379630, -3.797427264748959974, 0.4673673245407439780 ) ) ;
#3034 = CARTESIAN_POINT ( 'NONE',  ( 3.252691193458124630, -0.2828427124745764853, -4.737500000000000711 ) ) ;
#3035 = EDGE_CURVE ( 'NONE', #12267, #14931, #4034, .T. ) ;
#3036 = CARTESIAN_POINT ( 'NONE',  ( 2.546383122482189787, -5.231791470569850055, -7.500000000000000000 ) ) ;
#3037 = CARTESIAN_POINT ( 'NONE',  ( 4.845720872329200901, -1.755491862191949970, 1.450260197918761929 ) ) ;
#3038 = CARTESIAN_POINT ( 'NONE',  ( 3.422664530666844840, -2.310862021892514662, 0.2176057753500355019 ) ) ;
#3039 = CARTESIAN_POINT ( 'NONE',  ( 1.015344094505965744, 0.3698871943298039922, 2.735840945870855023 ) ) ;
#3040 = CARTESIAN_POINT ( 'NONE',  ( 8.013061158202626544, -5.277641546636329117, 3.159203388644391985 ) ) ;
#3041 = ORIENTED_EDGE ( 'NONE', *, *, #8795, .F. ) ;
#3042 = CARTESIAN_POINT ( 'NONE',  ( 4.944524837407514362, 0.7673145501843289251, -1.989765345951206355 ) ) ;
#3043 = CARTESIAN_POINT ( 'NONE',  ( 4.592030324725900670, -3.234835258908320021, 4.586697364448629521 ) ) ;
#3044 = AXIS2_PLACEMENT_3D ( 'NONE', #17281, #9069, #2125 ) ;
#3045 = EDGE_CURVE ( 'NONE', #13990, #15197, #7804, .T. ) ;
#3046 = FACE_OUTER_BOUND ( 'NONE', #6903, .T. ) ;
#3047 = CARTESIAN_POINT ( 'NONE',  ( 6.571754419225869448, 1.206420173826180386, -5.212237746480679057 ) ) ;
#3048 = CARTESIAN_POINT ( 'NONE',  ( 6.553642739288339847, 3.751566190216036656, 1.523511261873932598 ) ) ;
#3049 = CARTESIAN_POINT ( 'NONE',  ( 5.182173711359579826, -3.161686306641664945, 4.401508745337539885 ) ) ;
#3050 = CARTESIAN_POINT ( 'NONE',  ( 5.506475100393339872, 2.271699492658695085, 5.372749133449159942 ) ) ;
#3051 = ORIENTED_EDGE ( 'NONE', *, *, #15122, .F. ) ;
#3052 =( BOUNDED_CURVE ( )  B_SPLINE_CURVE ( 1, ( #11894, #4266 ),
 .UNSPECIFIED., .F., .T. ) 
 B_SPLINE_CURVE_WITH_KNOTS ( ( 2, 2 ),
 ( 0.000000000000000000, 1.000000000000000000 ),
 .UNSPECIFIED. ) 
 CURVE ( )  GEOMETRIC_REPRESENTATION_ITEM ( )  RATIONAL_B_SPLINE_CURVE ( ( 0.9998566090391153294, 0.9998566090391153294 ) ) 
 REPRESENTATION_ITEM ( '' )  );
#3053 = DIRECTION ( 'NONE',  ( 0.7071067811865507924, -0.7071067811865442421, 0.000000000000000000 ) ) ;
#3054 = CARTESIAN_POINT ( 'NONE',  ( 5.351215879873190140, 0.4348467974381544643, 1.234729022730606030 ) ) ;
#3055 = CARTESIAN_POINT ( 'NONE',  ( 5.926224616222580011, -4.114691676626380357, -4.382932617910280548 ) ) ;
#3056 = CARTESIAN_POINT ( 'NONE',  ( 4.045928674604845732, -3.476685611651889829, 5.337500000000001243 ) ) ;
#3057 = CARTESIAN_POINT ( 'NONE',  ( 1.467709761942830093, 6.310464831109179329, -7.500000000000000000 ) ) ;
#3058 = CARTESIAN_POINT ( 'NONE',  ( 4.115291383101279621, 3.450751090328914472, -5.312027941796030106 ) ) ;
#3059 = CARTESIAN_POINT ( 'NONE',  ( 8.230863927775200040, -5.121261227289680029, 1.837499999999959943 ) ) ;
#3060 = CARTESIAN_POINT ( 'NONE',  ( 4.525483399593889899, -0.9899494936611440421, 4.737500000000000711 ) ) ;
#3061 = CARTESIAN_POINT ( 'NONE',  ( 6.905678888146069561, -1.039752741232830013, -2.537499999999999645 ) ) ;
#3062 = CARTESIAN_POINT ( 'NONE',  ( 6.004369474296330722, -4.175811864217232383, 1.895721392473353806 ) ) ;
#3063 = CARTESIAN_POINT ( 'NONE',  ( 5.437203912956849905, 1.754587542971310032, -4.014248574363369571 ) ) ;
#3064 = CARTESIAN_POINT ( 'NONE',  ( 4.501840635070980312, -0.9842999448939969698, 4.637499999999909583 ) ) ;
#3065 = ORIENTED_EDGE ( 'NONE', *, *, #8348, .F. ) ;
#3066 = VERTEX_POINT ( 'NONE', #15219 ) ;
#3067 = CARTESIAN_POINT ( 'NONE',  ( 5.333344894349303367, -1.675811060411013687, 4.052433662270327197 ) ) ;
#3068 = CARTESIAN_POINT ( 'NONE',  ( 4.285034192017819876, -3.283837683491864556, 3.367367324540730067 ) ) ;
#3069 = CARTESIAN_POINT ( 'NONE',  ( 4.064410058214813937, -1.331743345379305055, -2.108467262451422020 ) ) ;
#3070 = DIRECTION ( 'NONE',  ( 0.000000000000000000, 0.000000000000000000, -1.000000000000000000 ) ) ;
#3071 = CARTESIAN_POINT ( 'NONE',  ( 6.420100347221359804, -5.780338166950690137, 3.017678750698959966 ) ) ;
#3072 = FACE_OUTER_BOUND ( 'NONE', #1097, .T. ) ;
#3073 = CARTESIAN_POINT ( 'NONE',  ( 4.242640687119305198, 1.272792206135814119, 5.137499999999999289 ) ) ;
#3074 = CARTESIAN_POINT ( 'NONE',  ( 4.525518740183389177, -3.252675326593120086, -4.737494096251529285 ) ) ;
#3075 = CARTESIAN_POINT ( 'NONE',  ( -1.481511777673226060, -6.296662815378799571, -7.675162017980190043 ) ) ;
#3076 = CARTESIAN_POINT ( 'NONE',  ( 5.926224616222580011, -4.114691676626375028, -4.382932617910280548 ) ) ;
#3077 = CARTESIAN_POINT ( 'NONE',  ( 5.282922642970129701, -3.060926774503694769, -4.401496172424124609 ) ) ;
#3078 = CARTESIAN_POINT ( 'NONE',  ( 4.525483399593960065, -0.9899494936612018847, 4.737499999999910116 ) ) ;
#3079 = CARTESIAN_POINT ( 'NONE',  ( 2.504963209864414786, -1.101127029404014079, -2.735729693865224910 ) ) ;
#3080 = CARTESIAN_POINT ( 'NONE',  ( 0.8980483254422279016, -0.08476196040112055075, -3.655032098680576436 ) ) ;
#3081 = CARTESIAN_POINT ( 'NONE',  ( 5.367870426154470742, -2.427682930033194797, -4.637500000000000178 ) ) ;
#3082 = CARTESIAN_POINT ( 'NONE',  ( 6.523143443103069927, -3.984833659706700004, -4.373110242743905474 ) ) ;
#3083 = EDGE_CURVE ( 'NONE', #10984, #4241, #6777, .T. ) ;
#3084 = ORIENTED_EDGE ( 'NONE', *, *, #3035, .T. ) ;
#3085 = CARTESIAN_POINT ( 'NONE',  ( 1.877303560322234999, -0.4931261418029939114, 0.7350541018435589047 ) ) ;
#3086 = B_SPLINE_SURFACE_WITH_KNOTS ( 'NONE', 1, 3, ( 
 ( #8299, #5441, #18586, #6781 ),
 ( #5342, #5533, #11162, #15533 ),
 ( #15725, #13069, #8951, #3061 ) ),
 .UNSPECIFIED., .F., .F., .F.,
 ( 2, 1, 2 ),
 ( 4, 4 ),
 ( 0.000000000000000000, 1.000000000000000000, 1.010000000000000009 ),
 ( 0.7163985525049860748, 0.8337133140108839990 ),
 .UNSPECIFIED. ) ;
#3087 = ORIENTED_EDGE ( 'NONE', *, *, #17633, .T. ) ;
#3088 = CARTESIAN_POINT ( 'NONE',  ( 7.417011887813989901, 3.731270393117755102, 3.428832346633635009 ) ) ;
#3089 = CARTESIAN_POINT ( 'NONE',  ( 8.014754580566648912, -5.634915537160720689, 1.837499999999959943 ) ) ;
#3090 = EDGE_LOOP ( 'NONE', ( #13731, #15990, #16886, #5682 ) ) ;
#3091 = CARTESIAN_POINT ( 'NONE',  ( 4.895847757782119558, 1.810849718602485003, 1.516949226686139962 ) ) ;
#3092 = CARTESIAN_POINT ( 'NONE',  ( 5.586339162546936521, 1.841167300884450908, 2.724849099729971691 ) ) ;
#3093 = CARTESIAN_POINT ( 'NONE',  ( 7.438647142009769730, -0.4528242066327580195, 2.537499999999999645 ) ) ;
#3094 = CARTESIAN_POINT ( 'NONE',  ( 4.645252742981465843, -1.653877264138564618, 1.384000687963671705 ) ) ;
#3095 = CARTESIAN_POINT ( 'NONE',  ( 7.897081886842109988, 4.295028325790845258, 3.006112082186624956 ) ) ;
#3096 = CARTESIAN_POINT ( 'NONE',  ( 3.541668742003575066, 3.529399069861890226, -11.50000000000000000 ) ) ;
#3097 = EDGE_LOOP ( 'NONE', ( #18057, #854, #1075, #3272 ) ) ;
#3098 = CARTESIAN_POINT ( 'NONE',  ( 4.917284182460903708, -1.164071095334890504, -3.400673515549816894 ) ) ;
#3099 = CARTESIAN_POINT ( 'NONE',  ( 6.098616358749990418, -5.523536265950139246, 3.301160360774414659 ) ) ;
#3100 = CARTESIAN_POINT ( 'NONE',  ( -6.924458115526110014, 0.7988422699071100475, -7.500000000000000000 ) ) ;
#3101 = CARTESIAN_POINT ( 'NONE',  ( 4.773910272376010511, -4.129352515263054357, 2.709308148757279877 ) ) ;
#3102 =( BOUNDED_SURFACE ( )  B_SPLINE_SURFACE ( 3, 2, ( 
 ( #17065, #18680, #5630, #3922, #14405 ),
 ( #14308, #15627, #12878, #6875, #2495 ),
 ( #2584, #17353, #12687, #18392, #11455 ),
 ( #17155, #14217, #2773, #18488, #8582 ) ),
 .UNSPECIFIED., .F., .F., .F. ) 
 B_SPLINE_SURFACE_WITH_KNOTS ( ( 4, 4 ),
 ( 3, 2, 3 ),
 ( 0.000000000000000000, 1.000000000000000000 ),
 ( 0.000000000000000000, 0.5000000000000000000, 1.000000000000000000 ),
 .UNSPECIFIED. ) 
 GEOMETRIC_REPRESENTATION_ITEM ( )  RATIONAL_B_SPLINE_SURFACE ( (
 ( 1.000000000000000000, 0.9898214418809330173, 1.000000000000000000, 0.9898214418809330173, 1.000000000000000000),
 ( 0.8047378541243649375, 0.7965467831055470516, 0.8047378541243649375, 0.7965467831055470516, 0.8047378541243649375),
 ( 0.8047378541243649375, 0.7965467831055470516, 0.8047378541243649375, 0.7965467831055470516, 0.8047378541243649375),
 ( 1.000000000000000000, 0.9898214418809330173, 1.000000000000000000, 0.9898214418809330173, 1.000000000000000000) ) ) 
 REPRESENTATION_ITEM ( '' )  SURFACE ( )  );
#3103 = DIRECTION ( 'NONE',  ( 0.000000000000000000, 0.000000000000000000, -1.000000000000000000 ) ) ;
#3104 = DIRECTION ( 'NONE',  ( 9.737158212040669337E-17, -9.737158212040639754E-17, 1.000000000000000000 ) ) ;
#3105 = ADVANCED_FACE ( 'NONE', ( #17121 ), #17032, .T. ) ;
#3106 = EDGE_CURVE ( 'NONE', #2785, #3629, #3013, .T. ) ;
#3107 = CARTESIAN_POINT ( 'NONE',  ( 1.925059551727564822, 1.452879310205257957, 1.446554656425636187 ) ) ;
#3108 = ORIENTED_EDGE ( 'NONE', *, *, #9265, .F. ) ;
#3109 = AXIS2_PLACEMENT_3D ( 'NONE', #2180, #17893, #2088 ) ;
#3110 = ORIENTED_EDGE ( 'NONE', *, *, #12193, .T. ) ;
#3111 = CARTESIAN_POINT ( 'NONE',  ( 6.724858433188473761, 3.833512030765738210, 0.2675563093696498584 ) ) ;
#3112 = CARTESIAN_POINT ( 'NONE',  ( 5.992190120692932886, -4.069378590699391118, -1.941794022205911796 ) ) ;
#3113 = DIRECTION ( 'NONE',  ( -0.7071067811865460184, -0.7071067811865489050, 0.000000000000000000 ) ) ;
#3114 = ORIENTED_EDGE ( 'NONE', *, *, #6060, .F. ) ;
#3115 = CARTESIAN_POINT ( 'NONE',  ( -1.504605224004450070, -6.273569369047580224, -7.674477982515820251 ) ) ;
#3116 = CARTESIAN_POINT ( 'NONE',  ( 5.374011537017750584, -2.404163056034239965, 5.137499999999999289 ) ) ;
#3117 = CARTESIAN_POINT ( 'NONE',  ( -2.546383122482185346, 5.231791470569840286, -7.500000000000000000 ) ) ;
#3118 = ORIENTED_EDGE ( 'NONE', *, *, #11846, .F. ) ;
#3119 = EDGE_CURVE ( 'NONE', #8096, #7497, #12702, .T. ) ;
#3120 = CARTESIAN_POINT ( 'NONE',  ( 6.895241246761979248, -3.799821908147860139, 0.4673673245407439780 ) ) ;
#3121 = DIRECTION ( 'NONE',  ( 0.000000000000000000, 0.000000000000000000, -1.000000000000000000 ) ) ;
#3122 = CARTESIAN_POINT ( 'NONE',  ( 5.687930798307880842, -2.090243794744135020, 5.537499848560900162 ) ) ;
#3123 = CARTESIAN_POINT ( 'NONE',  ( 6.856427162457146451, 6.237107741313297815, -0.3604211668824932047 ) ) ;
#3124 = CARTESIAN_POINT ( 'NONE',  ( 0.1951733872536144943, -7.117347091601140541, -7.500000000000000000 ) ) ;
#3125 = CARTESIAN_POINT ( 'NONE',  ( 4.486278574636404670, -1.951973982687390086, 0.9638285542013239615 ) ) ;
#3126 = LINE ( 'NONE', #11991, #4808 ) ;
#3127 = CARTESIAN_POINT ( 'NONE',  ( 3.394112549695414760, -2.121320343559624622, 5.137499999999999289 ) ) ;
#3128 = EDGE_CURVE ( 'NONE', #18841, #11228, #1667, .T. ) ;
#3129 = CARTESIAN_POINT ( 'NONE',  ( 7.988576773512050089, -5.670970418717179662, 2.171584178167174972 ) ) ;
#3130 = ORIENTED_EDGE ( 'NONE', *, *, #5981, .T. ) ;
#3131 = CARTESIAN_POINT ( 'NONE',  ( 8.342573039505884580, 4.655398123174158798, 1.523511261873932598 ) ) ;
#3132 = CARTESIAN_POINT ( 'NONE',  ( 5.688036372199096746, -1.349126211384334972, -0.5547960198373113050 ) ) ;
#3133 = CARTESIAN_POINT ( 'NONE',  ( 7.852691012007969817, 5.629333688141580083, -2.663658019852955139 ) ) ;
#3134 = CARTESIAN_POINT ( 'NONE',  ( 6.959069684809199963, -1.019016462693856040, 2.242936823890074649 ) ) ;
#3135 = CARTESIAN_POINT ( 'NONE',  ( 5.374011537017750584, -1.838477631084999731, 5.137499999999999289 ) ) ;
#3136 = ORIENTED_EDGE ( 'NONE', *, *, #587, .F. ) ;
#3137 = EDGE_CURVE ( 'NONE', #10791, #9703, #8595, .T. ) ;
#3138 = CARTESIAN_POINT ( 'NONE',  ( 4.242640687119274112, -1.272792206135764159, -5.137499999999999289 ) ) ;
#3139 = CARTESIAN_POINT ( 'NONE',  ( 6.910696515353300207, -3.794655446980534919, -1.837508696302250000 ) ) ;
#3140 = FACE_OUTER_BOUND ( 'NONE', #6730, .T. ) ;
#3141 = ADVANCED_FACE ( 'NONE', ( #14369 ), #10141, .T. ) ;
#3142 = CARTESIAN_POINT ( 'NONE',  ( 3.936278100645675515, -3.246550082594789721, -4.637500000000000178 ) ) ;
#3143 = CARTESIAN_POINT ( 'NONE',  ( 3.512258729456180006, 3.558809082409295055, -11.32593234551663919 ) ) ;
#3144 = CARTESIAN_POINT ( 'NONE',  ( 5.182230484973559648, -3.161603484411499743, -2.073504599336905230 ) ) ;
#3145 = CARTESIAN_POINT ( 'NONE',  ( 4.012119566527320380, -3.503611251034479679, -3.632917601899189997 ) ) ;
#3146 = CARTESIAN_POINT ( 'NONE',  ( 4.726972827761014351, -3.376283253202954082, -2.054645436211136378 ) ) ;
#3147 = CARTESIAN_POINT ( 'NONE',  ( 6.291206056632200116, -3.926154784578949730, 2.051823583588844979 ) ) ;
#3148 = CARTESIAN_POINT ( 'NONE',  ( 7.786361094571929264, 4.027202117313795959, -2.001174655657820267 ) ) ;
#3149 = CARTESIAN_POINT ( 'NONE',  ( 5.664406348946439351, -2.679453669054775222, 2.243986238736039862 ) ) ;
#3150 = ORIENTED_EDGE ( 'NONE', *, *, #4854, .F. ) ;
#3151 = ORIENTED_EDGE ( 'NONE', *, *, #7575, .T. ) ;
#3152 = CIRCLE ( 'NONE', #17750, 0.3999999999999999112 ) ;
#3153 = CARTESIAN_POINT ( 'NONE',  ( 3.959797974644679197, 3.252691193458149943, 5.137499999999999289 ) ) ;
#3154 = ADVANCED_FACE ( 'NONE', ( #6038 ), #5074, .T. ) ;
#3155 = CARTESIAN_POINT ( 'NONE',  ( 3.084447162850957991, -0.9105023956208059266, -2.678616763404550571 ) ) ;
#3156 = AXIS2_PLACEMENT_3D ( 'NONE', #16840, #3412, #13890 ) ;
#3157 = CARTESIAN_POINT ( 'NONE',  ( 6.429510791925999946, 2.802443489855875214, 2.761723741167914969 ) ) ;
#3158 = DIRECTION ( 'NONE',  ( 0.3260519241855180383, -0.3260519241855158734, -0.8873445134049366967 ) ) ;
#3159 = CARTESIAN_POINT ( 'NONE',  ( 5.349197326990909218, -0.6003454505770100535, 2.384925879020144635 ) ) ;
#3160 = CARTESIAN_POINT ( 'NONE',  ( 5.408603030233369857, -2.098259241246969609, -6.007632675459229965 ) ) ;
#3161 = CARTESIAN_POINT ( 'NONE',  ( 5.633004590032700598, 2.631723175255065161, -2.251176393585559765 ) ) ;
#3162 = CARTESIAN_POINT ( 'NONE',  ( 5.977708992606410199, 1.100349865226990076, -4.737520533791999888 ) ) ;
#3163 = CARTESIAN_POINT ( 'NONE',  ( -1.449369791712227906, -6.328804801339799724, -7.676119757928900000 ) ) ;
#3164 = CARTESIAN_POINT ( 'NONE',  ( 1.264365428562604032, 0.7911796131030149892, -2.735645936962274760 ) ) ;
#3165 = AXIS2_PLACEMENT_3D ( 'NONE', #16300, #3251, #9051 ) ;
#3166 = CARTESIAN_POINT ( 'NONE',  ( 1.274961449821284010, -0.8025444732275880400, 2.735614942373310043 ) ) ;
#3167 = CYLINDRICAL_SURFACE ( 'NONE', #10612, 0.1999999999999996503 ) ;
#3168 = CARTESIAN_POINT ( 'NONE',  ( 4.046896969341363892, 3.408862656298409455, -5.893454952504260547 ) ) ;
#3169 = CARTESIAN_POINT ( 'NONE',  ( 3.105620288453565081, -2.380520291511239783, -4.637500000000000178 ) ) ;
#3170 = CARTESIAN_POINT ( 'NONE',  ( 5.927823215856929728, -5.446976300758779921, -3.055353036562435065 ) ) ;
#3171 = CARTESIAN_POINT ( 'NONE',  ( 5.911563321009859706, 4.402023955858175519, -2.089662326470064890 ) ) ;
#3172 = ORIENTED_EDGE ( 'NONE', *, *, #6417, .T. ) ;
#3173 = CARTESIAN_POINT ( 'NONE',  ( 7.516616393592959966, -0.1769724055472064739, -4.737500000000000711 ) ) ;
#3174 = ORIENTED_EDGE ( 'NONE', *, *, #4878, .T. ) ;
#3175 = CARTESIAN_POINT ( 'NONE',  ( 1.004528766114194616, 0.4149013648546350796, 2.735534858987451745 ) ) ;
#3176 = CARTESIAN_POINT ( 'NONE',  ( 7.265394564893790097, 3.560821043961075016, 3.477149428492570138 ) ) ;
#3177 = CARTESIAN_POINT ( 'NONE',  ( 6.910595642264640404, -6.104844296620889565, 1.837499999999959943 ) ) ;
#3178 = ORIENTED_EDGE ( 'NONE', *, *, #18268, .F. ) ;
#3179 = CARTESIAN_POINT ( 'NONE',  ( 4.502464199763540620, -2.030706335534965046, 2.418096703127175395 ) ) ;
#3180 = CARTESIAN_POINT ( 'NONE',  ( 3.160094883335554883, 0.5626457934007790262, -2.380009706132465208 ) ) ;
#3181 = CARTESIAN_POINT ( 'NONE',  ( 4.110320061085794840, -2.658578216536680028, -1.627987325179724998 ) ) ;
#3182 = EDGE_CURVE ( 'NONE', #14435, #12372, #17058, .T. ) ;
#3183 = CARTESIAN_POINT ( 'NONE',  ( 4.632019044929591267, -1.846163433468859694, 2.352808602705531271 ) ) ;
#3184 = CARTESIAN_POINT ( 'NONE',  ( 8.132821054088520185, 4.606826227028789411, 2.486799380600084763 ) ) ;
#3185 = CARTESIAN_POINT ( 'NONE',  ( 6.398887544003340366, 1.379287049048681935, -7.500000000000000000 ) ) ;
#3186 = ORIENTED_EDGE ( 'NONE', *, *, #13475, .F. ) ;
#3187 = CARTESIAN_POINT ( 'NONE',  ( 4.549003273592819419, -0.9960906045243919094, -4.637500000000000178 ) ) ;
#3188 = DIRECTION ( 'NONE',  ( 0.7071067811865460184, 0.7071067811865490160, 6.505213034913009841E-16 ) ) ;
#3189 = CARTESIAN_POINT ( 'NONE',  ( -2.546383122482185346, 5.231791470569840286, -7.500000000000000000 ) ) ;
#3190 = CARTESIAN_POINT ( 'NONE',  ( 6.090139172732002670, 0.7217930873546025694, 3.225528516062333040 ) ) ;
#3191 = CARTESIAN_POINT ( 'NONE',  ( 5.171421038508801971, 2.046490168360962425, -0.7202917647217056407 ) ) ;
#3192 = CARTESIAN_POINT ( 'NONE',  ( 5.182183036639202989, -3.161658153524841808, -2.073506050551917390 ) ) ;
#3193 = CARTESIAN_POINT ( 'NONE',  ( 4.549012834293810315, 0.9960953556794618358, 4.637501875879760149 ) ) ;
#3194 = CARTESIAN_POINT ( 'NONE',  ( 4.228922960191040303, 1.552490470815969914, -0.4319180611950365067 ) ) ;
#3195 = ORIENTED_EDGE ( 'NONE', *, *, #6952, .T. ) ;
#3196 = VERTEX_POINT ( 'NONE', #15178 ) ;
#3197 = CARTESIAN_POINT ( 'NONE',  ( 5.664406348946459779, 2.679453669054809861, -2.243986238736064731 ) ) ;
#3198 = DIRECTION ( 'NONE',  ( -0.7071067811865461294, -0.7071067811865490160, 0.000000000000000000 ) ) ;
#3199 = FACE_OUTER_BOUND ( 'NONE', #13792, .T. ) ;
#3200 = ORIENTED_EDGE ( 'NONE', *, *, #10546, .F. ) ;
#3201 = CARTESIAN_POINT ( 'NONE',  ( 7.471724686233163659, -0.6847922995881660091, 2.537499999999999201 ) ) ;
#3202 = CARTESIAN_POINT ( 'NONE',  ( -3.511854772099040289, -3.559213039766435216, -11.50000000000000000 ) ) ;
#3203 = B_SPLINE_CURVE_WITH_KNOTS ( 'NONE', 3,
 ( #13105, #7106, #2810, #1387 ),
 .UNSPECIFIED., .F., .F.,
 ( 4, 4 ),
 ( 0.000000000000000000, 1.000000000000000000 ),
 .UNSPECIFIED. ) ;
#3204 = EDGE_CURVE ( 'NONE', #7221, #14432, #2247, .T. ) ;
#3205 = CARTESIAN_POINT ( 'NONE',  ( 5.598004934002920763, -1.924607309836594782, -5.337500000000000355 ) ) ;
#3206 = CARTESIAN_POINT ( 'NONE',  ( 0.1023811024232924027, 7.127070202676689448, -7.701348948604390010 ) ) ;
#3207 = ADVANCED_FACE ( 'NONE', ( #12147 ), #14649, .F. ) ;
#3208 = ORIENTED_EDGE ( 'NONE', *, *, #17681, .T. ) ;
#3209 =( BOUNDED_SURFACE ( )  B_SPLINE_SURFACE ( 1, 2, ( 
 ( #13547, #16784, #9442, #874, #18206 ),
 ( #8112, #5061, #18017, #10687, #16593 ) ),
 .UNSPECIFIED., .F., .F., .T. ) 
 B_SPLINE_SURFACE_WITH_KNOTS ( ( 2, 2 ),
 ( 3, 2, 3 ),
 ( 0.000000000000000000, 1.000000000000000000 ),
 ( 0.000000000000000000, 0.5000000000000000000, 1.000000000000000000 ),
 .UNSPECIFIED. ) 
 GEOMETRIC_REPRESENTATION_ITEM ( )  RATIONAL_B_SPLINE_SURFACE ( (
 ( 1.000000000000000000, 0.9510565162951539753, 1.000000000000000000, 0.9510565162951539753, 1.000000000000000000),
 ( 1.000000000000000000, 0.9510565162951539753, 1.000000000000000000, 0.9510565162951539753, 1.000000000000000000) ) ) 
 REPRESENTATION_ITEM ( '' )  SURFACE ( )  );
#3210 = CARTESIAN_POINT ( 'NONE',  ( 6.086919206350420275, -4.327702243996944809, -3.643030701836909913 ) ) ;
#3211 = CARTESIAN_POINT ( 'NONE',  ( 5.331412363897428897, 0.7139104009618522095, 1.294487428281750230 ) ) ;
#3212 = CARTESIAN_POINT ( 'NONE',  ( 3.570889244992055289, 2.085965004500309750, -16.50000000000000000 ) ) ;
#3213 = CARTESIAN_POINT ( 'NONE',  ( 7.090582121932690107, 6.254732630136763838, -0.3604211668824938153 ) ) ;
#3214 = CARTESIAN_POINT ( 'NONE',  ( 1.613327194843575008, -6.164847398208459950, -7.500000000000000000 ) ) ;
#3215 = CARTESIAN_POINT ( 'NONE',  ( 6.047523901100249510, 3.993392391748729953, -4.084697043360584701 ) ) ;
#3216 = CARTESIAN_POINT ( 'NONE',  ( 6.286425752697075708, -2.399416821790026688, 1.762000080082407827 ) ) ;
#3217 = CARTESIAN_POINT ( 'NONE',  ( 4.359797974644720853, -0.8242640687119638931, 4.737499999999908340 ) ) ;
#3218 = CARTESIAN_POINT ( 'NONE',  ( 6.362703709897029825, -4.614708441934999961, 4.305786496049734957 ) ) ;
#3219 = VERTEX_POINT ( 'NONE', #10896 ) ;
#3220 = CARTESIAN_POINT ( 'NONE',  ( 5.935110498572360171, 2.408749519428909913, 2.626819718527630076 ) ) ;
#3221 = CARTESIAN_POINT ( 'NONE',  ( 8.297892548729913997, 4.512732737250165549, 1.209522523747861067 ) ) ;
#3222 = AXIS2_PLACEMENT_3D ( 'NONE', #18669, #11443, #4191 ) ;
#3223 = VECTOR ( 'NONE', #13347, 1000.000000000000227 ) ;
#3224 = FACE_OUTER_BOUND ( 'NONE', #3926, .T. ) ;
#3225 = CARTESIAN_POINT ( 'NONE',  ( 6.881385705348644244, 3.658473764026344721, 0.2675563093696501915 ) ) ;
#3226 = CARTESIAN_POINT ( 'NONE',  ( 5.659013125144419121, 2.647228779817340172, 4.219351766345084798 ) ) ;
#3227 = CARTESIAN_POINT ( 'NONE',  ( 5.350501084721610567, -1.271382809082163945, -0.2822416773200999707 ) ) ;
#3228 = EDGE_CURVE ( 'NONE', #6573, #912, #3654, .T. ) ;
#3229 = ORIENTED_EDGE ( 'NONE', *, *, #6369, .T. ) ;
#3230 =( BOUNDED_CURVE ( )  B_SPLINE_CURVE ( 2, ( #3365, #16603, #15171 ),
 .UNSPECIFIED., .F., .T. ) 
 B_SPLINE_CURVE_WITH_KNOTS ( ( 3, 3 ),
 ( 0.000000000000000000, 1.000000000000000000 ),
 .UNSPECIFIED. ) 
 CURVE ( )  GEOMETRIC_REPRESENTATION_ITEM ( )  RATIONAL_B_SPLINE_CURVE ( ( 1.000000000000000000, 0.9514108343247587030, 0.9992964939910689015 ) ) 
 REPRESENTATION_ITEM ( '' )  );
#3231 = CARTESIAN_POINT ( 'NONE',  ( 5.729639171978392120, 1.049387821453459102, 5.784903703958264920 ) ) ;
#3232 = CARTESIAN_POINT ( 'NONE',  ( 5.366374701621530185, 0.9406054723729979639, -2.151705033112360166 ) ) ;
#3233 = CARTESIAN_POINT ( 'NONE',  ( 7.092888624738109549, -3.362569762589854960, -2.950122079528359809 ) ) ;
#3234 = AXIS2_PLACEMENT_3D ( 'NONE', #15464, #6708, #14237 ) ;
#3235 = CARTESIAN_POINT ( 'NONE',  ( 1.569786913280874829, 6.208387679771139922, -7.500000000000000000 ) ) ;
#3236 = DIRECTION ( 'NONE',  ( -0.000000000000000000, -0.000000000000000000, -1.000000000000000000 ) ) ;
#3237 = LINE ( 'NONE', #14762, #15162 ) ;
#3238 = CIRCLE ( 'NONE', #508, 0.4000000000000002442 ) ;
#3239 = B_SPLINE_SURFACE_WITH_KNOTS ( 'NONE', 1, 3, ( 
 ( #18701, #4221, #3942, #12992, #9746, #4313, #11279, #6799, #2792, #17369, #8508, #5744, #4120, #8230, #5362, #5647, #15841, #5555 ),
 ( #12613, #11570, #8601, #12707, #18604, #8411, #14423, #11476, #1083, #9934, #4027, #6895, #12899, #8317, #1276, #17275, #18511, #1370 ) ),
 .UNSPECIFIED., .F., .F., .F.,
 ( 2, 2 ),
 ( 4, 2, 2, 2, 2, 2, 2, 2, 4 ),
 ( 0.000000000000000000, 1.000000000000000000 ),
 ( 0.6219191816511250304, 0.6401582485752609353, 0.6583973154993969512, 0.6766363824235329671, 0.6948754493476679839, 0.7131145162718039998, 0.7313535831959400157, 0.7495926501200759207, 0.7678317170442119366 ),
 .UNSPECIFIED. ) ;
#3240 = DIRECTION ( 'NONE',  ( 0.000000000000000000, -1.000000000000000000, 8.484995603311910854E-16 ) ) ;
#3241 = CARTESIAN_POINT ( 'NONE',  ( 5.951820318816146482, -4.172872624713389378, 1.942195830425561320 ) ) ;
#3242 = DIRECTION ( 'NONE',  ( 0.000000000000000000, 0.000000000000000000, 1.000000000000000000 ) ) ;
#3243 = CARTESIAN_POINT ( 'NONE',  ( 7.973293566743356209, -5.068597556221536848, 3.057153125384846959 ) ) ;
#3244 = VERTEX_POINT ( 'NONE', #12330 ) ;
#3245 = ORIENTED_EDGE ( 'NONE', *, *, #15310, .F. ) ;
#3246 = EDGE_CURVE ( 'NONE', #15966, #9586, #8781, .T. ) ;
#3247 = VECTOR ( 'NONE', #7925, 999.9999999999998863 ) ;
#3248 = CARTESIAN_POINT ( 'NONE',  ( 5.397133872314468839, -1.518637760867723063, 1.997234649081517821 ) ) ;
#3249 = ADVANCED_FACE ( 'NONE', ( #5256 ), #10030, .F. ) ;
#3250 = VECTOR ( 'NONE', #14523, 1000.000000000000114 ) ;
#3251 = DIRECTION ( 'NONE',  ( 0.000000000000000000, 0.000000000000000000, -1.000000000000000000 ) ) ;
#3252 = FACE_OUTER_BOUND ( 'NONE', #3548, .T. ) ;
#3253 = CARTESIAN_POINT ( 'NONE',  ( 2.960121262988555380, -2.347649168214261284, -6.007632675459233518 ) ) ;
#3254 = CARTESIAN_POINT ( 'NONE',  ( 5.656981352692002751, -5.378745375549518037, 3.070898488597582965 ) ) ;
#3255 = ADVANCED_FACE ( 'NONE', ( #13657 ), #17303, .F. ) ;
#3256 = CARTESIAN_POINT ( 'NONE',  ( 7.756235880720440790, -4.006060699604650388, 1.837499999999959943 ) ) ;
#3257 = CARTESIAN_POINT ( 'NONE',  ( 6.460302866837509761, 2.692519162230865071, -3.169830210840369755 ) ) ;
#3258 = CARTESIAN_POINT ( 'NONE',  ( 6.308406835351810571, 3.850491404088189906, -2.082350831795194868 ) ) ;
#3259 = CARTESIAN_POINT ( 'NONE',  ( -2.075165340160670002, -5.703009252891360070, -7.500000000000000000 ) ) ;
#3260 = CARTESIAN_POINT ( 'NONE',  ( 5.361576822518549612, 1.750069755477569933, -4.405466180686249622 ) ) ;
#3261 = CARTESIAN_POINT ( 'NONE',  ( 5.533110562784730568, 3.469446951953614978E-15, -32.05634918610404327 ) ) ;
#3262 = CARTESIAN_POINT ( 'NONE',  ( 3.567431430558839711, -0.2030290150380789915, 1.422425213538531796 ) ) ;
#3263 = CARTESIAN_POINT ( 'NONE',  ( 6.236614222551812858, -1.329432937062805964, -5.312028687154848328 ) ) ;
#3264 = CARTESIAN_POINT ( 'NONE',  ( 1.181494322438515709, 0.7875951182325837685, 1.414575279670618801 ) ) ;
#3265 = CARTESIAN_POINT ( 'NONE',  ( 3.227414224173789759, -0.3689911259330594939, 2.735673420051860205 ) ) ;
#3266 = ADVANCED_FACE ( 'NONE', ( #9351 ), #3733, .T. ) ;
#3267 =( BOUNDED_SURFACE ( )  B_SPLINE_SURFACE ( 1, 2, ( 
 ( #5252, #6779, #9724, #9629, #16594 ),
 ( #1064, #10783, #14029, #15437, #12596 ) ),
 .UNSPECIFIED., .F., .F., .T. ) 
 B_SPLINE_SURFACE_WITH_KNOTS ( ( 2, 2 ),
 ( 3, 2, 3 ),
 ( 0.000000000000000000, 1.000000000000000000 ),
 ( 0.000000000000000000, 0.5000000000000000000, 1.000000000000000000 ),
 .UNSPECIFIED. ) 
 GEOMETRIC_REPRESENTATION_ITEM ( )  RATIONAL_B_SPLINE_SURFACE ( (
 ( 1.000000000000000000, 0.9978589232386030350, 1.000000000000000000, 0.9978589232386030350, 1.000000000000000000),
 ( 1.000000000000000000, 0.9978589232386030350, 1.000000000000000000, 0.9978589232386030350, 1.000000000000000000) ) ) 
 REPRESENTATION_ITEM ( '' )  SURFACE ( )  );
#3268 = FACE_OUTER_BOUND ( 'NONE', #17395, .T. ) ;
#3269 = DIRECTION ( 'NONE',  ( 0.000000000000000000, 0.000000000000000000, -1.000000000000000000 ) ) ;
#3270 = VERTEX_POINT ( 'NONE', #4971 ) ;
#3271 = CARTESIAN_POINT ( 'NONE',  ( 3.935549617755194962, 2.225806161119904925, 2.626456979739790309 ) ) ;
#3272 = ORIENTED_EDGE ( 'NONE', *, *, #9147, .T. ) ;
#3273 = CARTESIAN_POINT ( 'NONE',  ( 6.047523901100249510, 3.993392391748729953, 2.390302956639419829 ) ) ;
#3274 = FACE_OUTER_BOUND ( 'NONE', #8403, .T. ) ;
#3275 = CARTESIAN_POINT ( 'NONE',  ( 4.467480933231620099, 0.9842370509242370780, -4.369271864592950472 ) ) ;
#3276 = ORIENTED_EDGE ( 'NONE', *, *, #16371, .T. ) ;
#3277 = CARTESIAN_POINT ( 'NONE',  ( 6.428733630390018661, 5.926092328082569693, -1.616376119386775834 ) ) ;
#3278 = CARTESIAN_POINT ( 'NONE',  ( 3.857320567353870189, 3.264249730923519888, 4.212870595232224957 ) ) ;
#3279 = CARTESIAN_POINT ( 'NONE',  ( 7.368527869716461787, -0.6193246068609474797, 2.038088044099645391 ) ) ;
#3280 = B_SPLINE_CURVE_WITH_KNOTS ( 'NONE', 3,
 ( #10496, #18814, #2813, #17826, #1831, #8621 ),
 .UNSPECIFIED., .F., .F.,
 ( 4, 2, 4 ),
 ( -4.000000000287015239E-06, 0.0003580218855850365433, 0.0007200437711703599553 ),
 .UNSPECIFIED. ) ;
#3281 = CARTESIAN_POINT ( 'NONE',  ( 3.889087296525988613, 3.889087296526028137, -7.500000000000000000 ) ) ;
#3282 = CARTESIAN_POINT ( 'NONE',  ( 7.417277190542499454, 6.065982905845905826, 0.2675563093696484707 ) ) ;
#3283 = CARTESIAN_POINT ( 'NONE',  ( 6.632906543210789430, 1.145268049841230207, -7.685430852511969668 ) ) ;
#3284 = VERTEX_POINT ( 'NONE', #8121 ) ;
#3285 = CARTESIAN_POINT ( 'NONE',  ( 5.892499550395412733, -2.099244491655269496, -2.688982413325178289 ) ) ;
#3286 = FACE_OUTER_BOUND ( 'NONE', #2590, .T. ) ;
#3287 = CARTESIAN_POINT ( 'NONE',  ( 5.079808632803850976, 4.596192780868327610, 3.080005603397090841 ) ) ;
#3288 = CARTESIAN_POINT ( 'NONE',  ( -6.772879041517839482, 1.005295551534172160, -7.699591018683780597 ) ) ;
#3289 = CARTESIAN_POINT ( 'NONE',  ( 4.237948039213804918, 0.9551394060308400213, -5.893454952504270317 ) ) ;
#3290 = CARTESIAN_POINT ( 'NONE',  ( 4.193691871025770013, 0.4291954842410724558, 0.6618077547084886270 ) ) ;
#3291 = CARTESIAN_POINT ( 'NONE',  ( 6.893707347882509495, -1.038926772881138216, -2.537499999999999645 ) ) ;
#3292 = CARTESIAN_POINT ( 'NONE',  ( 3.904465127953310244, 1.019412399981151962, -4.319558711187100108 ) ) ;
#3293 = CIRCLE ( 'NONE', #6339, 0.6000000000000000888 ) ;
#3294 = ORIENTED_EDGE ( 'NONE', *, *, #9744, .T. ) ;
#3295 = FACE_OUTER_BOUND ( 'NONE', #14500, .T. ) ;
#3296 = CC_DESIGN_SECURITY_CLASSIFICATION ( #591, ( #1506 ) ) ;
#3297 = ORIENTED_EDGE ( 'NONE', *, *, #17010, .F. ) ;
#3298 = CARTESIAN_POINT ( 'NONE',  ( 4.670817607541180472, 1.528853003510691089, -2.662655517044385522 ) ) ;
#3299 = DIRECTION ( 'NONE',  ( 0.000000000000000000, 0.000000000000000000, -1.000000000000000000 ) ) ;
#3300 = CARTESIAN_POINT ( 'NONE',  ( 5.935110498572360171, 2.408749519428909913, -3.848180281472359798 ) ) ;
#3301 = ORIENTED_EDGE ( 'NONE', *, *, #13170, .F. ) ;
#3302 = CARTESIAN_POINT ( 'NONE',  ( 1.453712030433658819, -1.118203894818430744, 2.522216853113746549 ) ) ;
#3303 = CARTESIAN_POINT ( 'NONE',  ( -3.541668742003584835, -3.529399069861910210, -11.50000000000000000 ) ) ;
#3304 = CARTESIAN_POINT ( 'NONE',  ( 5.458675619494330000, -0.7351587068764869892, 2.537499999999999645 ) ) ;
#3305 = CARTESIAN_POINT ( 'NONE',  ( 3.171046575971250281, 3.798706955377554983, -11.50000000000000000 ) ) ;
#3306 = AXIS2_PLACEMENT_3D ( 'NONE', #9458, #13764, #702 ) ;
#3307 = ORIENTED_EDGE ( 'NONE', *, *, #810, .T. ) ;
#3308 = CARTESIAN_POINT ( 'NONE',  ( 7.664476582739573551, -3.790460255924035682, 1.837499999999961942 ) ) ;
#3309 = CARTESIAN_POINT ( 'NONE',  ( 3.105615940201249980, 2.380510541778645184, 4.637501884172140265 ) ) ;
#3310 = CARTESIAN_POINT ( 'NONE',  ( 5.461302314298669636, -2.295731368386464855, 5.186823076929900189 ) ) ;
#3311 = CARTESIAN_POINT ( 'NONE',  ( 4.665333262615729559, 3.512539707361525210, -4.196095443882965625 ) ) ;
#3312 = CARTESIAN_POINT ( 'NONE',  ( 4.525483399593899669, -3.252691193458094876, 5.137499999999999289 ) ) ;
#3313 = DIRECTION ( 'NONE',  ( 0.7071067811865490160, -0.7071067811865460184, 0.000000000000000000 ) ) ;
#3314 = CARTESIAN_POINT ( 'NONE',  ( 6.724858433188473761, 3.833512030765737766, 0.2675563093696499140 ) ) ;
#3315 = CARTESIAN_POINT ( 'NONE',  ( 5.506716285102360331, 2.235474981686329965, -4.265700573141625540 ) ) ;
#3316 = VERTEX_POINT ( 'NONE', #5068 ) ;
#3317 = DIRECTION ( 'NONE',  ( 0.000000000000000000, 0.000000000000000000, 1.000000000000000000 ) ) ;
#3318 = EDGE_CURVE ( 'NONE', #12581, #18643, #17904, .T. ) ;
#3319 = CARTESIAN_POINT ( 'NONE',  ( 6.245333793327499272, 5.770397587231699710, -2.313195815347404594 ) ) ;
#3320 = VECTOR ( 'NONE', #3696, 1000.000000000000000 ) ;
#3321 = CARTESIAN_POINT ( 'NONE',  ( 8.195013315449440228, 5.575076921245091022, -2.184485755295222376 ) ) ;
#3322 = CARTESIAN_POINT ( 'NONE',  ( 7.531747265138783121, 3.731611494174055466, -1.302387381260703858 ) ) ;
#3323 =( BOUNDED_SURFACE ( )  B_SPLINE_SURFACE ( 1, 2, ( 
 ( #3467, #9176, #12242, #2326, #9268, #14989, #10900, #2039, #7951 ),
 ( #519, #9363, #3658, #16804, #9460, #15273, #6515, #2232, #13854 ) ),
 .UNSPECIFIED., .F., .F., .F. ) 
 B_SPLINE_SURFACE_WITH_KNOTS ( ( 2, 2 ),
 ( 3, 2, 2, 2, 3 ),
 ( 0.000000000000000000, 1.000000000000000000 ),
 ( 0.000000000000000000, 0.2500000000000000000, 0.5000000000000000000, 0.7500000000000000000, 1.000000000000000000 ),
 .UNSPECIFIED. ) 
 GEOMETRIC_REPRESENTATION_ITEM ( )  RATIONAL_B_SPLINE_SURFACE ( (
 ( 1.000000000000000000, 0.9898214418809330173, 1.000000000000000000, 0.9898214418809330173, 1.000000000000000000, 0.9898214418809330173, 1.000000000000000000, 0.9898214418809330173, 1.000000000000000000),
 ( 1.000000000000000000, 0.9898214418809330173, 1.000000000000000000, 0.9898214418809330173, 1.000000000000000000, 0.9898214418809330173, 1.000000000000000000, 0.9898214418809330173, 1.000000000000000000) ) ) 
 REPRESENTATION_ITEM ( '' )  SURFACE ( )  );
#3324 = CARTESIAN_POINT ( 'NONE',  ( 5.687751494266620078, 1.937093451139569877, 3.135745809941659967 ) ) ;
#3325 = CARTESIAN_POINT ( 'NONE',  ( 3.409058005589194806, 0.4954757149345529466, 2.385238279750890200 ) ) ;
#3326 = ORIENTED_EDGE ( 'NONE', *, *, #16633, .F. ) ;
#3327 = FACE_OUTER_BOUND ( 'NONE', #1477, .T. ) ;
#3328 = FACE_OUTER_BOUND ( 'NONE', #18118, .T. ) ;
#3329 = FACE_OUTER_BOUND ( 'NONE', #13209, .T. ) ;
#3330 = CARTESIAN_POINT ( 'NONE',  ( 5.091168824543160554, 2.121320343559674804, -5.137499999999999289 ) ) ;
#3331 = CARTESIAN_POINT ( 'NONE',  ( 1.509237481466875197, 6.268937111585140443, -7.500000000000000000 ) ) ;
#3332 = CARTESIAN_POINT ( 'NONE',  ( 1.046694802404980029, -0.6380541590957888864, -2.735581975414174583 ) ) ;
#3333 = CARTESIAN_POINT ( 'NONE',  ( 3.307201116639800098, 0.2409931244822069996, -0.8908776353360630118 ) ) ;
#3334 = CARTESIAN_POINT ( 'NONE',  ( 1.736863619475490061, 1.100996379333993858, -2.735840945870849694 ) ) ;
#3335 = CARTESIAN_POINT ( 'NONE',  ( 6.215183348649271800, -3.825732944199656149, 1.949038147493025619 ) ) ;
#3336 = CARTESIAN_POINT ( 'NONE',  ( 7.458366570556452579, 3.541384123504684567, -2.718636613517371181 ) ) ;
#3337 = EDGE_CURVE ( 'NONE', #1309, #5142, #11368, .T. ) ;
#3338 = CARTESIAN_POINT ( 'NONE',  ( 3.512640438277690347, 2.962500006013585097, -3.476605008570749611 ) ) ;
#3339 = EDGE_CURVE ( 'NONE', #3981, #13564, #11949, .T. ) ;
#3340 = ORIENTED_EDGE ( 'NONE', *, *, #11926, .F. ) ;
#3341 = EDGE_LOOP ( 'NONE', ( #6438, #12254, #2134, #17911 ) ) ;
#3342 = CARTESIAN_POINT ( 'NONE',  ( 4.240886651731841539, 3.743417826275014182, 3.893157861071436354 ) ) ;
#3343 = DIRECTION ( 'NONE',  ( 0.000000000000000000, 0.000000000000000000, 1.000000000000000000 ) ) ;
#3344 = B_SPLINE_CURVE_WITH_KNOTS ( 'NONE', 1,
 ( #10595, #15061 ),
 .UNSPECIFIED., .F., .F.,
 ( 2, 2 ),
 ( 0.000000000000000000, 1.000000000000000000 ),
 .UNSPECIFIED. ) ;
#3345 = CARTESIAN_POINT ( 'NONE',  ( 3.088203105883285282, -0.8937409610835479468, -2.523226380653659895 ) ) ;
#3346 = CARTESIAN_POINT ( 'NONE',  ( 3.111269837220755008, 2.404163056034225310, 4.737500000000000711 ) ) ;
#3347 = CARTESIAN_POINT ( 'NONE',  ( 5.805498266031547949, 4.630841830923911218, -1.616376119386774945 ) ) ;
#3348 = CARTESIAN_POINT ( 'NONE',  ( 4.225346913302210794, -1.435795945541217922, 0.3548380286775069670 ) ) ;
#3349 = CARTESIAN_POINT ( 'NONE',  ( 4.576364889291062887, 1.001288807044273366, -4.951488738126069933 ) ) ;
#3350 = CARTESIAN_POINT ( 'NONE',  ( 5.840384300565466980, 2.947522849326098537, 4.271039861584618791 ) ) ;
#3351 = CARTESIAN_POINT ( 'NONE',  ( -3.522875207410494980, -3.548192604455004950, -11.34799042265124136 ) ) ;
#3352 = CARTESIAN_POINT ( 'NONE',  ( 5.672891736255900597, 1.933250807462585152, -3.582698784886079846 ) ) ;
#3353 = CARTESIAN_POINT ( 'NONE',  ( 7.218402445132439560, 0.8792501084302857262, -0.7594437905512085862 ) ) ;
#3354 = CARTESIAN_POINT ( 'NONE',  ( 4.258090039990454656, 1.409301755865826067, -0.3356079214219244711 ) ) ;
#3355 = FACE_OUTER_BOUND ( 'NONE', #4520, .T. ) ;
#3356 = CARTESIAN_POINT ( 'NONE',  ( 6.066528080521090160, 5.593819870878389722, 2.714177513677455078 ) ) ;
#3357 = ADVANCED_FACE ( 'NONE', ( #6594 ), #155, .F. ) ;
#3358 = CARTESIAN_POINT ( 'NONE',  ( 5.622836513587893492, 0.9757760178718033472, -3.636721455480028453 ) ) ;
#3359 = CARTESIAN_POINT ( 'NONE',  ( 6.117708335701189881, 4.146120717663740685, 2.017042656742710438 ) ) ;
#3360 = CARTESIAN_POINT ( 'NONE',  ( 5.587582566030660836, -5.075260741059360647, -3.452001307836160215 ) ) ;
#3361 = CARTESIAN_POINT ( 'NONE',  ( 5.921439902964379165, 4.664921194952650119, -1.969243758842120107 ) ) ;
#3362 = CARTESIAN_POINT ( 'NONE',  ( 7.049648422348540500, -0.9594127523113820111, -1.572404203533354972 ) ) ;
#3363 = ADVANCED_FACE ( 'NONE', ( #2586 ), #7474, .F. ) ;
#3364 = ORIENTED_EDGE ( 'NONE', *, *, #17873, .F. ) ;
#3365 = CARTESIAN_POINT ( 'NONE',  ( 7.402887803560079583, 0.5297463172035939971, -2.537499999999999645 ) ) ;
#3366 = EDGE_LOOP ( 'NONE', ( #14952, #4708, #6029, #13388 ) ) ;
#3367 = CARTESIAN_POINT ( 'NONE',  ( 5.464677917090299708, -2.096084638855264970, -4.313141460957970352 ) ) ;
#3368 = CARTESIAN_POINT ( 'NONE',  ( 4.156481938864494907, -2.378016125561160266, -2.419672897302159953 ) ) ;
#3369 = CARTESIAN_POINT ( 'NONE',  ( 5.629377578707839724, 1.896134024192025036, -3.638270740727044927 ) ) ;
#3370 = ORIENTED_EDGE ( 'NONE', *, *, #16474, .F. ) ;
#3371 = CARTESIAN_POINT ( 'NONE',  ( 5.830959569585178137, 1.989540147444911922, 0.3538546247911054099 ) ) ;
#3372 = CARTESIAN_POINT ( 'NONE',  ( 4.037902989110254914, 0.9859073272751059935, 4.327362860872995931 ) ) ;
#3373 = DIRECTION ( 'NONE',  ( 0.000000000000000000, 0.000000000000000000, 1.000000000000000000 ) ) ;
#3374 = CARTESIAN_POINT ( 'NONE',  ( 6.694995198583992391, 3.702891342009860143, 1.837499999999999245 ) ) ;
#3375 = CARTESIAN_POINT ( 'NONE',  ( 6.695825445107249863, -5.127612789531289295, -4.020909901822040666 ) ) ;
#3376 = CARTESIAN_POINT ( 'NONE',  ( 6.646803743153550492, -1.131370849898463815, -4.737500000000000711 ) ) ;
#3377 = CARTESIAN_POINT ( 'NONE',  ( 3.567020320986665549, 3.504047490878814841, -11.50000000000000000 ) ) ;
#3378 = ORIENTED_EDGE ( 'NONE', *, *, #5223, .F. ) ;
#3379 =( BOUNDED_SURFACE ( )  B_SPLINE_SURFACE ( 1, 2, ( 
 ( #8044, #5363, #13859, #10996, #16809 ),
 ( #13774, #712, #13955, #1084, #900 ) ),
 .UNSPECIFIED., .F., .F., .F. ) 
 B_SPLINE_SURFACE_WITH_KNOTS ( ( 2, 2 ),
 ( 3, 2, 3 ),
 ( 0.000000000000000000, 1.000000000000000000 ),
 ( 0.000000000000000000, 0.5000000000000000000, 1.000000000000000000 ),
 .UNSPECIFIED. ) 
 GEOMETRIC_REPRESENTATION_ITEM ( )  RATIONAL_B_SPLINE_SURFACE ( (
 ( 1.000000000000000000, 0.9510565162951539753, 1.000000000000000000, 0.9510565162951539753, 1.000000000000000000),
 ( 1.000000000000000000, 0.9510565162951539753, 1.000000000000000000, 0.9510565162951539753, 1.000000000000000000) ) ) 
 REPRESENTATION_ITEM ( '' )  SURFACE ( )  );
#3380 = CARTESIAN_POINT ( 'NONE',  ( 3.709417490441711873, -3.160352556211400987, 2.817746080430592048 ) ) ;
#3381 = CARTESIAN_POINT ( 'NONE',  ( 5.945870640755009262, 4.191932804602524598, 2.091916494210644739 ) ) ;
#3382 = DIRECTION ( 'NONE',  ( -0.7071067811865490160, 0.7071067811865461294, 0.000000000000000000 ) ) ;
#3383 = CARTESIAN_POINT ( 'NONE',  ( -1.613327194843579893, 6.164847398208451068, -7.500000000000000000 ) ) ;
#3384 = EDGE_CURVE ( 'NONE', #3, #16900, #4974, .T. ) ;
#3385 = CARTESIAN_POINT ( 'NONE',  ( 4.719703284106288699, 1.054430581466022865, -5.579466214378203226 ) ) ;
#3386 = CARTESIAN_POINT ( 'NONE',  ( 6.856969513165029895, 6.088492550715050022, -2.109298363016275157 ) ) ;
#3387 = CARTESIAN_POINT ( 'NONE',  ( 2.994111115287555691, 2.226034619485991684, -4.737499110029573579 ) ) ;
#3388 = CARTESIAN_POINT ( 'NONE',  ( 8.132821054088520185, 4.606826227028789411, 2.486799380600084763 ) ) ;
#3389 = VERTEX_POINT ( 'NONE', #8586 ) ;
#3390 = DIRECTION ( 'NONE',  ( -0.6572815175024430134, -0.6572815175024380174, 0.3687302720138095347 ) ) ;
#3391 = ORIENTED_EDGE ( 'NONE', *, *, #13874, .F. ) ;
#3392 = CARTESIAN_POINT ( 'NONE',  ( 4.461537932916925797, 1.014826022751913914, -4.095621883110659667 ) ) ;
#3393 = CARTESIAN_POINT ( 'NONE',  ( 6.345795247289470531, -5.873385194481670624, 3.260897147824184827 ) ) ;
#3394 = CARTESIAN_POINT ( 'NONE',  ( 5.291758205837494344, 0.7634477918088699022, -2.446104457831854262 ) ) ;
#3395 = ORIENTED_EDGE ( 'NONE', *, *, #10911, .T. ) ;
#3396 = EDGE_CURVE ( 'NONE', #13941, #5077, #17929, .T. ) ;
#3397 = CARTESIAN_POINT ( 'NONE',  ( -3.100911846675220129, -4.677262746376809943, -7.638972583609040079 ) ) ;
#3398 = B_SPLINE_SURFACE_WITH_KNOTS ( 'NONE', 3, 3, ( 
 ( #249, #7205, #14354, #16059 ),
 ( #11685, #10153, #18724, #14540 ),
 ( #6050, #10251, #5676, #16154 ),
 ( #13205, #5767, #8811, #15961 ),
 ( #11594, #10058, #1303, #1578 ),
 ( #7113, #8718, #18818, #17299 ),
 ( #1486, #154, #4523, #7300 ),
 ( #3100, #7675, #7585, #6141 ),
 ( #625, #3288, #9275, #7767 ),
 ( #13392, #1861, #13484, #18138 ),
 ( #12249, #12343, #10430, #339 ),
 ( #7957, #13776, #16623, #12157 ),
 ( #3189, #4995, #6523, #16243 ),
 ( #3383, #10811, #6431, #433 ),
 ( #16431, #11965, #14906, #17759 ),
 ( #9184, #6234, #2146, #2049 ),
 ( #6334, #4800, #12057, #17859 ),
 ( #17957, #10627, #1953, #16529 ),
 ( #1766, #4900, #14997, #528 ),
 ( #15186, #714, #13576, #18044 ),
 ( #10718, #3475, #4700, #3572 ),
 ( #9091, #9370, #15091, #8992 ),
 ( #13677, #7864, #14813, #10524 ),
 ( #16339, #8484, #11550, #2334 ),
 ( #5723, #18675, #10907, #16721 ),
 ( #9908, #11349, #3754, #18775 ),
 ( #14305, #2677, #7253, #3666 ),
 ( #12970, #5181, #13062, #8142 ),
 ( #13957, #18580, #14490, #5626 ),
 ( #1252, #5090, #8046, #12778 ),
 ( #1157, #9560, #10104, #4292 ),
 ( #15722, #7065, #15370, #10998 ),
 ( #9467, #12875, #11450, #6969 ),
 ( #15912, #16811, #5529, #8669 ),
 ( #17151, #15280, #18235, #2863 ),
 ( #17254, #1444, #7159, #12437 ),
 ( #14399, #4196, #10013, #17348 ),
 ( #4100, #2239, #15816, #13861 ),
 ( #2769, #807, #6618, #8577 ),
 ( #1350, #14586, #4747, #1536 ),
 ( #3057, #11640, #13433, #14944 ),
 ( #2961, #7437, #5817, #8857 ),
 ( #10572, #17805, #10295, #1810 ),
 ( #1717, #17528, #109, #5905 ),
 ( #19, #9038, #7349, #1903 ),
 ( #11730, #17712, #16199, #1628 ),
 ( #16104, #14674, #7716, #7626 ),
 ( #17435, #4380, #8763, #384 ),
 ( #13340, #13243, #7529, #13159 ),
 ( #3331, #197, #16380, #4475 ),
 ( #292, #5999, #3143, #11825 ),
 ( #16008, #17622, #4564, #6091 ),
 ( #10386, #9131, #10478, #8948 ),
 ( #14760, #11916, #4652, #16289 ),
 ( #3235, #14853, #10197, #6184 ),
 ( #12012, #6471, #11046, #10953 ),
 ( #9602, #16857, #5132, #10761 ),
 ( #12108, #3619, #15230, #2186 ),
 ( #18278, #15141, #13724, #5225 ),
 ( #4942, #3798, #16764, #7910 ),
 ( #7814, #15415, #6565, #12388 ),
 ( #755, #13905, #7995, #475 ),
 ( #8086, #18088, #665, #12198 ),
 ( #2380, #16673, #10859, #13528 ),
 ( #12290, #2281, #13629, #6282 ),
 ( #17901, #3516, #5034, #4847 ),
 ( #3705, #9418, #10666, #16471 ),
 ( #3425, #9320, #17997, #9227 ),
 ( #16574, #15318, #13813, #18184 ),
 ( #574, #6381, #15041, #9509 ),
 ( #850, #2095, #1995, #6661 ),
 ( #12483, #15889, #18752, #5702 ),
 ( #4176, #8187, #11429, #12571 ),
 ( #1231, #9884, #11526, #17326 ),
 ( #15695, #15604, #945, #2749 ),
 ( #10082, #1039, #1135, #8555 ),
 ( #17042, #12752, #14190, #5315 ),
 ( #15511, #14282, #6944, #18463 ),
 ( #18654, #3986, #4079, #2561 ),
 ( #9797, #2472, #4269, #7042 ),
 ( #14007, #18558, #14095, #11134 ),
 ( #17130, #6754, #12946, #18368 ),
 ( #15795, #1327, #8365, #12855 ),
 ( #5505, #16949, #6851, #3895 ),
 ( #8277, #11325, #2653, #9699 ),
 ( #12658, #5411, #5605, #8458 ),
 ( #11234, #17226, #9987, #14379 ),
 ( #7138, #7326, #17415, #10456 ),
 ( #10275, #16268, #16084, #15985 ),
 ( #3036, #4630, #16176, #7417 ),
 ( #3214, #10368, #1513, #13041 ),
 ( #18847, #7512, #11897, #87 ),
 ( #17693, #10177, #14564, #9018 ),
 ( #11710, #2841, #2936, #8648 ),
 ( #3124, #14469, #13321, #8744 ),
 ( #272, #1605, #8926, #1421 ),
 ( #5882, #6074, #17506, #5795 ),
 ( #14653, #7234, #4357, #11616 ),
 ( #13136, #13225, #4452, #11807 ),
 ( #8836, #175, #5977, #17603 ),
 ( #1696, #4545, #14741, #9853 ),
 ( #15568, #17291, #7195, #18811 ),
 ( #1294, #11391, #11585, #2717 ),
 ( #1002, #10050, #2528, #15951 ),
 ( #12720, #18716, #17191, #2618 ),
 ( #11294, #4044, #8707, #8617 ),
 ( #2901, #6814, #3956, #14437 ),
 ( #14346, #15661, #8524, #14152 ),
 ( #4328, #7105, #4137, #17383 ),
 ( #15856, #12626, #2809, #8334 ),
 ( #1386, #18526, #5667, #9952 ),
 ( #10143, #18427, #5381, #13008 ),
 ( #11199, #17009, #9760, #5760 ),
 ( #12914, #8425, #11493, #1098 ),
 ( #6912, #14248, #5475, #17098 ),
 ( #4236, #1198, #15758, #7011 ),
 ( #18620, #12819, #5570, #77 ),
 ( #14732, #1505, #8916, #7318 ),
 ( #11702, #13126, #5874, #5784 ),
 ( #4536, #16074, #7600, #10267 ),
 ( #14460, #3028, #14826, #1688 ),
 ( #13409, #17498, #6064, #10445 ),
 ( #10359, #1411, #11889, #3202 ),
 ( #4442, #9008, #4349, #8734 ),
 ( #7501, #8826, #6158, #11606 ),
 ( #16167, #3115, #1780, #262 ),
 ( #11799, #4258, #10073, #17683 ),
 ( #14644, #15975, #4623, #355 ),
 ( #1595, #17314, #15878, #7408 ),
 ( #17405, #2832, #13217, #8639 ),
 ( #168, #7223, #17594, #13313 ),
 ( #13031, #18836, #5967, #16258 ),
 ( #10167, #2926, #14554, #18155 ),
 ( #9200, #16354, #17776, #5010 ),
 ( #9480, #15294, #5106, #13692 ),
 ( #4714, #6540, #8062, #13876 ),
 ( #4914, #12358, #7971, #1968 ),
 ( #17972, #9106, #16445, #448 ),
 ( #10926, #9387, #15014, #3589 ),
 ( #7879, #6350, #7783, #13596 ),
 ( #638, #3397, #3490, #18060 ),
 ( #14920, #10735, #2255, #15199 ),
 ( #825, #11981, #2158, #543 ),
 ( #10540, #2064, #6444, #12264 ),
 ( #4816, #729, #10641, #3303 ),
 ( #13789, #10826, #16642, #1876 ),
 ( #16736, #15108, #3680, #12173 ),
 ( #7691, #13499, #6251, #12076 ),
 ( #16545, #9289, #17872, #1456 ),
 ( #9762, #3958, #8778, #12454 ),
 ( #14507, #6726, #14601, #9668 ),
 ( #2976, #15480, #18251, #7267 ),
 ( #13080, #6632, #5196, #15571 ),
 ( #11104, #11655, #5831, #16917 ),
 ( #11201, #8336, #5287, #12542 ),
 ( #11015, #14155, #6914, #32 ) ),
 .UNSPECIFIED., .T., .F., .F.,
 ( 4, 1, 1, 1, 1, 1, 1, 2, 1, 1, 1, 2, 1, 1, 1, 1, 1, 1, 2, 1, 1, 2, 1, 1, 1, 1, 1, 1, 1, 1, 1, 1, 1, 1, 1, 1, 1, 1, 1, 1, 1, 1, 1, 1, 1, 1, 1, 1, 1, 1, 1, 1, 1, 1, 1, 1, 1, 1, 1, 1, 1, 1, 1, 1, 1, 1, 1, 1, 1, 1, 1, 1, 2, 1, 1, 1, 1, 1, 1, 2, 1, 1, 1, 2, 1, 1, 1, 1, 1, 1, 2, 1, 1, 2, 1, 1, 1, 1, 1, 1, 1, 1, 1, 1, 1, 1, 1, 1, 1, 1, 1, 1, 1, 1, 1, 1, 1, 1, 1, 1, 1, 1, 1, 1, 1, 1, 1, 1, 1, 1, 1, 1, 1, 1, 1, 1, 1, 1, 1, 1, 1, 1, 1, 1, 4 ),
 ( 4, 4 ),
 ( 0.000000000000000000, 0.008142579631593021422, 0.01628515926318604978, 0.02442773889477905039, 0.03257031852637205099, 0.04071289815796509670, 0.04885547778955809384, 0.06514063705274410199, 0.1333163340140686159, 0.2014920309753935046, 0.2696677279367180047, 0.3378434248980424770, 0.3541285841612284990, 0.3622711637928214823, 0.3704137434244145211, 0.3785563230560074488, 0.3866989026876004876, 0.3948414823191935263, 0.4029840619507865096, 0.4060158100148249516, 0.4075316840468439783, 0.4090475580788630050, 0.4091423002058645064, 0.4092370423328660078, 0.4093317844598659550, 0.4094265265868675119, 0.4095212687138690133, 0.4096160108408689604, 0.4097107529678705173, 0.4098054950948720188, 0.4099002372218735202, 0.4099949793488749661, 0.4100897214758755238, 0.4101844636028770252, 0.4102792057298784711, 0.4103739478568785293, 0.4104686899838799752, 0.4105634321108815321, 0.4106581742378829780, 0.4107529163648845349, 0.4108476584918844821, 0.4109424006188859835, 0.4110371427458875404, 0.4111318848728874875, 0.4112266269998889889, 0.4113213691268904904, 0.4114161112538919918, 0.4115108533808934932, 0.4117003376348950527, 0.4120793061429000037, 0.4135951801749185308, 0.4151110542069380016, 0.4166269282389575279, 0.4173848652549669858, 0.4181428022709759995, 0.4211745503350129982, 0.4272380464630894936, 0.4333015425911654894, 0.4393650387192419848, 0.4454285348473184802, 0.4514920309753929772, 0.4575555271034690286, 0.4636190232315450244, 0.4696825193596210202, 0.4757460154876970160, 0.4818095116157740110, 0.4878730077438490076, 0.4909047558078870055, 0.4924206298399049775, 0.4939365038719240042, 0.4969682519359620021, 0.4984841259679809733, 0.5000000000000000000, 0.5081425796315930388, 0.5162851592631860775, 0.5244277388947790053, 0.5325703185263719330, 0.5407128981579649718, 0.5488554777895590098, 0.5651406370527439771, 0.6333163340140689490, 0.7014920309753930328, 0.7696677279367180047, 0.8378434248980419774, 0.8541285841612290541, 0.8622711637928209827, 0.8704137434244149096, 0.8785563230560079484, 0.8866989026875999880, 0.8948414823191940259, 0.9029840619507859545, 0.9060158100148250071, 0.9075316840468439228, 0.9090475580788630605, 0.9091423002058659497, 0.9092370423328659523, 0.9093317844598660660, 0.9094265265868689552, 0.9095212687138689578, 0.9096160108408690714, 0.9097107529678719606, 0.9098054950948719632, 0.9099002372218719659, 0.9099949793488750771, 0.9100897214758749687, 0.9101844636028749713, 0.9102792057298780826, 0.9103739478568779742, 0.9104686899838789760, 0.9105634321108809770, 0.9106581742378840882, 0.9107529163648839798, 0.9108476584918839825, 0.9109424006188870937, 0.9110371427458869853, 0.9111318848728879871, 0.9112266269998899881, 0.9113213691268901018, 0.9114161112538909926, 0.9115108533808929936, 0.9117003376348939980, 0.9120793061429000037, 0.9135951801749179202, 0.9151110542069370579, 0.9166269282389549744, 0.9173848652549640992, 0.9181428022709740011, 0.9211745503350130537, 0.9272380464630890495, 0.9333015425911660445, 0.9393650387192420403, 0.9454285348473180361, 0.9514920309753930328, 0.9575555271034710270, 0.9636190232315470228, 0.9696825193596210202, 0.9757460154876960168, 0.9818095116157740110, 0.9878730077438470092, 0.9909047558078839524, 0.9924206298399030901, 0.9939365038719240042, 0.9969682519359619466, 0.9984841259679809733, 1.000000000000000000 ),
 ( 0.000000000000000000, 1.000000000000000000 ),
 .UNSPECIFIED. ) ;
#3399 = CARTESIAN_POINT ( 'NONE',  ( 3.323422881443059751, -0.2443832059748144991, 0.9137508001360280518 ) ) ;
#3400 = CARTESIAN_POINT ( 'NONE',  ( 3.511607618746834802, 3.559460193118639815, -11.50000000000000000 ) ) ;
#3401 = VERTEX_POINT ( 'NONE', #4204 ) ;
#3402 = CARTESIAN_POINT ( 'NONE',  ( 7.462614473473220045, -3.851252492539460004, 0.4673673245407439780 ) ) ;
#3403 = CARTESIAN_POINT ( 'NONE',  ( 4.768549123377019860, 3.537692781584885093, -4.219351766345210031 ) ) ;
#3404 = CARTESIAN_POINT ( 'NONE',  ( 5.451082802582850384, 3.336824347308720906, 4.406181971612078918 ) ) ;
#3405 = CARTESIAN_POINT ( 'NONE',  ( 4.800774012614450470, 3.543086005386809845, 2.243986238736014993 ) ) ;
#3406 = CARTESIAN_POINT ( 'NONE',  ( 4.115291383101330247, -3.450751090328879833, 5.312027941796010566 ) ) ;
#3407 = CARTESIAN_POINT ( 'NONE',  ( 6.859865162237495539, 5.080768146849402811, 4.163020754052562111 ) ) ;
#3408 = CARTESIAN_POINT ( 'NONE',  ( 3.129168229634291087, -2.470735485954990374, 4.378287530824442442 ) ) ;
#3409 = AXIS2_PLACEMENT_3D ( 'NONE', #772, #3912, #5333 ) ;
#3410 = CARTESIAN_POINT ( 'NONE',  ( 5.903698470152527022, 2.142207324673482294, -3.856572443085692914 ) ) ;
#3411 = ORIENTED_EDGE ( 'NONE', *, *, #944, .T. ) ;
#3412 = DIRECTION ( 'NONE',  ( 0.7071067811865490160, -0.7071067811865461294, 0.000000000000000000 ) ) ;
#3413 = CARTESIAN_POINT ( 'NONE',  ( 8.236848754710459630, 4.980647198069999781, -1.302387381260703858 ) ) ;
#3414 = CARTESIAN_POINT ( 'NONE',  ( 5.795172301486010369, -1.567747613710569921, -0.5204333924850289561 ) ) ;
#3415 = CARTESIAN_POINT ( 'NONE',  ( 7.078599402858739786, 3.365471324723200208, -2.896337774315960178 ) ) ;
#3416 = CIRCLE ( 'NONE', #5852, 0.4000000000000002442 ) ;
#3417 = CARTESIAN_POINT ( 'NONE',  ( 5.491169508474048833, 2.016604071746081139, -4.737499043947591915 ) ) ;
#3418 = CARTESIAN_POINT ( 'NONE',  ( 4.650850097804590355, 2.755749480795270046, 2.163882535649624739 ) ) ;
#3419 = EDGE_LOOP ( 'NONE', ( #8540, #11497, #5641, #8801 ) ) ;
#3420 = CARTESIAN_POINT ( 'NONE',  ( 4.994268467051840688, 3.029937503128100396, -1.153863341337403758 ) ) ;
#3421 = EDGE_CURVE ( 'NONE', #13945, #13121, #871, .T. ) ;
#3422 = DIRECTION ( 'NONE',  ( 0.5272109928879261664, 0.5272109928879272767, -0.6664061358933102142 ) ) ;
#3423 = CARTESIAN_POINT ( 'NONE',  ( 3.924641907317030221, 3.080935004119975229, -2.715536559134090311 ) ) ;
#3424 = CARTESIAN_POINT ( 'NONE',  ( 6.174366130527351615, 1.251276408981472965, -4.737527143214667724 ) ) ;
#3425 = CARTESIAN_POINT ( 'NONE',  ( 4.677262746376809943, 3.100911846675205030, -7.500000000000000000 ) ) ;
#3426 = CARTESIAN_POINT ( 'NONE',  ( 6.646803743153550492, 1.131370849898488018, 5.137499999999999289 ) ) ;
#3427 = CARTESIAN_POINT ( 'NONE',  ( 8.171977048019419598, -5.166251331647009337, 2.461075827964740004 ) ) ;
#3428 =( BOUNDED_SURFACE ( )  B_SPLINE_SURFACE ( 3, 3, ( 
 ( #10117, #1265, #11653, #17265, #9825, #1172, #8591, #18593, #4015, #8400, #15923, #29, #17447, #14411, #7080, #5639, #10208, #16021 ),
 ( #5734, #2972, #12982, #5542, #2874, #11465, #11560, #10025, #8499, #14226, #17165, #9923, #14598, #8776, #17359, #15828, #12697, #18496 ),
 ( #5449, #11268, #6982, #11361, #8679, #4110, #15734, #2690, #1358, #7170, #18785, #11743, #14865, #3342, #6195, #8959, #10582, #7542 ),
 ( #17721, #8868, #13354, #1641, #6294, #1546, #6101, #9049, #4663, #7729, #17631, #7635, #1912, #1822, #7360, #13171, #14955, #11927 ) ),
 .UNSPECIFIED., .F., .F., .T. ) 
 B_SPLINE_SURFACE_WITH_KNOTS ( ( 4, 4 ),
 ( 4, 2, 2, 2, 2, 2, 2, 2, 4 ),
 ( 0.000000000000000000, 1.000000000000000000 ),
 ( 0.006635057504823090209, 0.02487412442895899772, 0.04311319135309489570, 0.06135225827723080061, 0.07959132520136669164, 0.09783039212550259656, 0.1160694590496384043, 0.1343085259737744064, 0.1525475928979105056 ),
 .UNSPECIFIED. ) 
 GEOMETRIC_REPRESENTATION_ITEM ( )  RATIONAL_B_SPLINE_SURFACE ( (
 ( 1.000000000000000000, 1.000000000000000000, 1.000000000000000000, 1.000000000000000000, 1.000000000000000000, 1.000000000000000000, 1.000000000000000000, 1.000000000000000000, 1.000000000000000000, 1.000000000000000000, 1.000000000000000000, 1.000000000000000000, 1.000000000000000000, 1.000000000000000000, 1.000000000000000000, 1.000000000000000000, 1.000000000000000000, 1.000000000000000000),
 ( 0.8047378541243649375, 0.8047378541243649375, 0.8047378541243649375, 0.8047378541243649375, 0.8047378541243649375, 0.8047378541243649375, 0.8047378541243649375, 0.8047378541243649375, 0.8047378541243649375, 0.8047378541243649375, 0.8047378541243649375, 0.8047378541243649375, 0.8047378541243649375, 0.8047378541243649375, 0.8047378541243649375, 0.8047378541243649375, 0.8047378541243649375, 0.8047378541243649375),
 ( 0.8047378541243649375, 0.8047378541243649375, 0.8047378541243649375, 0.8047378541243649375, 0.8047378541243649375, 0.8047378541243649375, 0.8047378541243649375, 0.8047378541243649375, 0.8047378541243649375, 0.8047378541243649375, 0.8047378541243649375, 0.8047378541243649375, 0.8047378541243649375, 0.8047378541243649375, 0.8047378541243649375, 0.8047378541243649375, 0.8047378541243649375, 0.8047378541243649375),
 ( 1.000000000000000000, 1.000000000000000000, 1.000000000000000000, 1.000000000000000000, 1.000000000000000000, 1.000000000000000000, 1.000000000000000000, 1.000000000000000000, 1.000000000000000000, 1.000000000000000000, 1.000000000000000000, 1.000000000000000000, 1.000000000000000000, 1.000000000000000000, 1.000000000000000000, 1.000000000000000000, 1.000000000000000000, 1.000000000000000000) ) ) 
 REPRESENTATION_ITEM ( '' )  SURFACE ( )  );
#3429 = CARTESIAN_POINT ( 'NONE',  ( 8.317923938161447595, -4.573674855024285613, -1.837500000000038769 ) ) ;
#3430 = CARTESIAN_POINT ( 'NONE',  ( 5.930905774724974044, -4.220939865066168473, 1.942324609520869938 ) ) ;
#3431 = CARTESIAN_POINT ( 'NONE',  ( 7.447140425146978160, 3.702891342009866360, -1.837499999999996803 ) ) ;
#3432 = CARTESIAN_POINT ( 'NONE',  ( 4.518318635580150122, 3.464620673500835135, -4.193631204227290077 ) ) ;
#3433 = ORIENTED_EDGE ( 'NONE', *, *, #4720, .F. ) ;
#3434 = ORIENTED_EDGE ( 'NONE', *, *, #6952, .F. ) ;
#3435 =( BOUNDED_CURVE ( )  B_SPLINE_CURVE ( 2, ( #11109, #2449, #15765 ),
 .UNSPECIFIED., .F., .T. ) 
 B_SPLINE_CURVE_WITH_KNOTS ( ( 3, 3 ),
 ( 0.000000000000000000, 1.000000000000000000 ),
 .UNSPECIFIED. ) 
 CURVE ( )  GEOMETRIC_REPRESENTATION_ITEM ( )  RATIONAL_B_SPLINE_CURVE ( ( 1.000000000000000000, 0.9548886046810057815, 0.9929358990825423170 ) ) 
 REPRESENTATION_ITEM ( '' )  );
#3436 = CARTESIAN_POINT ( 'NONE',  ( 5.539696961967046640, -2.004163056034303558, 4.737499999999938538 ) ) ;
#3437 = CARTESIAN_POINT ( 'NONE',  ( 6.055668657969080826, 2.288191360032190147, 3.166200345178005193 ) ) ;
#3438 = CARTESIAN_POINT ( 'NONE',  ( 2.971973003140332192, 1.835865536219068783, 4.109522523747913603 ) ) ;
#3439 = CARTESIAN_POINT ( 'NONE',  ( 5.824211685569523844, 5.325820081587300692, 1.837500000000001465 ) ) ;
#3440 = CARTESIAN_POINT ( 'NONE',  ( 5.775447867651840816, 0.6555913147690369813, 0.8848962500690090716 ) ) ;
#3441 = ADVANCED_FACE ( 'NONE', ( #17261 ), #6713, .F. ) ;
#3442 = CARTESIAN_POINT ( 'NONE',  ( 5.371061221035625444, 2.415964319962572215, 4.687530129102685628 ) ) ;
#3443 = DIRECTION ( 'NONE',  ( -0.7071067811865461294, -0.7071067811865489050, 0.000000000000000000 ) ) ;
#3444 = CARTESIAN_POINT ( 'NONE',  ( -1.518515613636079786, -6.259658979415950064, -7.500000000000000000 ) ) ;
#3445 = CARTESIAN_POINT ( 'NONE',  ( 5.933420060649360117, 2.170695601055295132, -3.361785712680394944 ) ) ;
#3446 = EDGE_CURVE ( 'NONE', #8932, #5320, #14574, .T. ) ;
#3447 = CARTESIAN_POINT ( 'NONE',  ( 4.645252742981465843, -1.653877264138566838, 1.384000687963669263 ) ) ;
#3448 = CARTESIAN_POINT ( 'NONE',  ( 3.868917857089659851, -1.016634303856706056, 1.997234649081495172 ) ) ;
#3449 = CARTESIAN_POINT ( 'NONE',  ( 5.090983792051750001, -0.6814595392881650504, 1.832958552710269862 ) ) ;
#3450 = CARTESIAN_POINT ( 'NONE',  ( 2.943425433761029719, -2.031279316585849593, 4.637499999999905143 ) ) ;
#3451 = AXIS2_PLACEMENT_3D ( 'NONE', #12450, #11100, #16914 ) ;
#3452 = CARTESIAN_POINT ( 'NONE',  ( 5.746670503952923781, -5.466616706283073945, -2.905648518105063971 ) ) ;
#3453 = CARTESIAN_POINT ( 'NONE',  ( 5.911369605860030241, 4.313096808245425073, -2.101732381305770225 ) ) ;
#3454 = CARTESIAN_POINT ( 'NONE',  ( 6.541273204036948563, -1.438847617882462737, 2.198566125713036890 ) ) ;
#3455 = ORIENTED_EDGE ( 'NONE', *, *, #7070, .T. ) ;
#3456 = CARTESIAN_POINT ( 'NONE',  ( 4.897224135166630354, 1.560141306701255060, 2.896942401863220162 ) ) ;
#3457 = ORIENTED_EDGE ( 'NONE', *, *, #14505, .F. ) ;
#3458 = CARTESIAN_POINT ( 'NONE',  ( 7.492026193643409826, 3.816562164979104832, 3.392473984950974852 ) ) ;
#3459 = CARTESIAN_POINT ( 'NONE',  ( 4.501840635070950114, 0.9842999448939910856, -4.637500000000000178 ) ) ;
#3460 = ADVANCED_FACE ( 'NONE', ( #5633 ), #9409, .F. ) ;
#3461 = EDGE_LOOP ( 'NONE', ( #4256, #5972, #8677 ) ) ;
#3462 = CARTESIAN_POINT ( 'NONE',  ( 2.404163056034265278, 1.131370849898515996, -4.737500000000000711 ) ) ;
#3463 = CARTESIAN_POINT ( 'NONE',  ( 5.729476651814449539, 2.236875325146415072, 2.602170776445430267 ) ) ;
#3464 = CARTESIAN_POINT ( 'NONE',  ( 4.814463192492679511, 1.721697842889420071, -1.405744007911704063 ) ) ;
#3465 = CIRCLE ( 'NONE', #4983, 0.4000000000000000777 ) ;
#3466 = CARTESIAN_POINT ( 'NONE',  ( 6.185125508506789771, 4.119215501021929349, 1.980376322483709650 ) ) ;
#3467 = CARTESIAN_POINT ( 'NONE',  ( 7.756235880720440790, -4.006060699604650388, 1.837499999999959943 ) ) ;
#3468 = CARTESIAN_POINT ( 'NONE',  ( 0.9899494936611739071, -0.2828427124745804822, -5.137499999999999289 ) ) ;
#3469 = CARTESIAN_POINT ( 'NONE',  ( 7.127063759981409952, 0.1024010846394414059, -7.701349115580669924 ) ) ;
#3470 = EDGE_CURVE ( 'NONE', #1407, #6981, #13253, .T. ) ;
#3471 = ORIENTED_EDGE ( 'NONE', *, *, #13611, .F. ) ;
#3472 = DIRECTION ( 'NONE',  ( 0.000000000000000000, 0.000000000000000000, 1.000000000000000000 ) ) ;
#3473 = CARTESIAN_POINT ( 'NONE',  ( 5.839383980767199667, 5.198796854698880310, 2.376866851923600255 ) ) ;
#3474 = LINE ( 'NONE', #6233, #2609 ) ;
#3475 = CARTESIAN_POINT ( 'NONE',  ( 0.7619321830066839718, 6.943092689419370522, -7.694445298482389894 ) ) ;
#3476 = CARTESIAN_POINT ( 'NONE',  ( 6.423991162977089608, 4.765598081285260079, 4.228180081033880100 ) ) ;
#3477 = CIRCLE ( 'NONE', #13816, 0.4000000000000002998 ) ;
#3478 = CARTESIAN_POINT ( 'NONE',  ( 6.553503134403359631, 5.884077730040660370, -2.817631200348384990 ) ) ;
#3479 = CARTESIAN_POINT ( 'NONE',  ( 5.596480356656310384, -1.052166443650386807, -6.968066293772514186 ) ) ;
#3480 = CARTESIAN_POINT ( 'NONE',  ( 6.868665211651530100, -3.172251081197395184, -2.891754745161694728 ) ) ;
#3481 = ORIENTED_EDGE ( 'NONE', *, *, #3470, .F. ) ;
#3482 = CARTESIAN_POINT ( 'NONE',  ( 0.8485281374238629049, 0.4242640687119669796, -5.137499999999999289 ) ) ;
#3483 = VERTEX_POINT ( 'NONE', #5913 ) ;
#3484 = CARTESIAN_POINT ( 'NONE',  ( 5.182075914258262195, 2.222162198957936763, -2.159735093305526821 ) ) ;
#3485 = FACE_OUTER_BOUND ( 'NONE', #2322, .T. ) ;
#3486 = CARTESIAN_POINT ( 'NONE',  ( 5.600455849345443049, 1.055054808158840896, -2.537499999999999201 ) ) ;
#3487 = ORIENTED_EDGE ( 'NONE', *, *, #16186, .T. ) ;
#3488 = EDGE_CURVE ( 'NONE', #8096, #9271, #10446, .T. ) ;
#3489 = CARTESIAN_POINT ( 'NONE',  ( 4.203993047912370606, 3.076530946757729978, 2.425970224470745062 ) ) ;
#3490 = CARTESIAN_POINT ( 'NONE',  ( -3.529395076551289812, -3.541672735314195020, -11.36102741639090041 ) ) ;
#3491 =( BOUNDED_CURVE ( )  B_SPLINE_CURVE ( 3, ( #15857, #11394, #4138, #14250, #17384, #11494, #14438 ),
 .UNSPECIFIED., .F., .T. ) 
 B_SPLINE_CURVE_WITH_KNOTS ( ( 4, 3, 4 ),
 ( 0.000000000000000000, 0.9998370927678950082, 1.000000000000000000 ),
 .UNSPECIFIED. ) 
 CURVE ( )  GEOMETRIC_REPRESENTATION_ITEM ( )  RATIONAL_B_SPLINE_CURVE ( ( 0.9999046935429879435, 0.8047378592947800335, 0.8047696281137840524, 1.000000000000000000, 1.000000000000000000, 1.000000000000000000, 1.000000000000000000 ) ) 
 REPRESENTATION_ITEM ( '' )  );
#3492 = CARTESIAN_POINT ( 'NONE',  ( 1.572579247561925131, -1.046159636245209912, 1.740658171973759938 ) ) ;
#3493 = CARTESIAN_POINT ( 'NONE',  ( 3.510837330526940026, 3.560230481338525266, -11.50000000000000000 ) ) ;
#3494 = ORIENTED_EDGE ( 'NONE', *, *, #692, .F. ) ;
#3495 = CARTESIAN_POINT ( 'NONE',  ( 6.267441061223410159, 3.996387992141609669, -2.017042656742630058 ) ) ;
#3496 = CARTESIAN_POINT ( 'NONE',  ( 4.518318635580150122, 3.464620673500835135, -4.193631204227290077 ) ) ;
#3497 = DIRECTION ( 'NONE',  ( 0.000000000000000000, 0.000000000000000000, -1.000000000000000000 ) ) ;
#3498 = CARTESIAN_POINT ( 'NONE',  ( 8.317904409440645352, -4.573715956851206244, -1.837515509144821868 ) ) ;
#3499 = CARTESIAN_POINT ( 'NONE',  ( 6.911029211313620024, 3.209019334248859767, 2.904768427506919881 ) ) ;
#3500 = CYLINDRICAL_SURFACE ( 'NONE', #579, 0.1999999999999996503 ) ;
#3501 = CARTESIAN_POINT ( 'NONE',  ( 5.836639503945080243, 4.204276788903900552, -4.351259497717910207 ) ) ;
#3502 = CARTESIAN_POINT ( 'NONE',  ( 5.925624509033173837, 2.040413311041329614, -3.646129906030739942 ) ) ;
#3503 = EDGE_CURVE ( 'NONE', #13845, #9279, #4305, .T. ) ;
#3504 = VERTEX_POINT ( 'NONE', #16017 ) ;
#3505 = CARTESIAN_POINT ( 'NONE',  ( 4.110330158324114969, -2.658564024315125174, -1.627992643665395089 ) ) ;
#3506 = CARTESIAN_POINT ( 'NONE',  ( 4.294039232038150189, 3.484135361013875443, 5.486555770052249592 ) ) ;
#3507 = B_SPLINE_CURVE_WITH_KNOTS ( 'NONE', 3,
 ( #5832, #5642, #4395, #2977, #4213, #7452, #13175, #13260, #1550, #4490 ),
 .UNSPECIFIED., .F., .F.,
 ( 4, 2, 2, 2, 4 ),
 ( 0.000000000000000000, 0.2500000000000000000, 0.5000000000000000000, 0.7500000000000000000, 1.000000000000000000 ),
 .UNSPECIFIED. ) ;
#3508 = CARTESIAN_POINT ( 'NONE',  ( 7.222055193503567949, 3.653379506852604042, -0.9883986431346323265 ) ) ;
#3509 = CARTESIAN_POINT ( 'NONE',  ( 5.926224616222589781, 4.114691676626390127, -2.092067382089745298 ) ) ;
#3510 = CARTESIAN_POINT ( 'NONE',  ( 0.8485281374238650143, -0.4242640687118904852, -5.137499999999999289 ) ) ;
#3511 = CARTESIAN_POINT ( 'NONE',  ( 3.081848027292949155, 0.9036451193581969132, 2.692380234251503079 ) ) ;
#3512 = ORIENTED_EDGE ( 'NONE', *, *, #3604, .T. ) ;
#3513 = CARTESIAN_POINT ( 'NONE',  ( 3.130405074720304714, -2.471936861298750454, -7.377765350918470411 ) ) ;
#3514 = DIRECTION ( 'NONE',  ( 0.000000000000000000, 0.000000000000000000, 1.000000000000000000 ) ) ;
#3515 = CARTESIAN_POINT ( 'NONE',  ( 0.000000000000000000, 0.000000000000000000, -5.337499999999999467 ) ) ;
#3516 = CARTESIAN_POINT ( 'NONE',  ( 3.889087296526014814, 3.889087296525994830, -7.633939165697730012 ) ) ;
#3517 = CARTESIAN_POINT ( 'NONE',  ( 6.288971205317007929, 1.313895652894866872, 5.290851082008728667 ) ) ;
#3518 = AXIS2_PLACEMENT_3D ( 'NONE', #3965, #15577, #14444 ) ;
#3519 = CARTESIAN_POINT ( 'NONE',  ( 7.672415341507859310, -3.901582461457495210, -2.677871549408580076 ) ) ;
#3520 = VECTOR ( 'NONE', #7416, 1000.000000000000000 ) ;
#3521 = CARTESIAN_POINT ( 'NONE',  ( 7.063620330615083098, 3.102784128203254443, -3.168287677236848676 ) ) ;
#3522 = CARTESIAN_POINT ( 'NONE',  ( 3.705347109492119984, 3.181398588518565163, -3.292165067107734711 ) ) ;
#3523 = ORIENTED_EDGE ( 'NONE', *, *, #14315, .T. ) ;
#3524 = ORIENTED_EDGE ( 'NONE', *, *, #5462, .F. ) ;
#3525 = ADVANCED_FACE ( 'NONE', ( #7444 ), #7262, .T. ) ;
#3526 = CARTESIAN_POINT ( 'NONE',  ( 7.083554477826280227, -3.369564943775315236, 2.900815417942709473 ) ) ;
#3527 = FACE_OUTER_BOUND ( 'NONE', #8128, .T. ) ;
#3528 = FACE_OUTER_BOUND ( 'NONE', #6878, .T. ) ;
#3529 = DIRECTION ( 'NONE',  ( 0.000000000000000000, 0.000000000000000000, -1.000000000000000000 ) ) ;
#3530 = CARTESIAN_POINT ( 'NONE',  ( 6.094722952088759804, 4.307413286830354515, -1.616376119386775834 ) ) ;
#3531 = AXIS2_PLACEMENT_3D ( 'NONE', #17956, #16528, #18043 ) ;
#3532 = VECTOR ( 'NONE', #4148, 1000.000000000000000 ) ;
#3533 = CARTESIAN_POINT ( 'NONE',  ( 7.495331880577400518, -0.2828427124746059618, 5.337500000000000355 ) ) ;
#3534 = CARTESIAN_POINT ( 'NONE',  ( 3.818539921438332652, -3.315886053583175119, -3.516916551506835908 ) ) ;
#3535 = CARTESIAN_POINT ( 'NONE',  ( 5.648894008171169823, -3.663796115772546269, 4.549698251056175202 ) ) ;
#3536 = CARTESIAN_POINT ( 'NONE',  ( 4.010029554204782798, 0.9760105397299633223, -4.951488738126069933 ) ) ;
#3537 = CARTESIAN_POINT ( 'NONE',  ( 4.123921090780849674, 1.020597962798606151, 4.030669952729540206 ) ) ;
#3538 = CARTESIAN_POINT ( 'NONE',  ( 7.099119737555430021, -0.9052854111845930474, 2.537499999999999645 ) ) ;
#3539 = CARTESIAN_POINT ( 'NONE',  ( 6.605214017730600240, 5.006941220115890268, 4.089999961559089847 ) ) ;
#3540 = DIRECTION ( 'NONE',  ( 0.000000000000000000, 0.000000000000000000, -1.000000000000000000 ) ) ;
#3541 = CARTESIAN_POINT ( 'NONE',  ( 5.404631543896860180, -0.6961426392358369686, -1.944686186175230036 ) ) ;
#3542 =( BOUNDED_SURFACE ( )  B_SPLINE_SURFACE ( 1, 2, ( 
 ( #18083, #17993, #4938, #10854, #3513 ),
 ( #15138, #5031, #3616, #15226, #5408 ) ),
 .UNSPECIFIED., .F., .F., .F. ) 
 B_SPLINE_SURFACE_WITH_KNOTS ( ( 2, 2 ),
 ( 3, 2, 3 ),
 ( 0.000000000000000000, 1.000000000000000000 ),
 ( 0.000000000000000000, 0.5000000000000000000, 1.000000000000000000 ),
 .UNSPECIFIED. ) 
 GEOMETRIC_REPRESENTATION_ITEM ( )  RATIONAL_B_SPLINE_SURFACE ( (
 ( 1.000000000000000000, 0.9898214418809330173, 1.000000000000000000, 0.9898214418809330173, 1.000000000000000000),
 ( 1.000000000000000000, 0.9898214418809330173, 1.000000000000000000, 0.9898214418809330173, 1.000000000000000000) ) ) 
 REPRESENTATION_ITEM ( '' )  SURFACE ( )  );
#3543 = CARTESIAN_POINT ( 'NONE',  ( 5.336556968868690909, 1.580124313547792703, 1.106430877706463312 ) ) ;
#3544 = CARTESIAN_POINT ( 'NONE',  ( 6.367874557324629592, 5.880346966943820419, -1.941098935645105161 ) ) ;
#3545 = DIRECTION ( 'NONE',  ( 0.7071067811865460184, 0.7071067811865490160, 0.000000000000000000 ) ) ;
#3546 = AXIS2_PLACEMENT_3D ( 'NONE', #14941, #1991, #3422 ) ;
#3548 = EDGE_LOOP ( 'NONE', ( #2995, #7380, #5611, #7516 ) ) ;
#3547 = B_SPLINE_CURVE_WITH_KNOTS ( 'NONE', 3,
 ( #15251, #12313, #10880, #3354 ),
 .UNSPECIFIED., .F., .F.,
 ( 4, 4 ),
 ( 0.000000000000000000, 1.000000000000000000 ),
 .UNSPECIFIED. ) ;
#3549 = ORIENTED_EDGE ( 'NONE', *, *, #10542, .T. ) ;
#3550 = CARTESIAN_POINT ( 'NONE',  ( 5.047794395638749876, 3.058747538868475058, 2.074853033416350190 ) ) ;
#3551 = AXIS2_PLACEMENT_3D ( 'NONE', #8234, #18326, #14239 ) ;
#3552 = ADVANCED_FACE ( 'NONE', ( #2871 ), #356, .T. ) ;
#3553 = B_SPLINE_SURFACE_WITH_KNOTS ( 'NONE', 1, 3, ( 
 ( #6688, #12508, #2408, #8212, #6974, #12784, #18489, #967, #16976, #18394 ),
 ( #11163, #5343, #15534, #11262, #15629, #2497, #8300, #1067, #4008, #2585 ) ),
 .UNSPECIFIED., .F., .F., .F.,
 ( 2, 2 ),
 ( 4, 2, 2, 2, 4 ),
 ( 0.000000000000000000, 1.000000000000000000 ),
 ( 0.2321682829557880079, 0.2686464168040594847, 0.3051245506523315165, 0.3416026845006034929, 0.3780808183488749696 ),
 .UNSPECIFIED. ) ;
#3554 = VERTEX_POINT ( 'NONE', #10484 ) ;
#3555 = EDGE_CURVE ( 'NONE', #4252, #9638, #15431, .T. ) ;
#3556 = CARTESIAN_POINT ( 'NONE',  ( 7.767710406095659437, 3.996864445989410264, 2.543006692084814890 ) ) ;
#3557 = CARTESIAN_POINT ( 'NONE',  ( 5.460910207654880111, 1.768409952799714802, -3.948079990665054329 ) ) ;
#3558 = EDGE_LOOP ( 'NONE', ( #919, #6741, #11019, #1843 ) ) ;
#3559 = CARTESIAN_POINT ( 'NONE',  ( 6.619296755591592252, 2.676364443050082809, -0.02052525862445776089 ) ) ;
#3560 = CARTESIAN_POINT ( 'NONE',  ( 5.518812857755979628, 2.062221705042965425, 2.619096624473040258 ) ) ;
#3561 = FACE_OUTER_BOUND ( 'NONE', #7755, .T. ) ;
#3562 = CARTESIAN_POINT ( 'NONE',  ( 6.078241795772480138, -1.130657710496303814, 4.737473860233269995 ) ) ;
#3563 = CARTESIAN_POINT ( 'NONE',  ( 4.630163932409059768, -1.208782799442094102, 0.02968864274832954536 ) ) ;
#3564 = DIRECTION ( 'NONE',  ( 0.000000000000000000, 0.000000000000000000, -1.000000000000000000 ) ) ;
#3565 = CARTESIAN_POINT ( 'NONE',  ( 2.546383122482189787, -5.231791470569850055, -7.699762196482859977 ) ) ;
#3566 = VECTOR ( 'NONE', #16269, 1000.000000000000114 ) ;
#3567 = ORIENTED_EDGE ( 'NONE', *, *, #13843, .F. ) ;
#3568 = VECTOR ( 'NONE', #11914, 1000.000000000000227 ) ;
#3569 = CARTESIAN_POINT ( 'NONE',  ( 5.715417441348850325, 3.960583972323328705, 1.958355455277447810 ) ) ;
#3570 = CARTESIAN_POINT ( 'NONE',  ( 5.486791668282901213, 4.957279059299099622, 2.896337774315795421 ) ) ;
[truncated: 1,730,220 more chars]
