# Supplementary material for: Design of Shape Forming Elements for Architected Composites via Bayesian Optimization and Genetic Algorithms: A Concept Evaluation
Source: Materials (Basel). 2024 Oct 31;17(21):5339. doi: 10.3390/ma17215339 (PMC11547659; doi:10.3390/ma17215339)
Supplement: Supplementary file 1 [file materials-17-05339-s001.zip › G2 Flow Path - Full Model.STEP]

ISO-10303-21;
HEADER;
FILE_DESCRIPTION (( 'STEP AP203' ),
    '1' );
FILE_NAME ('Flow Path Derived From 20240906 G2 High Negentropy via low SSIM.STEP',
    '2024-09-06T17:41:56',
    ( '' ),
    ( '' ),
    'SwSTEP 2.0',
    'SolidWorks 2023',
    '' );
FILE_SCHEMA (( 'CONFIG_CONTROL_DESIGN' ));
ENDSEC;

DATA;
#1 = CARTESIAN_POINT ( 'NONE',  ( -8.261900490022958010, 25.84461373967849340, -1.850588303538512447 ) ) ;
#2 = CARTESIAN_POINT ( 'NONE',  ( 8.499999999999998224, -2.089566647750153106, -0.5000000000009897638 ) ) ;
#3 = ORIENTED_EDGE ( 'NONE', *, *, #9433, .F. ) ;
#4 = CARTESIAN_POINT ( 'NONE',  ( -8.500000000000005329, -2.999999999999999112, -1.500000000000929035 ) ) ;
#5 = CARTESIAN_POINT ( 'NONE',  ( 5.499999999999996447, 28.28956664775015284, -1.833333333333352133 ) ) ;
#6 = B_SPLINE_SURFACE_WITH_KNOTS ( 'NONE', 3, 3, ( 
 ( #9040, #1964, #9291, #6906 ),
 ( #612, #8459, #2937, #3765 ),
 ( #1388, #7734, #5306, #5358 ),
 ( #2261, #4531, #7688, #6855 ) ),
 .UNSPECIFIED., .F., .F., .F.,
 ( 4, 4 ),
 ( 4, 4 ),
 ( 0.000000000000000000, 1.000000000000000000 ),
 ( 0.000000000000000000, 1.000000000000000000 ),
 .UNSPECIFIED. ) ;
#7 = CARTESIAN_POINT ( 'NONE',  ( 3.418560923269599705, 28.37258585061695015, 5.499999999999988454 ) ) ;
#8 = CARTESIAN_POINT ( 'NONE',  ( 5.377841384717877204, -12.00000000000000178, 1.499999999999021894 ) ) ;
#9 = ORIENTED_EDGE ( 'NONE', *, *, #1659, .F. ) ;
#10 = CARTESIAN_POINT ( 'NONE',  ( 3.808173030063076503, 16.71901641894876533, 4.883653939873870087 ) ) ;
#11 = CARTESIAN_POINT ( 'NONE',  ( 0.8750002026996697158, 17.19869353422683034, 1.249999999999997113 ) ) ;
#12 = ORIENTED_EDGE ( 'NONE', *, *, #6721, .F. ) ;
#13 = CARTESIAN_POINT ( 'NONE',  ( -5.777442812254428794, -6.578435583892787264, 0.5451642286527761394 ) ) ;
#14 = ORIENTED_EDGE ( 'NONE', *, *, #405, .T. ) ;
#15 = CARTESIAN_POINT ( 'NONE',  ( -3.500000000000000444, 27.81483638439464201, -0.4166666666666543062 ) ) ;
#16 = CARTESIAN_POINT ( 'NONE',  ( -3.499999999999996003, -2.999999999999999112, 1.249999999999053202 ) ) ;
#17 = CARTESIAN_POINT ( 'NONE',  ( -5.377841384717875428, 17.99999999999999645, -1.499999999999981570 ) ) ;
#18 = CARTESIAN_POINT ( 'NONE',  ( -2.499999999999978684, 15.80000000000000071, 5.500000000000008882 ) ) ;
#19 = CARTESIAN_POINT ( 'NONE',  ( -0.5000000000000168754, 15.80000000000000071, -5.500000000000000000 ) ) ;
#20 = CARTESIAN_POINT ( 'NONE',  ( -0.8750002027346992506, 27.00000000000000355, -1.249999999999996891 ) ) ;
#21 = CARTESIAN_POINT ( 'NONE',  ( 0.5268107714693380794, -13.87318922853069836, 6.049999999999039701 ) ) ;
#22 = LINE ( 'NONE', #6208, #6171 ) ;
#23 = EDGE_CURVE ( 'NONE', #574, #6338, #2327, .T. ) ;
#24 = CARTESIAN_POINT ( 'NONE',  ( -1.750000000000000000, 12.00000000000000178, 5.833333333333333037 ) ) ;
#25 = B_SPLINE_SURFACE_WITH_KNOTS ( 'NONE', 1, 3, ( 
 ( #6279, #9446, #2267, #43, #9500, #8773, #4682, #2417, #3915, #5408 ),
 ( #5562, #710, #8719, #2365, #7060, #2314, #4783, #4634, #8568, #3244 ) ),
 .UNSPECIFIED., .F., .F., .F.,
 ( 2, 2 ),
 ( 4, 2, 2, 2, 4 ),
 ( 0.000000000000000000, 1.000000000000000000 ),
 ( 0.000000000000000000, 0.2499999999999983069, 0.4999999999999966138, 0.7499999999999983347, 1.000000000000000000 ),
 .UNSPECIFIED. ) ;
#26 = CARTESIAN_POINT ( 'NONE',  ( 8.596450392812592156, 18.12104801325470049, -1.392034911076595050 ) ) ;
#27 = CARTESIAN_POINT ( 'NONE',  ( 10.11305611157339257, 21.26858024923391355, -0.2683104095987553506 ) ) ;
#28 = CARTESIAN_POINT ( 'NONE',  ( 1.750000000000000444, 12.00000000000000178, 3.499999999999999556 ) ) ;
#29 = ORIENTED_EDGE ( 'NONE', *, *, #3757, .F. ) ;
#30 = CARTESIAN_POINT ( 'NONE',  ( -5.466649492795786713, 0.9243049643926181114, 2.324304964392633455 ) ) ;
#31 = ADVANCED_FACE ( 'NONE', ( #6780 ), #2766, .F. ) ;
#32 = CARTESIAN_POINT ( 'NONE',  ( -0.3000003244232564703, 16.60066218492973178, -5.500000000000000888 ) ) ;
#33 = B_SPLINE_CURVE_WITH_KNOTS ( 'NONE', 3,
 ( #1606, #197, #2681, #1801 ),
 .UNSPECIFIED., .F., .F.,
 ( 4, 4 ),
 ( 0.000000000000000000, 1.000000000000000000 ),
 .UNSPECIFIED. ) ;
#34 = CARTESIAN_POINT ( 'NONE',  ( -5.499999999999999112, 14.19999999999999929, 2.199999999999995293 ) ) ;
#35 = CARTESIAN_POINT ( 'NONE',  ( 3.808173030063032538, -13.28098358105123999, -4.883653939874871064 ) ) ;
#36 = CARTESIAN_POINT ( 'NONE',  ( -2.799999245813820536, -0.8000000000000003775, -5.500000000000946798 ) ) ;
#37 = CARTESIAN_POINT ( 'NONE',  ( -5.500000000000000888, 13.42432824811865899, -1.499999999999999556 ) ) ;
#38 = CARTESIAN_POINT ( 'NONE',  ( -5.597609524313772233, -11.48528713643833399, 1.587503998120946003 ) ) ;
#39 = CARTESIAN_POINT ( 'NONE',  ( -3.500000000000000888, 17.99999999999999289, -1.249999999999990452 ) ) ;
#40 = CARTESIAN_POINT ( 'NONE',  ( 8.269216424758212725, -8.276070580675986221, -2.130079579160537140 ) ) ;
#41 = VERTEX_POINT ( 'NONE', #6886 ) ;
#42 = CARTESIAN_POINT ( 'NONE',  ( 1.000000000000005995, 17.99999999999999645, 1.249999999999996669 ) ) ;
#43 = CARTESIAN_POINT ( 'NONE',  ( -4.443835796150721329, -5.721783095538485853, -0.4627092609853861171 ) ) ;
#44 = CARTESIAN_POINT ( 'NONE',  ( 2.576521461561903870, -13.97652146156192643, -5.398190114670458506 ) ) ;
#45 = VECTOR ( 'NONE', #4212, 1000.000000000000000 ) ;
#46 = DIRECTION ( 'NONE',  ( -6.812268371015414316E-16, 1.000000000000000000, -6.812268371015341346E-16 ) ) ;
#47 = DIRECTION ( 'NONE',  ( -1.000000000000000000, 6.812268371015365012E-16, 6.966450041871726544E-15 ) ) ;
#48 = EDGE_CURVE ( 'NONE', #9567, #9050, #7134, .T. ) ;
#49 = CARTESIAN_POINT ( 'NONE',  ( -1.749999999999999778, 2.256463032376853306, -3.500000000000000000 ) ) ;
#50 = CARTESIAN_POINT ( 'NONE',  ( 4.717766950884354493, 23.48783470255947847, 0.2314001517753432324 ) ) ;
#51 = ORIENTED_EDGE ( 'NONE', *, *, #961, .F. ) ;
#52 = ORIENTED_EDGE ( 'NONE', *, *, #6517, .F. ) ;
#53 = CARTESIAN_POINT ( 'NONE',  ( -2.016666666666666607, 13.89511634290019337, -1.495116342900219220 ) ) ;
#54 = FACE_OUTER_BOUND ( 'NONE', #3714, .T. ) ;
#55 = CARTESIAN_POINT ( 'NONE',  ( -0.9185936869485973322, -10.04847155835407158, -0.8902809894339192009 ) ) ;
#56 = CARTESIAN_POINT ( 'NONE',  ( -2.799999246030838496, -14.19999999999999929, 5.499999999999052314 ) ) ;
#57 = CARTESIAN_POINT ( 'NONE',  ( -2.576521618070656494, 28.97652161807063109, -5.398190287626725592 ) ) ;
#58 = CARTESIAN_POINT ( 'NONE',  ( -1.750000000000000444, 12.00000000000000000, 6.999999999999999112 ) ) ;
#59 = ORIENTED_EDGE ( 'NONE', *, *, #605, .T. ) ;
#60 = CARTESIAN_POINT ( 'NONE',  ( 2.799999245544843252, 16.61676922520043220, 5.499999999999991118 ) ) ;
#61 = VERTEX_POINT ( 'NONE', #1419 ) ;
#62 = ORIENTED_EDGE ( 'NONE', *, *, #5565, .T. ) ;
#63 = CARTESIAN_POINT ( 'NONE',  ( -0.5124355652982068854, 8.999999999999987566, 1.912435565298215900 ) ) ;
#64 = CARTESIAN_POINT ( 'NONE',  ( -0.5268107714693217591, 16.12681077146930164, -2.016666666666663943 ) ) ;
#65 = CARTESIAN_POINT ( 'NONE',  ( -5.499999999999999112, 14.19999999999999929, -1.800000000000017808 ) ) ;
#66 = CARTESIAN_POINT ( 'NONE',  ( -2.499999999999978684, 16.61483638439464272, 5.500000000000008882 ) ) ;
#67 = CARTESIAN_POINT ( 'NONE',  ( -5.499999999999979572, -0.8000000000000003775, 5.499999999999060307 ) ) ;
#68 = CARTESIAN_POINT ( 'NONE',  ( -4.833333333333312609, -0.8000000000000003775, 5.499999999999058531 ) ) ;
#69 = CARTESIAN_POINT ( 'NONE',  ( 8.500000000000001776, -12.00000000000003197, -1.510814262191365831 ) ) ;
#70 = CARTESIAN_POINT ( 'NONE',  ( -0.4000001622053101502, -0.8000000000000003775, 5.499999999999042544 ) ) ;
#71 = CARTESIAN_POINT ( 'NONE',  ( -2.474873734153031801, 7.852806514363772195, 6.411980098861143063 ) ) ;
#72 = CARTESIAN_POINT ( 'NONE',  ( -2.699999497353681832, -14.19999999999999929, 5.499999999999051425 ) ) ;
#73 = CARTESIAN_POINT ( 'NONE',  ( 9.714814199876570910, 20.29732523960974433, -0.5452461513715518571 ) ) ;
#74 = B_SPLINE_SURFACE_WITH_KNOTS ( 'NONE', 3, 3, ( 
 ( #6031, #7645, #2167, #516 ),
 ( #9349, #9196, #4637, #7793 ),
 ( #6083, #714, #7013, #1444 ),
 ( #4486, #5313, #3868, #2115 ) ),
 .UNSPECIFIED., .F., .F., .F.,
 ( 4, 4 ),
 ( 4, 4 ),
 ( 0.000000000000000000, 1.000000000000000000 ),
 ( 0.000000000000000000, 1.000000000000000000 ),
 .UNSPECIFIED. ) ;
#75 = EDGE_CURVE ( 'NONE', #10120, #7651, #4789, .T. ) ;
#76 = DIRECTION ( 'NONE',  ( -1.000000000000000000, 0.000000000000000000, 3.474968703028593189E-15 ) ) ;
#77 = VERTEX_POINT ( 'NONE', #6204 ) ;
#78 = CARTESIAN_POINT ( 'NONE',  ( -5.377841384850875706, 17.99999999999999645, 1.500000000000018430 ) ) ;
#79 = CARTESIAN_POINT ( 'NONE',  ( -5.299770058909086146, 1.104883657099769101, 1.495116342900222106 ) ) ;
#80 = B_SPLINE_CURVE_WITH_KNOTS ( 'NONE', 3,
 ( #3231, #6368, #5599, #7973 ),
 .UNSPECIFIED., .F., .F.,
 ( 4, 4 ),
 ( 0.000000000000000000, 1.000000000000000000 ),
 .UNSPECIFIED. ) ;
#81 = CARTESIAN_POINT ( 'NONE',  ( -2.800000000000014921, -14.19999999999999929, -5.500000000000946798 ) ) ;
#82 = CARTESIAN_POINT ( 'NONE',  ( 5.499999999999995559, -12.76398972809079702, -1.500000000000978551 ) ) ;
#83 = CARTESIAN_POINT ( 'NONE',  ( -0.3820512954946968520, -14.01794870450527064, 5.427985732080241377 ) ) ;
#84 = CARTESIAN_POINT ( 'NONE',  ( -5.491555345982003900, 24.91547623521426047, -1.065753885064401274 ) ) ;
#85 = EDGE_CURVE ( 'NONE', #2160, #7261, #8999, .T. ) ;
#86 = VECTOR ( 'NONE', #9609, 1000.000000000000000 ) ;
#87 = CARTESIAN_POINT ( 'NONE',  ( 5.499999999999995559, -2.999999999999997335, -1.500000000000978551 ) ) ;
#88 = DIRECTION ( 'NONE',  ( 3.474968703028593189E-15, -0.000000000000000000, 1.000000000000000000 ) ) ;
#89 = EDGE_CURVE ( 'NONE', #4610, #2141, #8500, .T. ) ;
#90 = ADVANCED_FACE ( 'NONE', ( #3115 ), #1846, .F. ) ;
#91 = B_SPLINE_SURFACE_WITH_KNOTS ( 'NONE', 3, 3, ( 
 ( #6305, #9474, #122, #2394 ),
 ( #1614, #3319, #837, #6460 ),
 ( #5539, #8852, #8697, #1773 ),
 ( #4759, #7914, #3995, #7140 ),
 ( #6723, #1880, #4404, #376 ),
 ( #8120, #9892, #5077, #3632 ),
 ( #1100, #8176, #2706, #7557 ),
 ( #9105, #1932, #7458, #9790 ),
 ( #4251, #328, #2805, #1254 ),
 ( #8903, #4200, #9733, #7352 ) ),
 .UNSPECIFIED., .F., .F., .F.,
 ( 4, 3, 3, 4 ),
 ( 4, 4 ),
 ( -0.1499996229545741688, 0.000000000000000000, 1.000000000000000000, 1.149999756692030362 ),
 ( 0.000000000000000000, 1.000000000000000000 ),
 .UNSPECIFIED. ) ;
#92 = CARTESIAN_POINT ( 'NONE',  ( -1.101388462320240791, 21.50566672969724635, 0.4627092609325323402 ) ) ;
#93 = ORIENTED_EDGE ( 'NONE', *, *, #3208, .F. ) ;
#94 = CARTESIAN_POINT ( 'NONE',  ( 3.499999999999982236, 16.63066238629181015, -5.500000000000013323 ) ) ;
#95 = CARTESIAN_POINT ( 'NONE',  ( 5.499999999999982236, 15.80000000000000071, -5.500000000000018652 ) ) ;
#96 = CARTESIAN_POINT ( 'NONE',  ( 2.706322258146793835, 15.89367774185321203, 5.486028240342421647 ) ) ;
#97 = LINE ( 'NONE', #3246, #6520 ) ;
#98 = CARTESIAN_POINT ( 'NONE',  ( -1.509516435526242040, 4.064795902223844237, -3.384013096428228451 ) ) ;
#99 = CARTESIAN_POINT ( 'NONE',  ( 8.274075477627910402, 24.17324848846683238, -2.047901481890214814 ) ) ;
#100 = CARTESIAN_POINT ( 'NONE',  ( 5.377841384850877482, -12.00000000000000178, -1.500000000000978106 ) ) ;
#101 = ORIENTED_EDGE ( 'NONE', *, *, #5318, .F. ) ;
#102 = ORIENTED_EDGE ( 'NONE', *, *, #9008, .F. ) ;
#103 = CARTESIAN_POINT ( 'NONE',  ( -3.351076537495658147, 29.13388811380911392, 5.491964967357953142 ) ) ;
#104 = CARTESIAN_POINT ( 'NONE',  ( -0.5268107714717177315, 16.12681077148439357, 5.272108442490224256 ) ) ;
#105 = CARTESIAN_POINT ( 'NONE',  ( -1.509516435526242040, 4.064795902223844237, -3.384013096428228451 ) ) ;
#106 = CARTESIAN_POINT ( 'NONE',  ( 1.000000000000005995, 27.00000000000000355, 1.249999999999996669 ) ) ;
#107 = CARTESIAN_POINT ( 'NONE',  ( 3.500000000000020428, 28.36933761370818985, 5.499999999999988454 ) ) ;
#108 = CARTESIAN_POINT ( 'NONE',  ( 7.500000000000006217, -12.88384303026383471, 1.499999999999014122 ) ) ;
#109 = ORIENTED_EDGE ( 'NONE', *, *, #7286, .F. ) ;
#110 = CARTESIAN_POINT ( 'NONE',  ( 5.500000000000019540, -0.8000000000000003775, 5.499999999999020339 ) ) ;
#111 = VERTEX_POINT ( 'NONE', #1465 ) ;
#112 = B_SPLINE_CURVE_WITH_KNOTS ( 'NONE', 1,
 ( #292, #237 ),
 .UNSPECIFIED., .F., .F.,
 ( 2, 2 ),
 ( 0.000000000000000000, 1.000000000000000000 ),
 .UNSPECIFIED. ) ;
#113 = ORIENTED_EDGE ( 'NONE', *, *, #9722, .T. ) ;
#114 = EDGE_CURVE ( 'NONE', #3012, #7498, #3843, .T. ) ;
#115 = ORIENTED_EDGE ( 'NONE', *, *, #9970, .F. ) ;
#116 = B_SPLINE_CURVE_WITH_KNOTS ( 'NONE', 3,
 ( #8797, #4864, #3318, #8015 ),
 .UNSPECIFIED., .F., .F.,
 ( 4, 4 ),
 ( 0.000000000000000000, 1.000000000000000000 ),
 .UNSPECIFIED. ) ;
#117 = EDGE_CURVE ( 'NONE', #6353, #8847, #738, .T. ) ;
#118 = CARTESIAN_POINT ( 'NONE',  ( -5.499999999999992006, -12.00000000000002665, 1.489185737808673027 ) ) ;
#119 = CARTESIAN_POINT ( 'NONE',  ( -3.292246422941966788, -4.497670613763819603, 1.544650701700068351 ) ) ;
#120 = CARTESIAN_POINT ( 'NONE',  ( 5.710896511806279108, -6.243130323665797121, 0.6792117877045394936 ) ) ;
#121 = DIRECTION ( 'NONE',  ( -3.580469254416129843E-15, 0.000000000000000000, -1.000000000000000000 ) ) ;
#122 = CARTESIAN_POINT ( 'NONE',  ( -3.874999057386432799, -2.183230774797220608, 1.249999999999054534 ) ) ;
#123 = CARTESIAN_POINT ( 'NONE',  ( -7.499999999999995559, -2.116156969736165738, 1.499999999999067857 ) ) ;
#124 = CARTESIAN_POINT ( 'NONE',  ( 1.166666666666649199, 15.80000000000000071, -5.500000000000005329 ) ) ;
#125 = CARTESIAN_POINT ( 'NONE',  ( -5.499999999999998224, 13.45799595066647214, 2.300000374817700255 ) ) ;
#126 = CARTESIAN_POINT ( 'NONE',  ( -5.500000000000005329, 28.28956664775015284, -1.833333333333313941 ) ) ;
#127 =( LENGTH_UNIT ( ) NAMED_UNIT ( * ) SI_UNIT ( .MILLI., .METRE. ) );
#128 = CARTESIAN_POINT ( 'NONE',  ( 7.215379374379382149, 23.86714626649456150, 2.058735478330208313 ) ) ;
#129 = CARTESIAN_POINT ( 'NONE',  ( -2.699999497194911058, 29.19999999999999574, 5.500000000000009770 ) ) ;
#130 = CARTESIAN_POINT ( 'NONE',  ( -3.500000000000006661, -12.00000000000001243, -1.250000000000943468 ) ) ;
#131 = CARTESIAN_POINT ( 'NONE',  ( -2.534803012255967047, -1.065196987744035040, -2.016666666667613850 ) ) ;
#132 = ORIENTED_EDGE ( 'NONE', *, *, #6709, .T. ) ;
#133 = CARTESIAN_POINT ( 'NONE',  ( 5.499999999999983125, 15.80000000000000071, -5.500000000000019540 ) ) ;
#134 = CARTESIAN_POINT ( 'NONE',  ( -0.5833333333333331483, 12.74353696762314669, -3.499999999999999556 ) ) ;
#135 = CARTESIAN_POINT ( 'NONE',  ( -3.255682769924372000, -13.37908232442985579, -5.500000000000948575 ) ) ;
#136 = CARTESIAN_POINT ( 'NONE',  ( 3.536585913170922524, 15.99467666618221706, -2.016666666666674601 ) ) ;
#137 = CARTESIAN_POINT ( 'NONE',  ( 2.617953102144176647, 29.01795310214415125, 5.433483239485357608 ) ) ;
#138 = CARTESIAN_POINT ( 'NONE',  ( -8.500000000000001776, -2.089566647750153106, -0.5000000000009288126 ) ) ;
#139 = CARTESIAN_POINT ( 'NONE',  ( -0.3721121937673951829, 29.02788780623256315, 5.435612987677107100 ) ) ;
#140 = ORIENTED_EDGE ( 'NONE', *, *, #6482, .T. ) ;
#141 = CARTESIAN_POINT ( 'NONE',  ( 5.500000000000019540, -14.19999999999999929, 5.499999999999020339 ) ) ;
#142 = CARTESIAN_POINT ( 'NONE',  ( 3.499999999999993339, -0.8000000000000003775, -1.833333333334304482 ) ) ;
#143 = CARTESIAN_POINT ( 'NONE',  ( -0.2000004866159714179, -0.8000000000000055955, 5.499999999999042544 ) ) ;
#144 = CARTESIAN_POINT ( 'NONE',  ( 5.499999999999980460, -0.8000000000000003775, -5.500000000000978773 ) ) ;
#145 = EDGE_CURVE ( 'NONE', #9157, #2987, #2587, .T. ) ;
#146 = EDGE_CURVE ( 'NONE', #686, #9098, #1106, .T. ) ;
#147 = FACE_OUTER_BOUND ( 'NONE', #4027, .T. ) ;
#148 = CARTESIAN_POINT ( 'NONE',  ( 3.255682769701743862, -14.19999999999999929, -5.500000000000970779 ) ) ;
#149 = ORIENTED_EDGE ( 'NONE', *, *, #5531, .T. ) ;
#150 = VERTEX_POINT ( 'NONE', #9628 ) ;
#151 = CARTESIAN_POINT ( 'NONE',  ( -2.499999999999980016, -14.19999999999999929, 5.499999999999050537 ) ) ;
#152 = CARTESIAN_POINT ( 'NONE',  ( 0.8357998089788762908, 19.00834382524039867, 1.085799787206803924 ) ) ;
#153 = CARTESIAN_POINT ( 'NONE',  ( -2.534803012255966159, -1.065196987744035484, -1.784029065971675543 ) ) ;
#154 = FACE_OUTER_BOUND ( 'NONE', #8133, .T. ) ;
#155 = FACE_OUTER_BOUND ( 'NONE', #2778, .T. ) ;
#156 = CARTESIAN_POINT ( 'NONE',  ( 5.133524154153620955, -12.82091767555065864, 1.499999999999022782 ) ) ;
#157 = ADVANCED_FACE ( 'NONE', ( #1879 ), #6365, .F. ) ;
#158 = ORIENTED_EDGE ( 'NONE', *, *, #9375, .F. ) ;
#159 = B_SPLINE_CURVE_WITH_KNOTS ( 'NONE', 3,
 ( #3190, #6324, #9495, #2413, #5558, #9075, #9809, #6534, #3499, #8300, #8140, #8249, #2726, #5820 ),
 .UNSPECIFIED., .F., .F.,
 ( 4, 2, 2, 2, 2, 2, 4 ),
 ( 0.000000000000000000, 0.2500000000000000555, 0.3750000000000001110, 0.5000000000000001110, 0.6250000000000000000, 0.7500000000000000000, 1.000000000000000000 ),
 .UNSPECIFIED. ) ;
#160 = CARTESIAN_POINT ( 'NONE',  ( 2.499999999999994671, 28.38516361560535728, -1.833333333333342807 ) ) ;
#161 = B_SPLINE_SURFACE_WITH_KNOTS ( 'NONE', 1, 3, ( 
 ( #7024, #7952, #7186, #879, #3105, #778, #8787, #1706, #9411, #2329, #4701, #2745, #7339, #9777 ),
 ( #1137, #3520, #5733, #4294, #6605, #5682, #9669, #1814, #5786, #5067, #4185, #1970, #419, #9720 ) ),
 .UNSPECIFIED., .F., .F., .F.,
 ( 2, 2 ),
 ( 4, 2, 2, 2, 2, 2, 4 ),
 ( 0.000000000000000000, 1.000000000000000000 ),
 ( 0.000000000000000000, 0.2498696083533093193, 0.3748044125299639928, 0.4997392167066186386, 0.7498696083533092915, 0.8749348041766547013, 1.000000000000000000 ),
 .UNSPECIFIED. ) ;
#162 = ORIENTED_EDGE ( 'NONE', *, *, #9250, .F. ) ;
#163 = EDGE_LOOP ( 'NONE', ( #9455, #8173, #683, #637 ) ) ;
#164 = ORIENTED_EDGE ( 'NONE', *, *, #5601, .F. ) ;
#165 = CARTESIAN_POINT ( 'NONE',  ( -3.499999999999996891, 27.81483638439464201, 0.4166666666666791197 ) ) ;
#166 = CARTESIAN_POINT ( 'NONE',  ( -3.337760185871080143, -3.752906725310874325, 1.412239822548877033 ) ) ;
#167 = CARTESIAN_POINT ( 'NONE',  ( 5.400837124141498080, -11.48458096172531917, -1.412361122407857827 ) ) ;
#168 = CARTESIAN_POINT ( 'NONE',  ( 1.749999999999996891, 2.999999999999993783, 3.500000000000006661 ) ) ;
#169 = CARTESIAN_POINT ( 'NONE',  ( 2.016666666666663943, 1.104883657099768879, 1.495116342900221218 ) ) ;
#170 = CARTESIAN_POINT ( 'NONE',  ( -5.377841384586777629, -2.172585850625392556, 1.499999999999060529 ) ) ;
#171 = CARTESIAN_POINT ( 'NONE',  ( 2.499999999999982236, 15.80000000000000071, -5.500000000000009770 ) ) ;
#172 = CARTESIAN_POINT ( 'NONE',  ( 0.1999999999999947098, -14.19999999999999929, -5.500000000000959233 ) ) ;
#173 = B_SPLINE_CURVE_WITH_KNOTS ( 'NONE', 3,
 ( #4047, #8269, #5113, #9932, #9877, #1136, #469, #2018, #2792, #7966, #5010, #7199, #5935, #3519 ),
 .UNSPECIFIED., .F., .F.,
 ( 4, 2, 2, 2, 2, 2, 4 ),
 ( 0.000000000000000000, 0.2500000000000000555, 0.3750000000000001110, 0.5000000000000001110, 0.6250000000000000000, 0.7500000000000000000, 1.000000000000000000 ),
 .UNSPECIFIED. ) ;
#174 = ADVANCED_FACE ( 'NONE', ( #5211 ), #8366, .F. ) ;
#175 = B_SPLINE_SURFACE_WITH_KNOTS ( 'NONE', 3, 3, ( 
 ( #4520, #2249, #8449, #4619 ),
 ( #2876, #2974, #7722, #5393 ),
 ( #648, #7777, #3850, #2196 ),
 ( #8403, #10118, #4469, #1376 ) ),
 .UNSPECIFIED., .F., .F., .F.,
 ( 4, 4 ),
 ( 4, 4 ),
 ( 0.000000000000000000, 1.000000000000000000 ),
 ( 0.000000000000000000, 1.000000000000000000 ),
 .UNSPECIFIED. ) ;
#176 = CARTESIAN_POINT ( 'NONE',  ( -2.500000000000019096, -13.38516361560535728, -5.500000000000951239 ) ) ;
#177 = DIRECTION ( 'NONE',  ( 1.000000000000000000, 0.000000000000000000, 0.000000000000000000 ) ) ;
#178 = CARTESIAN_POINT ( 'NONE',  ( -6.050000000000005151, 13.89511634290020936, 1.495116342900221218 ) ) ;
#179 = VECTOR ( 'NONE', #4270, 1000.000000000000000 ) ;
#180 = CARTESIAN_POINT ( 'NONE',  ( 0.9999999999999976685, -12.00000000000000888, -1.250000000000964118 ) ) ;
#181 = DIRECTION ( 'NONE',  ( 1.000000000000000000, 0.000000000000000000, 0.000000000000000000 ) ) ;
#182 = CARTESIAN_POINT ( 'NONE',  ( -3.418560923233900262, 16.62741414938162521, 5.500000000000012434 ) ) ;
#183 = CARTESIAN_POINT ( 'NONE',  ( -5.698205153615098162, -4.096380800023103674, -1.699634037333889403 ) ) ;
#184 = ORIENTED_EDGE ( 'NONE', *, *, #4962, .F. ) ;
#185 = CARTESIAN_POINT ( 'NONE',  ( 5.211667961267638205, 13.82311145633803307, -2.576888543661964626 ) ) ;
#186 = CARTESIAN_POINT ( 'NONE',  ( -3.536585913170922080, -0.9946766661822231681, 1.808942724551797498 ) ) ;
#187 = CARTESIAN_POINT ( 'NONE',  ( -0.4643228218797544882, -13.93567717812021201, 5.351778740624117070 ) ) ;
#188 = CARTESIAN_POINT ( 'NONE',  ( 3.536585913170939843, 15.99467666618221706, 2.016666666666654173 ) ) ;
#189 = CARTESIAN_POINT ( 'NONE',  ( 2.049742261192855963, 7.499999999999988454, -7.155734338404329264E-15 ) ) ;
#190 = CARTESIAN_POINT ( 'NONE',  ( -0.6250006080989952695, -12.00000000000000178, -1.250000000000957234 ) ) ;
#191 = CARTESIAN_POINT ( 'NONE',  ( 5.499999999999979572, -0.8000000000000003775, -5.500000000000978773 ) ) ;
#192 = ORIENTED_EDGE ( 'NONE', *, *, #2799, .F. ) ;
#193 = CARTESIAN_POINT ( 'NONE',  ( 2.499999999999982236, 15.80000000000000071, -5.500000000000009770 ) ) ;
#194 = CARTESIAN_POINT ( 'NONE',  ( 0.5268107714717590317, 28.87318922851559932, 5.272108442490210045 ) ) ;
#195 = CARTESIAN_POINT ( 'NONE',  ( -0.2000000000000289047, -0.8000000000000003775, -5.500000000000957456 ) ) ;
#196 = CARTESIAN_POINT ( 'NONE',  ( -5.500000000000006217, -0.8000000000000003775, -1.833333333334271176 ) ) ;
#197 = CARTESIAN_POINT ( 'NONE',  ( -1.833333333333569293, 14.19999999999999396, 2.199999999999993516 ) ) ;
#198 = CARTESIAN_POINT ( 'NONE',  ( -5.500000000000000888, 1.566530785059833120, -5.500000000000000888 ) ) ;
#199 = VECTOR ( 'NONE', #5246, 1000.000000000000000 ) ;
#200 = CARTESIAN_POINT ( 'NONE',  ( 0.5268107714717268353, 16.12681077148442554, -5.272108442490179847 ) ) ;
#201 = CARTESIAN_POINT ( 'NONE',  ( 5.377841384850877482, -12.82741414938162983, -1.500000000000978106 ) ) ;
#202 = VERTEX_POINT ( 'NONE', #6410 ) ;
#203 = CARTESIAN_POINT ( 'NONE',  ( 2.800000000000008260, -0.7999999999999986011, 1.833333333331561121 ) ) ;
#204 = CARTESIAN_POINT ( 'NONE',  ( 0.7974430702024567497, 10.05380287116076410, 8.099671799927902427 ) ) ;
#205 = EDGE_CURVE ( 'NONE', #7846, #8272, #3939, .T. ) ;
#206 = CARTESIAN_POINT ( 'NONE',  ( 1.734723475976807094E-15, 18.00000000000000000, 2.802194297727441120E-16 ) ) ;
#207 = CARTESIAN_POINT ( 'NONE',  ( -1.164846188790620518, -4.085036292177674611, -1.414846168217186895 ) ) ;
#208 = CARTESIAN_POINT ( 'NONE',  ( -2.586925624631934983, 16.01307437536806688, -5.405740431438003313 ) ) ;
#209 = CARTESIAN_POINT ( 'NONE',  ( 10.00376222629103928, 23.66267864818236077, 0.2849889251746784979 ) ) ;
#210 = ORIENTED_EDGE ( 'NONE', *, *, #2769, .T. ) ;
#211 = CARTESIAN_POINT ( 'NONE',  ( 1.101388462320415540, -8.494333270302751870, -0.4627092609334916284 ) ) ;
#212 = ORIENTED_EDGE ( 'NONE', *, *, #9448, .T. ) ;
#213 = EDGE_CURVE ( 'NONE', #7850, #3001, #116, .T. ) ;
#214 = ORIENTED_EDGE ( 'NONE', *, *, #10202, .F. ) ;
#215 = VERTEX_POINT ( 'NONE', #5643 ) ;
#216 = CARTESIAN_POINT ( 'NONE',  ( 3.536585913170914086, -0.9946766661822203925, -5.426828173659106191 ) ) ;
#217 = CARTESIAN_POINT ( 'NONE',  ( -5.559436939787840259, -9.644934839722337117, -0.9500033896215375195 ) ) ;
#218 = CARTESIAN_POINT ( 'NONE',  ( 5.559436939787833154, -9.644934839722337117, -0.9500033896215774876 ) ) ;
#219 = CARTESIAN_POINT ( 'NONE',  ( 5.363118136228673727, 1.055351746433974336, 2.455351746433988236 ) ) ;
#220 = CARTESIAN_POINT ( 'NONE',  ( 2.016666666666663943, 0.7999999999999997113, 1.799999999999990496 ) ) ;
#221 = LINE ( 'NONE', #5026, #9361 ) ;
#222 = CARTESIAN_POINT ( 'NONE',  ( 5.500000000000001776, 14.19999999999999929, -2.400000187511063476 ) ) ;
#223 = CARTESIAN_POINT ( 'NONE',  ( -0.3239562096778308975, 6.291578489390818874, 8.597140479579858052 ) ) ;
#224 = CARTESIAN_POINT ( 'NONE',  ( -5.500000000000004441, 18.00000000000000000, -1.499999999999980904 ) ) ;
#225 = APPROVAL_DATE_TIME ( #2501, #9012 ) ;
#226 = CARTESIAN_POINT ( 'NONE',  ( 3.500000000000008438, 17.99999999999998934, 1.249999999999984901 ) ) ;
#227 = B_SPLINE_SURFACE_WITH_KNOTS ( 'NONE', 1, 3, ( 
 ( #8162, #3413, #2642, #4089, #5634, #8944, #9780, #1870, #4188, #5013 ),
 ( #1089, #5840, #6402, #4242, #7236, #1921, #211, #8843, #2588, #5736 ) ),
 .UNSPECIFIED., .F., .F., .F.,
 ( 2, 2 ),
 ( 4, 2, 2, 2, 4 ),
 ( 0.000000000000000000, 1.000000000000000000 ),
 ( 0.000000000000000000, 0.2499999999999983069, 0.4999999999999966138, 0.7499999999999983347, 1.000000000000000000 ),
 .UNSPECIFIED. ) ;
#228 = CARTESIAN_POINT ( 'NONE',  ( 0.6305679411985410932, -13.22657206887744508, -4.390172499813223439 ) ) ;
#229 = ADVANCED_FACE ( 'NONE', ( #6459 ), #5544, .F. ) ;
#230 = CARTESIAN_POINT ( 'NONE',  ( -2.410656653197841948, 5.724341281300077355, -6.618492082932471376 ) ) ;
#231 = CARTESIAN_POINT ( 'NONE',  ( -3.337760185871080143, -3.752906725310874325, 1.412239822548877033 ) ) ;
#232 = CARTESIAN_POINT ( 'NONE',  ( 0.4000001621126484386, 29.19999999999999574, 5.499999999999997335 ) ) ;
#233 = VERTEX_POINT ( 'NONE', #619 ) ;
#234 = CARTESIAN_POINT ( 'NONE',  ( 5.499999999999996447, 15.80000000000000071, -1.833333333333352133 ) ) ;
#235 = CARTESIAN_POINT ( 'NONE',  ( 0.4000001621626425030, -1.601306465773187693, -5.500000000000960121 ) ) ;
#236 = CARTESIAN_POINT ( 'NONE',  ( 5.500000000000001776, 0.8000000000000000444, 5.500000000000000000 ) ) ;
#237 = CARTESIAN_POINT ( 'NONE',  ( -8.500000000000000000, 17.99999999999996803, 1.500000000000029754 ) ) ;
#238 = CARTESIAN_POINT ( 'NONE',  ( -5.500000000000000000, 14.19999999999999929, -4.500000000000000000 ) ) ;
#239 = CARTESIAN_POINT ( 'NONE',  ( -1.000000000000004663, -12.00000000000000178, -1.250000000000955680 ) ) ;
#240 = CARTESIAN_POINT ( 'NONE',  ( -0.9190067158379218171, 24.95697858233718591, -0.8902809893813059539 ) ) ;
#241 = EDGE_CURVE ( 'NONE', #2855, #9112, #4485, .T. ) ;
#242 = EDGE_LOOP ( 'NONE', ( #3613, #7033, #5069, #7539 ) ) ;
#243 = EDGE_CURVE ( 'NONE', #3925, #9863, #5656, .T. ) ;
#244 = CARTESIAN_POINT ( 'NONE',  ( 1.833333333333315496, 16.61054117180218270, -5.500000000000007105 ) ) ;
#245 = CARTESIAN_POINT ( 'NONE',  ( 1.399999999999999467, 2.999999999999997335, -1.679999168844669155 ) ) ;
#246 = FACE_OUTER_BOUND ( 'NONE', #7985, .T. ) ;
#247 = FACE_OUTER_BOUND ( 'NONE', #10242, .T. ) ;
#248 = CARTESIAN_POINT ( 'NONE',  ( -5.500000000000005329, -12.83066238629180944, -1.500000000000939249 ) ) ;
#249 = CARTESIAN_POINT ( 'NONE',  ( -9.182574270650913917, 19.16431187009392545, -0.9294806633737938695 ) ) ;
#250 = CARTESIAN_POINT ( 'NONE',  ( 5.255682769173561475, 27.82416591245740634, -1.500000000000018430 ) ) ;
#251 = CARTESIAN_POINT ( 'NONE',  ( 6.499999999999996447, -12.85725270827781941, -1.500000000000982103 ) ) ;
#252 = ORIENTED_EDGE ( 'NONE', *, *, #844, .T. ) ;
#253 = CARTESIAN_POINT ( 'NONE',  ( 2.799999245757454958, -0.8000000000000003775, 5.499999999999030109 ) ) ;
#254 = CARTESIAN_POINT ( 'NONE',  ( -3.500000000000016875, 29.19999999999999574, -5.499999999999989342 ) ) ;
#255 = CARTESIAN_POINT ( 'NONE',  ( -1.400000000000000133, 2.224328248118657037, -1.493333056139170001 ) ) ;
#256 = CARTESIAN_POINT ( 'NONE',  ( -1.400000000000000133, 2.224328248118657037, -1.399999999999999911 ) ) ;
#257 = CARTESIAN_POINT ( 'NONE',  ( 0.5000000000000204281, 29.19999999999999574, 5.499999999999997335 ) ) ;
#258 = CARTESIAN_POINT ( 'NONE',  ( 1.749999999999999556, 2.999999999999995559, 3.500000000000002665 ) ) ;
#259 = CARTESIAN_POINT ( 'NONE',  ( 8.499999999999992895, 17.99999999999996803, -1.489185737809652244 ) ) ;
#260 = ORIENTED_EDGE ( 'NONE', *, *, #1287, .F. ) ;
#261 = CARTESIAN_POINT ( 'NONE',  ( -7.000000000000000000, 17.99999999999997158, 1.500000000000018874 ) ) ;
#262 = ORIENTED_EDGE ( 'NONE', *, *, #1062, .T. ) ;
#263 = VECTOR ( 'NONE', #4902, 1000.000000000000000 ) ;
#264 = VERTEX_POINT ( 'NONE', #3771 ) ;
#265 = ORIENTED_EDGE ( 'NONE', *, *, #5264, .T. ) ;
#266 = CARTESIAN_POINT ( 'NONE',  ( 5.500000000000000888, 0.8000000000000000444, -1.799999999999990052 ) ) ;
#267 = CARTESIAN_POINT ( 'NONE',  ( 5.500000000000021316, 28.28956664775015284, 5.499999999999981348 ) ) ;
#268 = EDGE_LOOP ( 'NONE', ( #1040, #6350, #6453, #6537 ) ) ;
#269 = CARTESIAN_POINT ( 'NONE',  ( 5.500000000000001776, 14.19999999999999929, 1.599999703096865566 ) ) ;
#270 = CARTESIAN_POINT ( 'NONE',  ( 2.162510982285862138, 10.03262099436998511, 4.315997290864168612 ) ) ;
#271 = CARTESIAN_POINT ( 'NONE',  ( -2.499999999999980016, -14.19999999999999929, 5.499999999999050537 ) ) ;
#272 = CARTESIAN_POINT ( 'NONE',  ( -1.399999999999997469, 2.999999999999998224, 1.400000000000002354 ) ) ;
#273 = ADVANCED_FACE ( 'NONE', ( #6961 ), #8769, .T. ) ;
#274 = CARTESIAN_POINT ( 'NONE',  ( -2.168404344971008868E-16, 2.999999999999997335, -6.999999999999999112 ) ) ;
#275 = CARTESIAN_POINT ( 'NONE',  ( 1.399999999999999467, 12.77567175188134208, -1.679999168663671938 ) ) ;
#276 = CARTESIAN_POINT ( 'NONE',  ( -1.750000000000014655, 2.999999999999993783, 6.999999999999993783 ) ) ;
#277 = B_SPLINE_SURFACE_WITH_KNOTS ( 'NONE', 3, 3, ( 
 ( #1236, #10084, #9089, #2015 ),
 ( #5159, #4388, #7540, #9141 ),
 ( #1489, #2313, #3138, #8667 ),
 ( #5561, #2416, #762, #42 ) ),
 .UNSPECIFIED., .F., .F., .F.,
 ( 4, 4 ),
 ( 4, 4 ),
 ( 0.000000000000000000, 1.000000000000000000 ),
 ( 0.000000000000000000, 1.000000000000000000 ),
 .UNSPECIFIED. ) ;
#278 = EDGE_CURVE ( 'NONE', #4900, #360, #2943, .T. ) ;
#279 = EDGE_CURVE ( 'NONE', #4860, #6351, #8619, .T. ) ;
#280 = CARTESIAN_POINT ( 'NONE',  ( -3.376292523353855657, -0.8835874863449032501, 5.486813123942249071 ) ) ;
#281 = APPROVAL_ROLE ( '' ) ;
#282 = CARTESIAN_POINT ( 'NONE',  ( -1.000000000000004663, -2.999999999999997335, -1.250000000000955680 ) ) ;
#283 = B_SPLINE_CURVE_WITH_KNOTS ( 'NONE', 3,
 ( #754, #8712, #5355, #1629, #10125, #3762, #6271, #6902, #2981, #8606 ),
 .UNSPECIFIED., .F., .F.,
 ( 4, 2, 2, 2, 4 ),
 ( 0.000000000000000000, 0.2499999999999983069, 0.4999999999999966138, 0.7499999999999983347, 1.000000000000000000 ),
 .UNSPECIFIED. ) ;
#284 = CARTESIAN_POINT ( 'NONE',  ( -2.410656653197841948, 5.724341281300077355, -6.618492082932471376 ) ) ;
#285 = CARTESIAN_POINT ( 'NONE',  ( -8.132031419069855716, 22.88744129743916389, -2.114120044303696488 ) ) ;
#286 = CARTESIAN_POINT ( 'NONE',  ( -1.750000000000000666, 2.999999999999988898, 3.499999999999996891 ) ) ;
#287 = EDGE_LOOP ( 'NONE', ( #7538, #6663, #8461, #6580, #7322 ) ) ;
#288 = CARTESIAN_POINT ( 'NONE',  ( -2.534803012255939070, 16.06519698774403437, 6.050000000000009592 ) ) ;
#289 = CARTESIAN_POINT ( 'NONE',  ( 0.3000003243253051011, -0.8000000000000003775, -5.500000000000959233 ) ) ;
#290 = EDGE_CURVE ( 'NONE', #1113, #2321, #7638, .T. ) ;
#291 = CARTESIAN_POINT ( 'NONE',  ( 2.534803012255939514, -13.93480301225596563, -6.050000000000968825 ) ) ;
#292 = CARTESIAN_POINT ( 'NONE',  ( -8.500000000000003553, 18.00000000000000000, -1.489185737809593624 ) ) ;
#293 = EDGE_CURVE ( 'NONE', #3672, #3781, #7135, .T. ) ;
#294 = CARTESIAN_POINT ( 'NONE',  ( 1.164506899234897253, 19.01022696458502281, -1.414506868622593672 ) ) ;
#295 = CARTESIAN_POINT ( 'NONE',  ( -1.833333333332854309, 14.19999999999999751, -2.199999999999993072 ) ) ;
#296 = LINE ( 'NONE', #3444, #941 ) ;
#297 = CARTESIAN_POINT ( 'NONE',  ( -5.492473804585190855, 14.13196729712882060, 1.731967297128831573 ) ) ;
#298 = ORIENTED_EDGE ( 'NONE', *, *, #651, .T. ) ;
#299 = CARTESIAN_POINT ( 'NONE',  ( 5.500000000000001776, 1.575671751881340787, -1.699999406317620698 ) ) ;
#300 = LINE ( 'NONE', #2730, #5053 ) ;
#301 = CARTESIAN_POINT ( 'NONE',  ( 7.500000000000007105, 27.88384303026383293, 1.499999999999974021 ) ) ;
#302 = CARTESIAN_POINT ( 'NONE',  ( 1.833333333333315496, 28.38945882819781374, -5.500000000000007105 ) ) ;
#303 = CARTESIAN_POINT ( 'NONE',  ( 5.499999954640859556, 14.18228105758838176, 2.217718942411610161 ) ) ;
#304 = EDGE_CURVE ( 'NONE', #7067, #8978, #6268, .T. ) ;
#305 = B_SPLINE_CURVE_WITH_KNOTS ( 'NONE', 3,
 ( #6783, #7866, #6941, #6362 ),
 .UNSPECIFIED., .F., .F.,
 ( 4, 4 ),
 ( 0.000000000000000000, 1.000000000000000000 ),
 .UNSPECIFIED. ) ;
#306 = EDGE_CURVE ( 'NONE', #6856, #2226, #9993, .T. ) ;
#307 = CARTESIAN_POINT ( 'NONE',  ( -8.327033785023186141, 18.38941170980028161, 1.697514743463656606 ) ) ;
#308 = CARTESIAN_POINT ( 'NONE',  ( 6.499999999999998224, 27.00000000000000355, -1.500000000000022871 ) ) ;
#309 = CARTESIAN_POINT ( 'NONE',  ( 5.499999999999995559, -12.00000000000000178, -1.500000000000978551 ) ) ;
#310 = VERTEX_POINT ( 'NONE', #9606 ) ;
#311 = CARTESIAN_POINT ( 'NONE',  ( 3.224391148926955442, 20.99087369606818143, 1.721756710511307409 ) ) ;
#312 = CARTESIAN_POINT ( 'NONE',  ( -0.4999999999999914513, 16.60195074661727332, 1.833333333333334370 ) ) ;
#313 = CARTESIAN_POINT ( 'NONE',  ( 1.833333333333329040, -12.00000000000000178, -1.250000000000965894 ) ) ;
#314 = CARTESIAN_POINT ( 'NONE',  ( 0.5000000000000204281, 28.39804925338272668, 5.499999999999997335 ) ) ;
#315 = CARTESIAN_POINT ( 'NONE',  ( 4.333268066711872812, 1.786841157123096435, -2.811128515543501738 ) ) ;
#316 = CARTESIAN_POINT ( 'NONE',  ( 0.5000000000000204281, 15.79999999999999893, 5.499999999999997335 ) ) ;
#317 = ORIENTED_EDGE ( 'NONE', *, *, #8355, .T. ) ;
#318 = FACE_OUTER_BOUND ( 'NONE', #10005, .T. ) ;
#319 = EDGE_LOOP ( 'NONE', ( #2949, #1893, #9300, #2535 ) ) ;
#320 = B_SPLINE_SURFACE_WITH_KNOTS ( 'NONE', 1, 3, ( 
 ( #8752, #7306, #4054, #3485 ),
 ( #5806, #3325, #5700, #1778 ) ),
 .UNSPECIFIED., .F., .F., .F.,
 ( 2, 2 ),
 ( 4, 4 ),
 ( 0.000000000000000000, 1.000000000000000000 ),
 ( 0.002125000000000005357, 0.01422500000000001194 ),
 .UNSPECIFIED. ) ;
#321 = ORIENTED_EDGE ( 'NONE', *, *, #10076, .T. ) ;
#322 = ORIENTED_EDGE ( 'NONE', *, *, #2387, .T. ) ;
#323 = DIRECTION ( 'NONE',  ( -1.577021341797097560E-16, 0.000000000000000000, -1.000000000000000000 ) ) ;
#324 = CARTESIAN_POINT ( 'NONE',  ( 8.132031419069855716, -7.112558702560835222, 2.114120044302736368 ) ) ;
#325 = ORIENTED_EDGE ( 'NONE', *, *, #7095, .F. ) ;
#326 = CARTESIAN_POINT ( 'NONE',  ( 1.400000000000000133, 12.77567175188134208, 1.399999999999999911 ) ) ;
#327 = CARTESIAN_POINT ( 'NONE',  ( 0.3239562096775725486, 7.305456099436331563, 3.777859505842850574 ) ) ;
#328 = CARTESIAN_POINT ( 'NONE',  ( -0.3000003244106059785, -1.600662184929654064, 5.499999999999042544 ) ) ;
#329 = CARTESIAN_POINT ( 'NONE',  ( 1.750000000000000444, 2.256463032376853306, 3.499999999999999556 ) ) ;
#330 = CARTESIAN_POINT ( 'NONE',  ( 0.3905145483918914806, 29.00948545160813552, 5.421197859778034811 ) ) ;
#331 = CARTESIAN_POINT ( 'NONE',  ( -1.833333333333352577, -1.610541171802185367, -5.500000000000953015 ) ) ;
#332 = CARTESIAN_POINT ( 'NONE',  ( -0.1999999999999924338, -14.19999999999999929, -2.016666666667623620 ) ) ;
#333 = CARTESIAN_POINT ( 'NONE',  ( -5.499999999999992895, 29.19999999999999574, 1.833333333333352577 ) ) ;
#334 = CARTESIAN_POINT ( 'NONE',  ( -2.500000000000019096, -0.8000000000000003775, -5.500000000000951239 ) ) ;
#335 = CARTESIAN_POINT ( 'NONE',  ( -3.536585913170921192, -0.9946766661822238342, 2.016666666665721142 ) ) ;
#336 = EDGE_CURVE ( 'NONE', #7017, #9673, #6638, .T. ) ;
#337 = CARTESIAN_POINT ( 'NONE',  ( 3.292246422941977890, -4.497670613763819603, 1.544650701700044815 ) ) ;
#338 = CARTESIAN_POINT ( 'NONE',  ( -3.337121771573758444, 18.64994432161196158, 1.412878232969488668 ) ) ;
#339 = ORIENTED_EDGE ( 'NONE', *, *, #8374, .F. ) ;
#340 = CARTESIAN_POINT ( 'NONE',  ( -1.749999999999999778, 2.382877089511436175, -3.500000000000000000 ) ) ;
#341 = CARTESIAN_POINT ( 'NONE',  ( 0.2000004864879676714, -0.8000000000000003775, -5.500000000000959233 ) ) ;
#342 = CARTESIAN_POINT ( 'NONE',  ( -8.500000000000000000, 17.99999999999996803, 1.510814262190405932 ) ) ;
#343 = PLANE ( 'NONE',  #7440 ) ;
#344 = VECTOR ( 'NONE', #2795, 1000.000000000000000 ) ;
#345 = CARTESIAN_POINT ( 'NONE',  ( -1.399999999999994582, 11.99999999999997868, 1.400000000000005018 ) ) ;
#346 = CARTESIAN_POINT ( 'NONE',  ( 9.182574270650915693, -10.83568812990607455, 0.9294806633728338596 ) ) ;
#347 = CARTESIAN_POINT ( 'NONE',  ( 8.500000000000005329, -2.089566647750153106, 1.499999999999010569 ) ) ;
#348 = CARTESIAN_POINT ( 'NONE',  ( -5.500000000000016875, 29.19999999999999574, -5.499999999999980460 ) ) ;
#349 = VERTEX_POINT ( 'NONE', #4074 ) ;
#350 = CARTESIAN_POINT ( 'NONE',  ( 1.400000000000000133, 2.224328248118657037, 1.493333056174305895 ) ) ;
#351 = CARTESIAN_POINT ( 'NONE',  ( -0.1629094103841091101, 8.154394043987739593, -8.724587741103555061 ) ) ;
#352 = CARTESIAN_POINT ( 'NONE',  ( 8.500000000000007105, 27.00000000000000355, 1.499999999999970912 ) ) ;
#353 = CARTESIAN_POINT ( 'NONE',  ( 0.3000003244106082545, 28.39933781507034638, -5.500000000000002665 ) ) ;
#354 = B_SPLINE_CURVE_WITH_KNOTS ( 'NONE', 3,
 ( #624, #571, #473, #1447, #3621, #9936, #10091, #1342, #2848, #6184, #8470, #10139, #5986, #9151 ),
 .UNSPECIFIED., .F., .F.,
 ( 4, 2, 2, 2, 2, 2, 4 ),
 ( 0.000000000000000000, 0.2498696083533093193, 0.3748044125299639928, 0.4997392167066186386, 0.7498696083533092915, 0.8749348041766547013, 1.000000000000000000 ),
 .UNSPECIFIED. ) ;
#355 = CARTESIAN_POINT ( 'NONE',  ( 0.5268107714717634726, 16.12681077148442199, 5.272108442490174518 ) ) ;
#356 = B_SPLINE_CURVE_WITH_KNOTS ( 'NONE', 3,
 ( #1438, #9392, #7787, #9497, #7883, #8716, #5612, #40, #4584, #3241, #3816, #6276, #9343, #7735 ),
 .UNSPECIFIED., .F., .F.,
 ( 4, 2, 2, 2, 2, 2, 4 ),
 ( 0.000000000000000000, 0.2498696083533093193, 0.3748044125299639928, 0.4997392167066186386, 0.7498696083533092915, 0.8749348041766547013, 1.000000000000000000 ),
 .UNSPECIFIED. ) ;
#357 = CARTESIAN_POINT ( 'NONE',  ( 3.500000000000006217, 27.00000000000000000, 1.249999999999988010 ) ) ;
#358 = CARTESIAN_POINT ( 'NONE',  ( 3.418560923057837542, 29.19999999999999574, -5.500000000000013323 ) ) ;
#359 = FACE_OUTER_BOUND ( 'NONE', #4480, .T. ) ;
#360 = VERTEX_POINT ( 'NONE', #9551 ) ;
#361 = CARTESIAN_POINT ( 'NONE',  ( 0.9185936869485989975, 19.95152844164592665, 0.8902809894329603013 ) ) ;
#362 = DIRECTION ( 'NONE',  ( 1.000000000000000000, 0.000000000000000000, -3.474968703028593189E-15 ) ) ;
#363 = CARTESIAN_POINT ( 'NONE',  ( 3.499999999999995559, -12.00000000000000178, -1.250000000000971889 ) ) ;
#364 = B_SPLINE_SURFACE_WITH_KNOTS ( 'NONE', 3, 3, ( 
 ( #5835, #6600, #6654, #3355 ),
 ( #9826, #8054, #4236, #1811 ),
 ( #2740, #5005, #6706, #5882 ),
 ( #8156, #8266, #9043, #4182 ),
 ( #8990, #1032, #416, #9875 ),
 ( #1916, #2690, #1083, #7336 ),
 ( #5111, #1184, #3564, #4338 ),
 ( #9715, #7284, #255, #7493 ),
 ( #2790, #5933, #2016, #2635 ),
 ( #5063, #979, #6495, #3406 ) ),
 .UNSPECIFIED., .F., .F., .F.,
 ( 4, 3, 3, 4 ),
 ( 4, 4 ),
 ( -0.09999970302018770796, 0.000000000000000000, 1.000000000000000000, 1.099999703006253604 ),
 ( 0.000000000000000000, 1.000000000000000000 ),
 .UNSPECIFIED. ) ;
#365 = ADVANCED_FACE ( 'NONE', ( #7222 ), #1581, .F. ) ;
#366 = CARTESIAN_POINT ( 'NONE',  ( 2.534803012255989696, -1.065196987744075008, 5.352087197911155059 ) ) ;
#367 = CARTESIAN_POINT ( 'NONE',  ( 5.499999999999993783, 17.99999999999997513, -1.489185737809631371 ) ) ;
#368 = CARTESIAN_POINT ( 'NONE',  ( 8.500000000000005329, -2.999999999999999112, 1.499999999999010347 ) ) ;
#369 = ORIENTED_EDGE ( 'NONE', *, *, #1479, .F. ) ;
#370 = ORIENTED_EDGE ( 'NONE', *, *, #5138, .F. ) ;
#371 = EDGE_LOOP ( 'NONE', ( #2938, #9417, #322, #464 ) ) ;
#372 = CARTESIAN_POINT ( 'NONE',  ( 0.5833333333333331483, 12.76653078505983530, 6.999999999999999112 ) ) ;
#373 = CARTESIAN_POINT ( 'NONE',  ( -1.246393385322666747, 3.969045736118438139, 7.554648893491768824 ) ) ;
#374 = VERTEX_POINT ( 'NONE', #3197 ) ;
#375 = CARTESIAN_POINT ( 'NONE',  ( 5.500000000000000888, 0.8000000000000003775, -4.500000000000000000 ) ) ;
#376 = CARTESIAN_POINT ( 'NONE',  ( -2.666666666666662078, -2.999999999999997335, 1.249999999999050537 ) ) ;
#377 = CARTESIAN_POINT ( 'NONE',  ( -5.500000000000000888, 13.45876240980754268, -2.200000562713694929 ) ) ;
#378 = CARTESIAN_POINT ( 'NONE',  ( -0.5268107714717588097, 28.87318922851558156, -5.272108442490187841 ) ) ;
#379 = CARTESIAN_POINT ( 'NONE',  ( -3.624999685755627699, -2.184519335336181811, -1.250000000000946354 ) ) ;
#380 = CARTESIAN_POINT ( 'NONE',  ( -0.5268107714693147647, -13.87318922853066461, 2.016666666665708263 ) ) ;
#381 =( BOUNDED_CURVE ( )  B_SPLINE_CURVE ( 2, ( #7674, #599, #6892, #10065, #484, #5080, #4307 ),
 .UNSPECIFIED., .F., .T. ) 
 B_SPLINE_CURVE_WITH_KNOTS ( ( 3, 2, 2, 3 ),
 ( 0.000000000000000000, 0.2500000000000003886, 0.5000000000000007772, 0.7500000000000012212 ),
 .UNSPECIFIED. ) 
 CURVE ( )  GEOMETRIC_REPRESENTATION_ITEM ( )  RATIONAL_B_SPLINE_CURVE ( ( 1.000000000000000000, 0.9659258262890683122, 1.000000000000000000, 0.9659258262890683122, 1.000000000000000000, 0.9659258262890682012, 1.000000000000000222 ) ) 
 REPRESENTATION_ITEM ( '' )  );
#382 = CARTESIAN_POINT ( 'NONE',  ( 3.536585913170922524, -0.9946766661822186162, -2.016666666667640051 ) ) ;
#383 = EDGE_LOOP ( 'NONE', ( #4040, #983, #9318, #5182 ) ) ;
#384 = CARTESIAN_POINT ( 'NONE',  ( -3.500000000000004441, -2.999999999999997335, -1.250000000000946798 ) ) ;
#385 = VECTOR ( 'NONE', #7053, 1000.000000000000000 ) ;
#386 = CARTESIAN_POINT ( 'NONE',  ( 0.5268107714717233936, -1.126810771484420437, -5.272108442491146185 ) ) ;
#387 = CARTESIAN_POINT ( 'NONE',  ( 1.400000000000000577, 2.999999999999997335, 1.399999999999996803 ) ) ;
#388 = CARTESIAN_POINT ( 'NONE',  ( -2.718599854527520510, 23.18824239237976670, 1.767766952965985405 ) ) ;
#389 = CARTESIAN_POINT ( 'NONE',  ( -2.576521461561902537, 16.02347853843807357, 5.398190114669496609 ) ) ;
#390 = CARTESIAN_POINT ( 'NONE',  ( 3.499999999999998224, 17.18516361560535444, -1.250000000000011990 ) ) ;
#391 = LINE ( 'NONE', #2043, #7144 ) ;
#392 = CARTESIAN_POINT ( 'NONE',  ( 2.049742261192856407, 7.499999999999988454, -7.372574772901430151E-15 ) ) ;
#393 = CARTESIAN_POINT ( 'NONE',  ( -0.3996907156532242267, 15.99969071565323198, 5.413629630250436087 ) ) ;
#394 = CARTESIAN_POINT ( 'NONE',  ( -0.2737244729283869749, 15.87372447292834110, -5.491366039468529969 ) ) ;
#395 = EDGE_CURVE ( 'NONE', #5657, #7812, #8127, .T. ) ;
#396 = CARTESIAN_POINT ( 'NONE',  ( -0.7500004053993316600, -12.80066218492906849, -1.250000000000956790 ) ) ;
#397 = CARTESIAN_POINT ( 'NONE',  ( -8.269852985003984358, 24.60806473827915397, -2.008018462792762637 ) ) ;
#398 = ORIENTED_EDGE ( 'NONE', *, *, #4395, .F. ) ;
#399 = B_SPLINE_CURVE_WITH_KNOTS ( 'NONE', 3,
 ( #2280, #579, #5423, #3733, #7706, #6145, #9312, #2956, #3785 ),
 .UNSPECIFIED., .F., .F.,
 ( 4, 1, 2, 2, 4 ),
 ( 0.000000000000000000, 0.2499999999999936717, 0.3749999999999956146, 0.4999999999999975575, 1.000000000000000000 ),
 .UNSPECIFIED. ) ;
#400 = CARTESIAN_POINT ( 'NONE',  ( 5.500000000000001776, 0.8000000000000003775, -1.799999109476430936 ) ) ;
#401 = B_SPLINE_SURFACE_WITH_KNOTS ( 'NONE', 3, 3, ( 
 ( #3308, #2695, #8789, #1708 ),
 ( #4855, #4958, #8110, #1039 ),
 ( #1762, #160, #4909, #5452 ),
 ( #1138, #4295, #2845, #9831 ) ),
 .UNSPECIFIED., .F., .F., .F.,
 ( 4, 4 ),
 ( 4, 4 ),
 ( 0.000000000000000000, 1.000000000000000000 ),
 ( 0.000000000000000000, 1.000000000000000000 ),
 .UNSPECIFIED. ) ;
#402 = CARTESIAN_POINT ( 'NONE',  ( -0.3247944987384449589, 8.736600330856642671, -8.604846265520667004 ) ) ;
#403 = CARTESIAN_POINT ( 'NONE',  ( 0.5000000000000204281, 29.19999999999999574, 5.499999999999997335 ) ) ;
#404 = CARTESIAN_POINT ( 'NONE',  ( -5.466649492601648674, 14.07569503524806009, -2.324304964751930935 ) ) ;
#405 = EDGE_CURVE ( 'NONE', #1300, #2221, #3449, .T. ) ;
#406 = CARTESIAN_POINT ( 'NONE',  ( -3.499999999999978684, 28.36933761370818985, 5.500000000000012434 ) ) ;
#407 = ADVANCED_FACE ( 'NONE', ( #8617 ), #5670, .T. ) ;
#408 = EDGE_CURVE ( 'NONE', #1145, #2335, #7839, .T. ) ;
#409 = CARTESIAN_POINT ( 'NONE',  ( -10.11397378601890651, 23.11061256630886618, 0.1467799142896284437 ) ) ;
#410 = CARTESIAN_POINT ( 'NONE',  ( 1.912435565298216344, 8.999999999999987566, 0.5124355652982069964 ) ) ;
#411 = PRODUCT_DEFINITION_FORMATION_WITH_SPECIFIED_SOURCE ( 'ANY', '', #8233, .NOT_KNOWN. ) ;
#412 = DIRECTION ( 'NONE',  ( 6.927390303594529011E-15, 6.812268371015388678E-16, 1.000000000000000000 ) ) ;
#413 = ORIENTED_EDGE ( 'NONE', *, *, #3824, .T. ) ;
#414 = VECTOR ( 'NONE', #9652, 1000.000000000000000 ) ;
#415 = CARTESIAN_POINT ( 'NONE',  ( 3.418560923038691524, 15.80000000000000071, -5.500000000000013323 ) ) ;
#416 = CARTESIAN_POINT ( 'NONE',  ( -1.399999999999999911, 2.224328248118657037, 0.4666666666666666741 ) ) ;
#417 = CARTESIAN_POINT ( 'NONE',  ( 0.4666666666666664520, 2.224328248118657037, -1.399999999999999911 ) ) ;
#418 = CARTESIAN_POINT ( 'NONE',  ( 3.181400145472635277, -6.811757604403893218, 1.767766952965633909 ) ) ;
#419 = CARTESIAN_POINT ( 'NONE',  ( 5.400837124141509626, 18.51541903827467905, 1.412361122406860625 ) ) ;
#420 = CARTESIAN_POINT ( 'NONE',  ( 1.737222653756480772, 1.176888543661940512, -2.576888543661951303 ) ) ;
#421 = VERTEX_POINT ( 'NONE', #1745 ) ;
#422 = EDGE_CURVE ( 'NONE', #4670, #9050, #97, .T. ) ;
#423 = CARTESIAN_POINT ( 'NONE',  ( -2.718599854527520510, 23.18824239237976670, 1.767766952965985405 ) ) ;
#424 = VERTEX_POINT ( 'NONE', #9656 ) ;
#425 = VERTEX_POINT ( 'NONE', #3917 ) ;
#426 = CARTESIAN_POINT ( 'NONE',  ( 5.500000000000000888, -12.00000000000000178, -9.785609822454688356E-13 ) ) ;
#427 = DIRECTION ( 'NONE',  ( -1.000000000000000000, 6.812268371015365998E-16, 8.898791557299648759E-17 ) ) ;
#428 = VERTEX_POINT ( 'NONE', #7062 ) ;
#429 = CARTESIAN_POINT ( 'NONE',  ( 5.500000000000001776, 14.19999999999999929, 0.5000000000000002220 ) ) ;
#430 = CARTESIAN_POINT ( 'NONE',  ( -1.000000000000006661, -12.00000000000000888, -1.250000000000956790 ) ) ;
#431 = CARTESIAN_POINT ( 'NONE',  ( 5.485577442331210918, 19.92502474453813122, 1.073320396951634281 ) ) ;
#432 = CARTESIAN_POINT ( 'NONE',  ( 0.4643228218649445016, 28.93567717813509077, 5.351778740642718191 ) ) ;
#433 = CARTESIAN_POINT ( 'NONE',  ( -2.666666666666670960, -2.189458828197812235, -1.250000000000949685 ) ) ;
#434 = CARTESIAN_POINT ( 'NONE',  ( -6.049999999999997158, 1.176888543661940734, 2.576888543661952635 ) ) ;
#435 = ADVANCED_FACE ( 'NONE', ( #10237 ), #7888, .F. ) ;
#436 = B_SPLINE_CURVE_WITH_KNOTS ( 'NONE', 3,
 ( #4293, #1187, #3410, #6555, #418, #5163, #8159, #5066, #8317, #9045 ),
 .UNSPECIFIED., .F., .F.,
 ( 4, 2, 2, 2, 4 ),
 ( 0.000000000000000000, 0.2499999999999983069, 0.4999999999999966138, 0.7499999999999983347, 1.000000000000000000 ),
 .UNSPECIFIED. ) ;
#437 = CARTESIAN_POINT ( 'NONE',  ( 2.348276564739493644, 9.649386905260584513, -6.631252224545563401 ) ) ;
#438 = EDGE_CURVE ( 'NONE', #5430, #641, #9502, .T. ) ;
#439 = APPROVAL_DATE_TIME ( #2862, #5593 ) ;
#440 = VERTEX_POINT ( 'NONE', #1639 ) ;
#441 = CARTESIAN_POINT ( 'NONE',  ( -3.499999999999999556, -2.999999999999997335, 0.4166666666657198870 ) ) ;
#442 = ORIENTED_EDGE ( 'NONE', *, *, #6602, .F. ) ;
#443 = CARTESIAN_POINT ( 'NONE',  ( 1.024871130596434421, 4.499999999999995559, 1.775128869403567622 ) ) ;
#444 = CARTESIAN_POINT ( 'NONE',  ( -1.399999999999995248, 2.999999999999999112, 1.400000000000005240 ) ) ;
#445 = CARTESIAN_POINT ( 'NONE',  ( 0.4270526175930071666, 16.02705261759300726, 5.393458920636294174 ) ) ;
#446 = CARTESIAN_POINT ( 'NONE',  ( -3.490625185539522057, -14.03717579849598707, 5.449110424921574491 ) ) ;
#447 = CARTESIAN_POINT ( 'NONE',  ( -5.500000000000020428, -14.19999999999999929, -5.500000000000939693 ) ) ;
#448 = CARTESIAN_POINT ( 'NONE',  ( 1.750000000000000444, 2.257995950664767104, 3.266667104213109685 ) ) ;
#449 = CARTESIAN_POINT ( 'NONE',  ( -0.5268107714717543688, 16.12681077148439357, -5.272108442490225144 ) ) ;
#450 = CARTESIAN_POINT ( 'NONE',  ( -1.833333333333352577, -13.38945882819781374, -5.500000000000953015 ) ) ;
#451 = CARTESIAN_POINT ( 'NONE',  ( -6.478026252521390305, 20.05246047954720012, -1.896616086492836306 ) ) ;
#452 = VERTEX_POINT ( 'NONE', #8721 ) ;
#453 = B_SPLINE_CURVE_WITH_KNOTS ( 'NONE', 3,
 ( #4086, #7233, #8923, #8141 ),
 .UNSPECIFIED., .F., .F.,
 ( 4, 4 ),
 ( 0.000000000000000000, 1.000000000000000000 ),
 .UNSPECIFIED. ) ;
#454 = AXIS2_PLACEMENT_3D ( 'NONE', #2360, #2310, #5455 ) ;
#455 = CARTESIAN_POINT ( 'NONE',  ( 0.3721121937673964597, -0.9721121937674248592, -5.435612987678067221 ) ) ;
#456 = CARTESIAN_POINT ( 'NONE',  ( 4.717766955048542599, -8.487834702559528210, 0.2314001517745303271 ) ) ;
#457 = CARTESIAN_POINT ( 'NONE',  ( 2.500000000000020428, 29.19999999999999574, 5.499999999999992006 ) ) ;
#458 = CARTESIAN_POINT ( 'NONE',  ( 2.666666666666663854, 27.81054117180218554, -1.250000000000009326 ) ) ;
#459 = CARTESIAN_POINT ( 'NONE',  ( 3.337121846616424747, 15.79999999999999893, 5.500000000000000000 ) ) ;
#460 = CARTESIAN_POINT ( 'NONE',  ( -5.500000000000020428, -13.28956664775015462, -5.500000000000939693 ) ) ;
#461 = CARTESIAN_POINT ( 'NONE',  ( 4.166666666666649199, 28.34274729172218343, -5.500000000000015987 ) ) ;
#462 = CARTESIAN_POINT ( 'NONE',  ( -8.327033785023200352, -11.61058829019971661, -1.697514743464556997 ) ) ;
#463 = ORIENTED_EDGE ( 'NONE', *, *, #10019, .T. ) ;
#464 = ORIENTED_EDGE ( 'NONE', *, *, #523, .T. ) ;
#465 = CARTESIAN_POINT ( 'NONE',  ( -0.4999999999999929501, -0.8000000000000003775, 1.833333333332376691 ) ) ;
#466 = CARTESIAN_POINT ( 'NONE',  ( -3.337121845997241376, 29.19999999999999574, -5.499999999999990230 ) ) ;
#467 = CARTESIAN_POINT ( 'NONE',  ( 1.833333333333352577, -1.610541171802185367, 5.499999999999035438 ) ) ;
#468 = EDGE_CURVE ( 'NONE', #9199, #5623, #4785, .T. ) ;
#469 = CARTESIAN_POINT ( 'NONE',  ( -2.474873734153031801, 7.852806514363772195, 6.411980098861143063 ) ) ;
#470 = CARTESIAN_POINT ( 'NONE',  ( -3.500000000000003109, 27.00000000000000000, -1.249999999999987566 ) ) ;
#471 = CARTESIAN_POINT ( 'NONE',  ( 5.794902026879094059, -11.06584026424856049, 1.676025784386258044 ) ) ;
#472 = EDGE_LOOP ( 'NONE', ( #3403, #8469, #6432, #7626 ) ) ;
#473 = CARTESIAN_POINT ( 'NONE',  ( -9.005785088593960097, 26.09482274284855663, 1.071412155184114035 ) ) ;
#474 = CARTESIAN_POINT ( 'NONE',  ( -3.255682023284157900, 29.19999999999999574, 6.050000000000011369 ) ) ;
#475 = VERTEX_POINT ( 'NONE', #2005 ) ;
#476 = ORIENTED_EDGE ( 'NONE', *, *, #7048, .F. ) ;
#477 = CARTESIAN_POINT ( 'NONE',  ( 7.213802902455818788, 21.08155395889278338, -2.056829174571844110 ) ) ;
#478 = CARTESIAN_POINT ( 'NONE',  ( 0.1619801063528085727, 8.145027866537889238, 8.724873735939507213 ) ) ;
#479 = ORIENTED_EDGE ( 'NONE', *, *, #3321, .F. ) ;
#480 = EDGE_CURVE ( 'NONE', #9724, #8312, #300, .T. ) ;
#481 = CARTESIAN_POINT ( 'NONE',  ( 1.399999999999999467, 12.77567175188134208, -1.493333056221223920 ) ) ;
#482 = CARTESIAN_POINT ( 'NONE',  ( 5.500000000000001776, 13.45722949152068004, 2.400000187537226104 ) ) ;
#483 = CARTESIAN_POINT ( 'NONE',  ( -1.749999999999999778, 12.74277050847958392, -3.383333552166436942 ) ) ;
#484 = CARTESIAN_POINT ( 'NONE',  ( 0.5124355652982068854, 8.999999999999987566, -1.912435565298215900 ) ) ;
#485 = CARTESIAN_POINT ( 'NONE',  ( -5.499999999999979572, -14.19999999999999929, 5.499999999999060307 ) ) ;
#486 = CARTESIAN_POINT ( 'NONE',  ( -3.499999999999998668, 17.99999999999998579, -1.249999999999994005 ) ) ;
#487 = VERTEX_POINT ( 'NONE', #6696 ) ;
#488 = CARTESIAN_POINT ( 'NONE',  ( 0.3000003244232587463, -14.19999999999999929, 5.499999999999041655 ) ) ;
#489 = ORIENTED_EDGE ( 'NONE', *, *, #8096, .T. ) ;
#490 = CARTESIAN_POINT ( 'NONE',  ( 1.101388462320242123, -8.494333270302751870, -0.4627092609334915174 ) ) ;
#491 = CARTESIAN_POINT ( 'NONE',  ( -1.775128869403568510, 4.499999999999994671, 1.024871130596434643 ) ) ;
#492 = EDGE_CURVE ( 'NONE', #5135, #1282, #9674, .T. ) ;
#493 = CARTESIAN_POINT ( 'NONE',  ( 3.499999999999998668, -12.81483638439464379, -0.4166666666676385189 ) ) ;
#494 = CARTESIAN_POINT ( 'NONE',  ( 0.1999999999999844402, -0.8000000000000013767, -1.833333333333946324 ) ) ;
#495 = FACE_OUTER_BOUND ( 'NONE', #5285, .T. ) ;
#496 = CARTESIAN_POINT ( 'NONE',  ( -3.874999057538187852, -12.81676922520356321, 1.249999999999054534 ) ) ;
#497 = CARTESIAN_POINT ( 'NONE',  ( 1.096365697601046962, 4.062853860460022837, -7.738287093741965883 ) ) ;
#498 = CARTESIAN_POINT ( 'NONE',  ( 3.536585913170936735, -14.00532333381778649, 2.016666666665694940 ) ) ;
#499 = ORIENTED_EDGE ( 'NONE', *, *, #9690, .F. ) ;
#500 = CARTESIAN_POINT ( 'NONE',  ( -2.799999999999986944, -0.8000000000000124789, 2.016666666665714480 ) ) ;
#501 = CARTESIAN_POINT ( 'NONE',  ( 3.624999685755629475, 27.81548066466381641, 1.249999999999987566 ) ) ;
#502 = DIRECTION ( 'NONE',  ( 0.000000000000000000, -1.000000000000000000, -0.000000000000000000 ) ) ;
#503 = B_SPLINE_CURVE_WITH_KNOTS ( 'NONE', 3,
 ( #8046, #198, #1077, #1179 ),
 .UNSPECIFIED., .F., .F.,
 ( 4, 4 ),
 ( 0.000000000000000000, 1.000000000000000000 ),
 .UNSPECIFIED. ) ;
#504 = CARTESIAN_POINT ( 'NONE',  ( -9.712012039752144332, -5.381169661145818850, -0.5559982250946851057 ) ) ;
#505 = B_SPLINE_CURVE_WITH_KNOTS ( 'NONE', 3,
 ( #5673, #1750, #10107, #3014 ),
 .UNSPECIFIED., .F., .F.,
 ( 4, 4 ),
 ( 0.08026444835024812430, 0.9999999999999998890 ),
 .UNSPECIFIED. ) ;
#506 = LINE ( 'NONE', #5155, #2217 ) ;
#507 = CARTESIAN_POINT ( 'NONE',  ( -5.133524153493757680, 27.00000000000000355, -1.499999999999982458 ) ) ;
#508 = CARTESIAN_POINT ( 'NONE',  ( -8.263984957917369201, -10.53308344917561534, -1.917138812740748044 ) ) ;
#509 = B_SPLINE_CURVE_WITH_KNOTS ( 'NONE', 3,
 ( #9172, #1214, #5290, #5956 ),
 .UNSPECIFIED., .F., .F.,
 ( 4, 4 ),
 ( 0.08026444835024874880, 1.000000000000000000 ),
 .UNSPECIFIED. ) ;
#510 = ORIENTED_EDGE ( 'NONE', *, *, #6283, .T. ) ;
#511 = ORIENTED_EDGE ( 'NONE', *, *, #4508, .T. ) ;
#512 = CARTESIAN_POINT ( 'NONE',  ( 5.500000000000001776, 0.8000000000000003775, 2.400000187519904848 ) ) ;
#513 = CARTESIAN_POINT ( 'NONE',  ( 2.534803012255942178, -1.065196987744047252, -6.050000000000967937 ) ) ;
#514 = CARTESIAN_POINT ( 'NONE',  ( 0.2588236949895781347, -0.8588236949895633465, 5.499999873295685404 ) ) ;
#515 = CARTESIAN_POINT ( 'NONE',  ( 3.536585913170922524, -14.00532333381778649, -1.808942724553624704 ) ) ;
#516 = CARTESIAN_POINT ( 'NONE',  ( -5.499999999999995559, -2.999999999999997335, 1.499999999999060973 ) ) ;
#517 = CARTESIAN_POINT ( 'NONE',  ( -5.500000000000000888, 14.19999999999999929, 1.799999109210933756 ) ) ;
#518 = CARTESIAN_POINT ( 'NONE',  ( 8.274075477627922837, -5.826751511533166727, 2.047901481889197850 ) ) ;
#519 = ORIENTED_EDGE ( 'NONE', *, *, #2389, .F. ) ;
#520 = CARTESIAN_POINT ( 'NONE',  ( 5.499999999999982236, 15.80000000000000071, -5.500000000000018652 ) ) ;
#521 = FACE_OUTER_BOUND ( 'NONE', #8633, .T. ) ;
#522 = ORIENTED_EDGE ( 'NONE', *, *, #7095, .T. ) ;
#523 = EDGE_CURVE ( 'NONE', #4610, #5458, #4106, .T. ) ;
#524 = VERTEX_POINT ( 'NONE', #1224 ) ;
#525 = CARTESIAN_POINT ( 'NONE',  ( 0.5268107714693122112, 28.87318922853068770, -1.757369480836935560 ) ) ;
#526 = CARTESIAN_POINT ( 'NONE',  ( 1.967898641229218981, 3.980049946353452661, -3.835615989959427541 ) ) ;
#527 = ORIENTED_EDGE ( 'NONE', *, *, #9959, .T. ) ;
#528 = CARTESIAN_POINT ( 'NONE',  ( 5.211667961267682614, 1.176888543661940512, -2.576888543661953079 ) ) ;
#529 = CARTESIAN_POINT ( 'NONE',  ( -5.499999999999995559, -12.83066238629180944, 1.499999999999060973 ) ) ;
#530 = CARTESIAN_POINT ( 'NONE',  ( -0.3239562096460432694, 7.714727476611129120, 3.775667804188715948 ) ) ;
#531 = VERTEX_POINT ( 'NONE', #3605 ) ;
#532 = CARTESIAN_POINT ( 'NONE',  ( -5.499999999999993783, 27.00000000000000000, 1.500000000000018874 ) ) ;
#533 = CARTESIAN_POINT ( 'NONE',  ( 5.499999999999997335, 27.00000000000000355, -1.500000000000019318 ) ) ;
#534 = EDGE_CURVE ( 'NONE', #2910, #3625, #8297, .T. ) ;
#535 = EDGE_CURVE ( 'NONE', #2363, #9004, #5772, .T. ) ;
#536 = CARTESIAN_POINT ( 'NONE',  ( 3.255682023284201865, -0.7999999999999986011, 6.049999999999027267 ) ) ;
#537 = VECTOR ( 'NONE', #502, 1000.000000000000000 ) ;
#538 = VERTEX_POINT ( 'NONE', #7482 ) ;
#539 = CARTESIAN_POINT ( 'NONE',  ( 1.000000000000004663, -12.80195074661727439, 1.249999999999037215 ) ) ;
#540 = ORIENTED_EDGE ( 'NONE', *, *, #7281, .F. ) ;
#541 = CARTESIAN_POINT ( 'NONE',  ( -5.500000000000000000, 14.19999999999999929, -5.500000000000000000 ) ) ;
#542 = CARTESIAN_POINT ( 'NONE',  ( -3.499999999999993783, 27.81483638439464201, 1.250000000000012434 ) ) ;
#543 = CARTESIAN_POINT ( 'NONE',  ( -1.024871130596434643, 13.49999999999997513, -1.775128869403568288 ) ) ;
#544 = B_SPLINE_CURVE_WITH_KNOTS ( 'NONE', 3,
 ( #2972, #1373, #6114, #5293 ),
 .UNSPECIFIED., .F., .F.,
 ( 4, 4 ),
 ( 0.000000000000000000, 1.000000000000000000 ),
 .UNSPECIFIED. ) ;
#545 = CARTESIAN_POINT ( 'NONE',  ( -2.534803012255954613, 28.93480301225594431, 1.784029065970722527 ) ) ;
#546 = LINE ( 'NONE', #7673, #4161 ) ;
#547 = CARTESIAN_POINT ( 'NONE',  ( 3.255682769436009760, -14.19999999999999929, 5.499999999999030997 ) ) ;
#548 = CARTESIAN_POINT ( 'NONE',  ( 2.534803012255966603, 16.06519698774403437, 1.784029065970714534 ) ) ;
#549 = CARTESIAN_POINT ( 'NONE',  ( -3.500000000000004441, 16.63066238629181015, -1.833333333333321935 ) ) ;
#550 = CARTESIAN_POINT ( 'NONE',  ( -8.499999999999992895, 27.00000000000000000, 1.500000000000029754 ) ) ;
#551 = ORIENTED_EDGE ( 'NONE', *, *, #7117, .T. ) ;
#552 = LINE ( 'NONE', #9233, #8950 ) ;
#553 = CARTESIAN_POINT ( 'NONE',  ( 2.799999245813516335, 28.38323077479783763, 5.499999999999991118 ) ) ;
#554 = LINE ( 'NONE', #1482, #9950 ) ;
#555 = CARTESIAN_POINT ( 'NONE',  ( -9.530676074843862366, -4.972348250573422668, -0.6887918302289397499 ) ) ;
#556 = CARTESIAN_POINT ( 'NONE',  ( 5.499999999999997335, 17.99999999999999645, -1.500000000000019318 ) ) ;
#557 = EDGE_CURVE ( 'NONE', #7071, #7648, #2625, .T. ) ;
#558 = CARTESIAN_POINT ( 'NONE',  ( -1.000000000000006661, -12.00000000000000888, -1.250000000000956790 ) ) ;
#559 = CARTESIAN_POINT ( 'NONE',  ( -8.273620817032098174, -9.246665075356753860, -2.075725088024451104 ) ) ;
#560 = ADVANCED_FACE ( 'NONE', ( #246 ), #5102, .F. ) ;
#561 = ORIENTED_EDGE ( 'NONE', *, *, #6735, .T. ) ;
#562 = ORIENTED_EDGE ( 'NONE', *, *, #8791, .F. ) ;
#563 = CARTESIAN_POINT ( 'NONE',  ( -3.418560923269598373, -0.8000000000000003775, -5.500000000000947686 ) ) ;
#564 = FACE_OUTER_BOUND ( 'NONE', #8278, .T. ) ;
#565 = CARTESIAN_POINT ( 'NONE',  ( 0.3000003243755338667, -1.600662184929428689, 5.499999999999041655 ) ) ;
#566 = CARTESIAN_POINT ( 'NONE',  ( 5.499999999999993783, 17.99999999999997513, -1.489185737809631371 ) ) ;
#567 = CARTESIAN_POINT ( 'NONE',  ( -1.864912628057084465, 11.42731203699346665, -3.614912669207595908 ) ) ;
#568 = CARTESIAN_POINT ( 'NONE',  ( -0.3482571175349661319, -14.05174288246503700, -5.452154029530758450 ) ) ;
#569 = CARTESIAN_POINT ( 'NONE',  ( -5.211667961267679949, 1.176888543661941178, -2.576888543661952635 ) ) ;
#570 = ORIENTED_EDGE ( 'NONE', *, *, #5292, .T. ) ;
#571 = CARTESIAN_POINT ( 'NONE',  ( -8.690842251397238982, 26.58292829556598846, 1.310533636676908253 ) ) ;
#572 = PLANE ( 'NONE',  #7178 ) ;
#573 = ORIENTED_EDGE ( 'NONE', *, *, #6864, .T. ) ;
#574 = VERTEX_POINT ( 'NONE', #7377 ) ;
#575 = LINE ( 'NONE', #677, #3397 ) ;
#576 = CARTESIAN_POINT ( 'NONE',  ( 5.499999999999997335, 27.76398972809079879, -1.500000000000019318 ) ) ;
#577 = ORIENTED_EDGE ( 'NONE', *, *, #2358, .T. ) ;
#578 = CARTESIAN_POINT ( 'NONE',  ( -8.499999999999992895, 27.91043335224984645, 1.500000000000029976 ) ) ;
#579 = CARTESIAN_POINT ( 'NONE',  ( 2.555695190204513079, 28.95569519020453697, -5.375175072865959969 ) ) ;
#580 = CARTESIAN_POINT ( 'NONE',  ( -1.750000000000000444, 12.76653078505983530, -6.999999999999999112 ) ) ;
#581 = ORIENTED_EDGE ( 'NONE', *, *, #7572, .T. ) ;
#582 = CARTESIAN_POINT ( 'NONE',  ( -3.499999999999993783, -12.00000000000000711, 1.249999999999056088 ) ) ;
#583 = CARTESIAN_POINT ( 'NONE',  ( 3.224391148926941675, -9.009126303931816793, -1.721756710512289290 ) ) ;
#584 = ORIENTED_EDGE ( 'NONE', *, *, #3904, .T. ) ;
#585 = VECTOR ( 'NONE', #5930, 1000.000000000000000 ) ;
#586 = CARTESIAN_POINT ( 'NONE',  ( 3.536585913170909645, -0.9946766661822186162, -6.050000000000972378 ) ) ;
#587 = ORIENTED_EDGE ( 'NONE', *, *, #596, .F. ) ;
#588 = CARTESIAN_POINT ( 'NONE',  ( 0.4999999999999822364, 15.79999999999999893, -5.500000000000002665 ) ) ;
#589 = B_SPLINE_CURVE_WITH_KNOTS ( 'NONE', 3,
 ( #3918, #196, #7223, #1640 ),
 .UNSPECIFIED., .F., .F.,
 ( 4, 4 ),
 ( 0.000000000000000000, 1.000000000000000000 ),
 .UNSPECIFIED. ) ;
#590 = EDGE_CURVE ( 'NONE', #2855, #2330, #8658, .T. ) ;
#591 = ORIENTED_EDGE ( 'NONE', *, *, #1923, .F. ) ;
#592 = CARTESIAN_POINT ( 'NONE',  ( -2.534803012255946175, 16.06519698774405569, 5.352087197912148930 ) ) ;
#593 = CARTESIAN_POINT ( 'NONE',  ( -0.4999999999999787392, 28.39804925338272668, 5.500000000000000888 ) ) ;
#594 = CARTESIAN_POINT ( 'NONE',  ( -1.912435565298212570, 5.999999999999992895, 0.5124355652982210962 ) ) ;
#595 = ADVANCED_FACE ( 'NONE', ( #3553 ), #9686, .F. ) ;
#596 = EDGE_CURVE ( 'NONE', #6972, #2796, #6937, .T. ) ;
#597 = CARTESIAN_POINT ( 'NONE',  ( 0.2293987503215920709, -14.17060124967843926, 5.499999936666521982 ) ) ;
#598 = CARTESIAN_POINT ( 'NONE',  ( 0.2000004864792646608, 15.80000000000000071, 5.499999999999998224 ) ) ;
#599 = CARTESIAN_POINT ( 'NONE',  ( -1.024871130596434421, 4.499999999999995559, -1.775128869403568066 ) ) ;
#600 = VECTOR ( 'NONE', #6385, 1000.000000000000000 ) ;
#601 = CARTESIAN_POINT ( 'NONE',  ( 1.750000000000000444, 2.999999999999997335, 3.150000656319664305 ) ) ;
#602 = CARTESIAN_POINT ( 'NONE',  ( -5.500000000000004441, 29.19999999999999574, -1.833333333333314386 ) ) ;
#603 = DIRECTION ( 'NONE',  ( -1.126443815569355154E-16, 0.000000000000000000, -1.000000000000000000 ) ) ;
#604 = ORIENTED_EDGE ( 'NONE', *, *, #744, .F. ) ;
#605 = EDGE_CURVE ( 'NONE', #5430, #8788, #3977, .T. ) ;
#606 = LINE ( 'NONE', #1324, #2846 ) ;
#607 = CARTESIAN_POINT ( 'NONE',  ( 0.7500004052815760769, 27.80066218492845920, 1.249999999999997558 ) ) ;
#608 = CARTESIAN_POINT ( 'NONE',  ( 2.534803012255951504, -1.065196987744066348, -5.352087197913093064 ) ) ;
#609 = CARTESIAN_POINT ( 'NONE',  ( -6.231946052304710548, -10.29710754711978282, 1.830629885803892520 ) ) ;
#610 = CARTESIAN_POINT ( 'NONE',  ( -5.559436939787831378, 20.35506516027766111, 0.9500033896206178108 ) ) ;
#611 = CARTESIAN_POINT ( 'NONE',  ( -6.500000000000005329, 27.85725270827781586, -1.499999999999977796 ) ) ;
#612 = CARTESIAN_POINT ( 'NONE',  ( 1.833333333333334592, 14.19999999999999929, 1.500000000000000444 ) ) ;
#613 = ORIENTED_EDGE ( 'NONE', *, *, #2742, .F. ) ;
#614 = EDGE_LOOP ( 'NONE', ( #369, #184, #3901, #9927 ) ) ;
#615 = CARTESIAN_POINT ( 'NONE',  ( -1.000000000000004663, -2.999999999999997335, -1.250000000000955680 ) ) ;
#616 = CARTESIAN_POINT ( 'NONE',  ( -5.133524154713113852, -2.179082324434462592, -1.500000000000940359 ) ) ;
#617 = B_SPLINE_CURVE_WITH_KNOTS ( 'NONE', 3,
 ( #6229, #4072, #7837, #9395 ),
 .UNSPECIFIED., .F., .F.,
 ( 4, 4 ),
 ( 0.000000000000000000, 1.000000000000000000 ),
 .UNSPECIFIED. ) ;
#618 = CARTESIAN_POINT ( 'NONE',  ( 1.166666666666686059, -1.606245959209730012, 5.499999999999038103 ) ) ;
#619 = CARTESIAN_POINT ( 'NONE',  ( -0.2000004866349285038, 15.80000000000000071, -5.499999999999998224 ) ) ;
#620 = CARTESIAN_POINT ( 'NONE',  ( -1.833333333333331705, 14.19999999999999929, 5.500000000000000000 ) ) ;
#621 = CARTESIAN_POINT ( 'NONE',  ( -5.500000000000000888, 13.42432824811865899, 1.799999109210933756 ) ) ;
#622 = ADVANCED_FACE ( 'NONE', ( #9691 ), #9512, .F. ) ;
#623 = VERTEX_POINT ( 'NONE', #2554 ) ;
#624 = CARTESIAN_POINT ( 'NONE',  ( -8.499999999999992895, 27.00000000000000000, 1.500000000000029754 ) ) ;
#625 = CARTESIAN_POINT ( 'NONE',  ( -2.670868952996394263, -0.9291310470036194813, -5.464753184264409924 ) ) ;
#626 = ORIENTED_EDGE ( 'NONE', *, *, #7447, .F. ) ;
#627 = ORIENTED_EDGE ( 'NONE', *, *, #8355, .F. ) ;
#628 = CARTESIAN_POINT ( 'NONE',  ( 5.299770058909085257, 1.104883657099769323, -1.495116342900221440 ) ) ;
#629 = CARTESIAN_POINT ( 'NONE',  ( -1.509778985205412427, 11.62465991544225119, -7.247218786136824242 ) ) ;
#630 = ORIENTED_EDGE ( 'NONE', *, *, #293, .F. ) ;
#631 = CARTESIAN_POINT ( 'NONE',  ( 5.482303657795460694, 0.8898011729569212935, -2.289801172956937414 ) ) ;
#632 = CARTESIAN_POINT ( 'NONE',  ( 2.327189129480267127, -6.262597617648586912, -1.721756710491143760 ) ) ;
#633 = CARTESIAN_POINT ( 'NONE',  ( 0.6416916178127399784, 6.838023302574050000, 3.718703724914547593 ) ) ;
#634 = ORIENTED_EDGE ( 'NONE', *, *, #9592, .T. ) ;
#635 = DIRECTION ( 'NONE',  ( -1.000000000000000000, 0.000000000000000000, 3.738171388595839722E-15 ) ) ;
#636 = CARTESIAN_POINT ( 'NONE',  ( -3.255682023284153459, 15.79999999999999893, 6.050000000000011369 ) ) ;
#637 = ORIENTED_EDGE ( 'NONE', *, *, #8640, .T. ) ;
#638 = CARTESIAN_POINT ( 'NONE',  ( -6.231946052304710548, -10.29710754711978282, 1.830629885803892520 ) ) ;
#639 = VERTEX_POINT ( 'NONE', #1058 ) ;
#640 = CARTESIAN_POINT ( 'NONE',  ( -2.586927288289912585, 28.98692728828992671, 5.405742016990718213 ) ) ;
#641 = VERTEX_POINT ( 'NONE', #4211 ) ;
#642 = CARTESIAN_POINT ( 'NONE',  ( -5.499999999999999112, 14.19999999999999929, -2.400000187571293520 ) ) ;
#643 = CARTESIAN_POINT ( 'NONE',  ( -3.874999057196415908, 27.00000000000000355, -1.249999999999986455 ) ) ;
#644 = CARTESIAN_POINT ( 'NONE',  ( 5.857292988299532155, -7.127015190266998701, 0.2718016441357874458 ) ) ;
#645 = CARTESIAN_POINT ( 'NONE',  ( 5.500000000000000888, 14.19999999999999929, 3.500000000000000000 ) ) ;
#646 = CARTESIAN_POINT ( 'NONE',  ( 3.624999685746828515, -2.999999999999997335, -1.250000000000972333 ) ) ;
#647 = CARTESIAN_POINT ( 'NONE',  ( 9.182574270650910364, 19.16431187009392545, -0.9294806633738575963 ) ) ;
#648 = CARTESIAN_POINT ( 'NONE',  ( 5.500000000000007105, -14.19999999999999929, 1.833333333332354265 ) ) ;
#649 = B_SPLINE_SURFACE_WITH_KNOTS ( 'NONE', 1, 3, ( 
 ( #7063, #5566, #1746, #7941, #3247, #6282, #3973, #866, #10238, #9450 ),
 ( #2368, #4894, #2521, #4022, #6386, #8044, #4125, #1693, #9553, #1589 ) ),
 .UNSPECIFIED., .F., .F., .F.,
 ( 2, 2 ),
 ( 4, 2, 2, 2, 4 ),
 ( 0.000000000000000000, 1.000000000000000000 ),
 ( 0.000000000000000000, 0.2499999999999983069, 0.4999999999999966138, 0.7499999999999983347, 1.000000000000000000 ),
 .UNSPECIFIED. ) ;
#650 = B_SPLINE_CURVE_WITH_KNOTS ( 'NONE', 3,
 ( #4837, #6384, #5563, #8720, #9501, #1586, #7939, #7838, #44, #1638 ),
 .UNSPECIFIED., .F., .F.,
 ( 4, 1, 1, 2, 2, 4 ),
 ( 0.000000000000000000, 0.2500000000000000555, 0.3750000000000052180, 0.4375000000000077716, 0.5000000000000103251, 1.000000000000000000 ),
 .UNSPECIFIED. ) ;
#651 = EDGE_CURVE ( 'NONE', #9022, #1282, #9287, .T. ) ;
#652 = CARTESIAN_POINT ( 'NONE',  ( 1.833333333333316162, 29.19999999999999574, -5.500000000000007105 ) ) ;
#653 = ORIENTED_EDGE ( 'NONE', *, *, #9448, .F. ) ;
#654 = CARTESIAN_POINT ( 'NONE',  ( 1.734723475976807094E-15, 15.79999999999999893, 2.802194297727441120E-16 ) ) ;
#655 = CARTESIAN_POINT ( 'NONE',  ( -5.396198578500204235, 13.97926317741951507, 2.420736822580481729 ) ) ;
#656 = EDGE_CURVE ( 'NONE', #1113, #5430, #10030, .T. ) ;
#657 = LINE ( 'NONE', #6850, #3173 ) ;
#658 = CARTESIAN_POINT ( 'NONE',  ( 1.000000000000001554, -2.999999999999997335, 0.4166666666657040663 ) ) ;
#659 = CARTESIAN_POINT ( 'NONE',  ( 3.337121771573771767, 18.64994432161196158, 1.412878232969465797 ) ) ;
#660 = CARTESIAN_POINT ( 'NONE',  ( 1.000000000000005995, 27.68933445121606240, 1.249999999999996669 ) ) ;
#661 = CARTESIAN_POINT ( 'NONE',  ( -1.400000000000000133, 12.00000000000000000, -1.399999999999999911 ) ) ;
#662 = CARTESIAN_POINT ( 'NONE',  ( -0.8360046992585009606, 25.92056411254851156, -1.086004684693996580 ) ) ;
#663 = ORIENTED_EDGE ( 'NONE', *, *, #4494, .F. ) ;
#664 = CARTESIAN_POINT ( 'NONE',  ( -0.3632226310424562232, -0.9632226310424718552, 5.442081228581028718 ) ) ;
#665 = CARTESIAN_POINT ( 'NONE',  ( -5.299770058909086146, 1.104883657099769101, 1.495116342900222106 ) ) ;
#666 = CARTESIAN_POINT ( 'NONE',  ( -1.750000000000000222, 12.00000000000000000, -6.999999999999999112 ) ) ;
#667 = CARTESIAN_POINT ( 'NONE',  ( 2.534803012255989696, -1.065196987744075008, 5.352087197911155059 ) ) ;
#668 = CARTESIAN_POINT ( 'NONE',  ( 5.499999999999982236, 29.19999999999999574, -5.500000000000020428 ) ) ;
#669 = CARTESIAN_POINT ( 'NONE',  ( -5.500000000000000888, 13.42432824811865899, -1.699999406135723312 ) ) ;
#670 = ORIENTED_EDGE ( 'NONE', *, *, #3626, .F. ) ;
#671 = PLANE ( 'NONE',  #9087 ) ;
#672 = VECTOR ( 'NONE', #3789, 1000.000000000000000 ) ;
#673 = DIRECTION ( 'NONE',  ( 1.000000000000000000, -0.000000000000000000, -0.000000000000000000 ) ) ;
#674 = ORIENTED_EDGE ( 'NONE', *, *, #5401, .T. ) ;
#675 = VERTEX_POINT ( 'NONE', #4314 ) ;
#676 = EDGE_CURVE ( 'NONE', #4912, #2917, #4467, .T. ) ;
#677 = CARTESIAN_POINT ( 'NONE',  ( 3.500000000000000444, -12.00000000000000178, -9.718337246056307777E-13 ) ) ;
#678 = CARTESIAN_POINT ( 'NONE',  ( 2.799999245579297913, -14.19999999999999929, -5.500000000000969003 ) ) ;
#679 = EDGE_LOOP ( 'NONE', ( #2812, #9782, #9778, #3002 ) ) ;
#680 = CARTESIAN_POINT ( 'NONE',  ( -4.166666666666645646, 29.19999999999999574, 5.500000000000015099 ) ) ;
#681 = CARTESIAN_POINT ( 'NONE',  ( -3.418560923038689303, -13.37258585062615879, 5.499999999999054090 ) ) ;
#682 = CARTESIAN_POINT ( 'NONE',  ( 5.491468559729593579, 14.12874441008506032, -2.271255589914931594 ) ) ;
#683 = ORIENTED_EDGE ( 'NONE', *, *, #3144, .F. ) ;
#684 = CARTESIAN_POINT ( 'NONE',  ( -8.500000000000003553, 27.00000000000000355, -1.499999999999970468 ) ) ;
#685 = CARTESIAN_POINT ( 'NONE',  ( 8.596450392812601038, -11.87895198674529951, 1.392034911075575421 ) ) ;
#686 = VERTEX_POINT ( 'NONE', #4876 ) ;
#687 = DIRECTION ( 'NONE',  ( -1.000000000000000000, 6.812268371015365998E-16, 6.966450041871726544E-15 ) ) ;
#688 = ORIENTED_EDGE ( 'NONE', *, *, #4702, .F. ) ;
#689 = EDGE_CURVE ( 'NONE', #7576, #4547, #7467, .T. ) ;
#690 = CARTESIAN_POINT ( 'NONE',  ( -5.499999999999998224, 1.542004049333245863, 2.300000374780773349 ) ) ;
#691 = CARTESIAN_POINT ( 'NONE',  ( -2.599999748526315990, 16.61548066466331264, 5.500000000000008882 ) ) ;
#692 = CARTESIAN_POINT ( 'NONE',  ( 5.499999999999979572, -0.8000000000000003775, -5.500000000000978773 ) ) ;
#693 = CARTESIAN_POINT ( 'NONE',  ( -0.8750002027033222385, 27.80130646577318743, 1.250000000000003331 ) ) ;
#694 = CARTESIAN_POINT ( 'NONE',  ( 5.871464751234891644, -7.820313535353423440, -0.2856016217168374505 ) ) ;
#695 = CARTESIAN_POINT ( 'NONE',  ( -5.499999999999993783, -14.19999999999999929, 1.833333333332393789 ) ) ;
#696 = CARTESIAN_POINT ( 'NONE',  ( -1.749999999999999778, 12.00000000000000178, 3.266667103953983187 ) ) ;
#697 = CARTESIAN_POINT ( 'NONE',  ( -5.499999999999999112, 14.19999999999999929, 2.500000000000000444 ) ) ;
#698 = CARTESIAN_POINT ( 'NONE',  ( -5.500000000000000888, 17.16933761370818701, -0.4999999999999810152 ) ) ;
#699 = CARTESIAN_POINT ( 'NONE',  ( 1.750000000000000444, 12.74353696762314669, 3.499999999999999556 ) ) ;
#700 = EDGE_LOOP ( 'NONE', ( #5147, #9052, #2415, #3831, #9757, #4908, #9242, #3590, #5941, #8951, #6186, #4961, #1572, #6492, #9880, #976 ) ) ;
#701 = CARTESIAN_POINT ( 'NONE',  ( -2.500000000000016875, 15.80000000000000071, -5.499999999999992895 ) ) ;
#702 = CARTESIAN_POINT ( 'NONE',  ( -0.1999999999999652056, -14.19999999999999929, 5.499999999999042544 ) ) ;
#703 = DIRECTION ( 'NONE',  ( 0.000000000000000000, -0.000000000000000000, 1.000000000000000000 ) ) ;
#704 = CARTESIAN_POINT ( 'NONE',  ( 7.213802902455830335, -8.918446041107214839, 2.056829174570833807 ) ) ;
#705 = CARTESIAN_POINT ( 'NONE',  ( 6.499999999999996447, -2.142747291722179703, -1.500000000000982103 ) ) ;
#706 = CARTESIAN_POINT ( 'NONE',  ( -5.499999999999979572, 16.71043335224984361, 5.500000000000019540 ) ) ;
#707 = CARTESIAN_POINT ( 'NONE',  ( -0.8357998089788621909, 19.00834382524041644, 1.085799787206806144 ) ) ;
#708 = ORIENTED_EDGE ( 'NONE', *, *, #656, .F. ) ;
#709 = CARTESIAN_POINT ( 'NONE',  ( 4.166666666666649199, 16.65725270827781657, -5.500000000000015987 ) ) ;
#710 = CARTESIAN_POINT ( 'NONE',  ( -1.164846188790620518, -4.085036292177674611, -1.414846168217186895 ) ) ;
#711 = DIRECTION ( 'NONE',  ( 1.000000000000000000, -0.000000000000000000, -0.000000000000000000 ) ) ;
#712 = EDGE_CURVE ( 'NONE', #1808, #2188, #1764, .T. ) ;
#713 = CARTESIAN_POINT ( 'NONE',  ( 3.536585913170937179, 29.00532333381777761, 2.016666666666655061 ) ) ;
#714 = CARTESIAN_POINT ( 'NONE',  ( -3.500000000000006217, -1.630662386291807264, -1.833333333334279391 ) ) ;
#715 = ADVANCED_FACE ( 'NONE', ( #3573 ), #8105, .T. ) ;
#716 = ADVANCED_FACE ( 'NONE', ( #6562 ), #7202, .F. ) ;
#717 = CARTESIAN_POINT ( 'NONE',  ( 5.211667961267637317, 13.82311145633802951, 2.576888543661964182 ) ) ;
#718 = CARTESIAN_POINT ( 'NONE',  ( -2.617953102144177091, -0.9820468978558370976, -5.433483239486318617 ) ) ;
#719 = EDGE_LOOP ( 'NONE', ( #4245, #2837, #786, #9322 ) ) ;
#720 = VERTEX_POINT ( 'NONE', #9786 ) ;
#721 = CARTESIAN_POINT ( 'NONE',  ( -5.794902026879092283, 18.93415973575143951, -1.676025784387217721 ) ) ;
#722 = CARTESIAN_POINT ( 'NONE',  ( 1.636785211679176566, 3.088039000525272471, -7.113214758476352984 ) ) ;
#723 = ORIENTED_EDGE ( 'NONE', *, *, #7357, .F. ) ;
#724 = CARTESIAN_POINT ( 'NONE',  ( -5.377841384725605245, 27.00000000000000355, 1.500000000000018430 ) ) ;
#725 = CARTESIAN_POINT ( 'NONE',  ( -3.499999999999998668, 17.99999999999999645, 1.244260989037282086E-14 ) ) ;
#726 = CARTESIAN_POINT ( 'NONE',  ( 4.833333333333352577, -14.19999999999999929, 5.499999999999023892 ) ) ;
#727 = ADVANCED_FACE ( 'NONE', ( #5895 ), #4964, .F. ) ;
#728 = ORIENTED_EDGE ( 'NONE', *, *, #8330, .T. ) ;
#729 = CARTESIAN_POINT ( 'NONE',  ( -0.9999999999999985567, -12.00000000000000178, 0.4166666666657112272 ) ) ;
#730 = CARTESIAN_POINT ( 'NONE',  ( 0.5000000000000204281, 16.60195074661727332, 5.499999999999997335 ) ) ;
#731 = B_SPLINE_SURFACE_WITH_KNOTS ( 'NONE', 3, 3, ( 
 ( #517, #621, #5314, #8421 ),
 ( #7746, #5165, #3773, #7545 ),
 ( #6916, #7591, #3669, #2215 ),
 ( #6032, #8522, #3618, #8318 ),
 ( #6809, #1241, #2793, #9299 ),
 ( #1445, #4591, #6760, #4440 ),
 ( #9249, #5936, #2994, #1290 ),
 ( #9197, #2065, #10089, #2116 ),
 ( #9933, #669, #4392, #5366 ),
 ( #8368, #9147, #5982, #9981 ) ),
 .UNSPECIFIED., .F., .F., .F.,
 ( 4, 3, 3, 4 ),
 ( 4, 4 ),
 ( -0.09999970307031101624, 0.000000000000000000, 1.000000000000000000, 1.099999703067861878 ),
 ( 0.000000000000000000, 1.000000000000000000 ),
 .UNSPECIFIED. ) ;
#732 = ORIENTED_EDGE ( 'NONE', *, *, #1626, .F. ) ;
#733 = CARTESIAN_POINT ( 'NONE',  ( -8.303555046779104387, -3.429316016013624235, 1.695028662479751702 ) ) ;
#734 = B_SPLINE_CURVE_WITH_KNOTS ( 'NONE', 3,
 ( #1159, #3489, #9019, #4364, #7566, #8186, #285, #9067, #4316, #2087, #1944, #6625, #9741, #8238 ),
 .UNSPECIFIED., .F., .F.,
 ( 4, 2, 2, 2, 2, 2, 4 ),
 ( 0.000000000000000000, 0.2498696083533093193, 0.3748044125299639928, 0.4997392167066186386, 0.7498696083533092915, 0.8749348041766547013, 1.000000000000000000 ),
 .UNSPECIFIED. ) ;
#735 = EDGE_LOOP ( 'NONE', ( #10029, #1332, #1608, #9334 ) ) ;
#736 = CARTESIAN_POINT ( 'NONE',  ( 0.3182564178660620136, -14.08174358213392807, -5.476955305115047246 ) ) ;
#737 = CARTESIAN_POINT ( 'NONE',  ( -5.499999999999998224, 1.551201573435372350, 3.500000000000000000 ) ) ;
#738 = LINE ( 'NONE', #3891, #4890 ) ;
#739 = CARTESIAN_POINT ( 'NONE',  ( 6.500000000000007994, 17.14274729172218059, 1.499999999999977351 ) ) ;
#740 = LINE ( 'NONE', #3893, #2595 ) ;
#741 = CARTESIAN_POINT ( 'NONE',  ( -1.750000000000000444, 12.76653078505983530, -6.999999999999999112 ) ) ;
#742 = DIRECTION ( 'NONE',  ( 3.580469254416129843E-15, 0.000000000000000000, 1.000000000000000000 ) ) ;
#743 = CARTESIAN_POINT ( 'NONE',  ( -2.348472291648751042, 6.003339509387862094, 5.122282078409471140 ) ) ;
#744 = EDGE_CURVE ( 'NONE', #4241, #5478, #5450, .T. ) ;
#745 = EDGE_CURVE ( 'NONE', #3989, #2070, #9161, .T. ) ;
#746 = B_SPLINE_CURVE_WITH_KNOTS ( 'NONE', 3,
 ( #9631, #70, #9735, #8854 ),
 .UNSPECIFIED., .F., .F.,
 ( 4, 4 ),
 ( 0.000000000000000000, 1.000000000000000000 ),
 .UNSPECIFIED. ) ;
#747 = CARTESIAN_POINT ( 'NONE',  ( -0.3000003242787639968, -14.19999999999999929, 5.499999999999042544 ) ) ;
#748 = CARTESIAN_POINT ( 'NONE',  ( 5.500000000000007105, 27.00000000000000000, 1.499999999999980682 ) ) ;
#749 = CARTESIAN_POINT ( 'NONE',  ( 0.4999999999999822364, 29.19999999999999574, -5.500000000000002665 ) ) ;
#750 = EDGE_LOOP ( 'NONE', ( #2216, #570, #476, #3157 ) ) ;
#751 = CARTESIAN_POINT ( 'NONE',  ( -3.749999371455804642, 17.99999999999999645, -1.249999999999986899 ) ) ;
#752 = CARTESIAN_POINT ( 'NONE',  ( -5.491468559813686312, 14.12874441033693707, 2.271255589663063734 ) ) ;
#753 = CARTESIAN_POINT ( 'NONE',  ( -3.536585913170948281, 29.00532333381778116, -5.426828173658127419 ) ) ;
#754 = CARTESIAN_POINT ( 'NONE',  ( 3.499999999999997780, 27.00000000000000000, -1.250000000000011990 ) ) ;
#755 = CARTESIAN_POINT ( 'NONE',  ( 3.536585913170954054, 15.99467666618221706, 6.049999999999990052 ) ) ;
#756 = VECTOR ( 'NONE', #6873, 1000.000000000000000 ) ;
#757 = CARTESIAN_POINT ( 'NONE',  ( -5.499999999999999112, 18.00000000000000000, 1.939254729643000882E-14 ) ) ;
#758 = CARTESIAN_POINT ( 'NONE',  ( 3.444734213726584837, -14.06897991984159724, 5.468521881010066643 ) ) ;
#759 = B_SPLINE_CURVE_WITH_KNOTS ( 'NONE', 3,
 ( #1516, #4662, #6988, #1421 ),
 .UNSPECIFIED., .F., .F.,
 ( 4, 4 ),
 ( 0.000000000000000000, 1.000000000000000000 ),
 .UNSPECIFIED. ) ;
#760 = LINE ( 'NONE', #3911, #3719 ) ;
#761 = ORIENTED_EDGE ( 'NONE', *, *, #7906, .T. ) ;
#762 = CARTESIAN_POINT ( 'NONE',  ( 1.000000000000005995, 17.19804925338272383, 1.249999999999996669 ) ) ;
#763 = CARTESIAN_POINT ( 'NONE',  ( 5.500000000000001776, 14.19999999999999929, 1.500000000000000222 ) ) ;
#764 = CARTESIAN_POINT ( 'NONE',  ( 3.500000000000006217, -0.8000000000000003775, 1.833333333332362480 ) ) ;
#765 = CARTESIAN_POINT ( 'NONE',  ( -2.500000000000004441, 15.80000000000000071, -1.833333333333325488 ) ) ;
#766 = APPLICATION_CONTEXT ( 'configuration controlled 3d designs of mechanical parts and assemblies' ) ;
#767 = CARTESIAN_POINT ( 'NONE',  ( 3.255682023284156568, -14.19999999999999929, -5.500000000000969891 ) ) ;
#768 = CARTESIAN_POINT ( 'NONE',  ( -5.500000000000000888, 0.8000000000000003775, -3.499999999999999556 ) ) ;
#769 = CARTESIAN_POINT ( 'NONE',  ( -3.292246422941966788, -4.497670613763819603, 1.544650701700068351 ) ) ;
#770 = ORIENTED_EDGE ( 'NONE', *, *, #4685, .F. ) ;
#771 = EDGE_LOOP ( 'NONE', ( #2086, #2915, #2738, #10188 ) ) ;
#772 = CARTESIAN_POINT ( 'NONE',  ( -2.250000000000004441, -12.00000000000000178, -1.250000000000951239 ) ) ;
#773 = EDGE_CURVE ( 'NONE', #2987, #4375, #3474, .T. ) ;
#774 = CARTESIAN_POINT ( 'NONE',  ( -2.534803012255951948, -1.065196987744037926, 1.784029065969764183 ) ) ;
#775 = ORIENTED_EDGE ( 'NONE', *, *, #5445, .T. ) ;
#776 = CARTESIAN_POINT ( 'NONE',  ( -1.000000000000004663, -2.999999999999999112, -1.250000000000955680 ) ) ;
#777 = CARTESIAN_POINT ( 'NONE',  ( 1.166666666666687391, 29.19999999999999574, 5.499999999999994671 ) ) ;
#778 = CARTESIAN_POINT ( 'NONE',  ( 7.654875857169377795, 23.22295008406363692, 2.114140207887736267 ) ) ;
#779 = ORIENTED_EDGE ( 'NONE', *, *, #243, .T. ) ;
#780 = B_SPLINE_CURVE_WITH_KNOTS ( 'NONE', 3,
 ( #971, #4230, #1128, #7855 ),
 .UNSPECIFIED., .F., .F.,
 ( 4, 4 ),
 ( 0.000000000000000000, 1.000000000000000000 ),
 .UNSPECIFIED. ) ;
#781 = CARTESIAN_POINT ( 'NONE',  ( 5.295698880268459696, 13.88153788788209475, 2.518462112117894502 ) ) ;
#782 = CARTESIAN_POINT ( 'NONE',  ( 10.11305611157339435, -8.731419750766086452, 0.2683104095977250081 ) ) ;
#783 = ORIENTED_EDGE ( 'NONE', *, *, #8920, .F. ) ;
#784 = CARTESIAN_POINT ( 'NONE',  ( -4.833333333333312609, -0.8000000000000003775, 5.499999999999058531 ) ) ;
#785 = EDGE_CURVE ( 'NONE', #6561, #3012, #5094, .T. ) ;
#786 = ORIENTED_EDGE ( 'NONE', *, *, #3469, .T. ) ;
#787 = CARTESIAN_POINT ( 'NONE',  ( -3.536585913170951834, -14.00532333381777939, -5.426828173659082211 ) ) ;
#788 = CARTESIAN_POINT ( 'NONE',  ( 3.303209185260877145, 15.83293806095193901, -5.499999932630823096 ) ) ;
#789 = CARTESIAN_POINT ( 'NONE',  ( -3.500000000000016875, 16.63066238629181015, -5.499999999999989342 ) ) ;
#790 = CARTESIAN_POINT ( 'NONE',  ( -0.6250006078654674058, 17.99999999999999645, 1.250000000000002442 ) ) ;
#791 = CARTESIAN_POINT ( 'NONE',  ( 8.500000000000005329, -12.00000000000000000, 1.499999999999010347 ) ) ;
#792 = CARTESIAN_POINT ( 'NONE',  ( -0.2000004865632889484, 28.39998209591449196, -5.500000000000000888 ) ) ;
#793 = CARTESIAN_POINT ( 'NONE',  ( 6.971719601645790299, -5.823543312518374648, -2.017598505316270607 ) ) ;
#794 = CARTESIAN_POINT ( 'NONE',  ( -8.499999999999998224, -12.00000000000000178, 0.4999999999990711874 ) ) ;
#795 = DIRECTION ( 'NONE',  ( 1.000000000000000000, -0.000000000000000000, -3.738171388595839722E-15 ) ) ;
#796 = CARTESIAN_POINT ( 'NONE',  ( -3.499999999999996447, -12.00000000000000178, 1.249999999999053202 ) ) ;
#797 = CARTESIAN_POINT ( 'NONE',  ( 8.273620817032099950, 20.75333492464324436, 2.075725088023493203 ) ) ;
#798 = CARTESIAN_POINT ( 'NONE',  ( 5.500000000000005329, -12.83066238629180944, 1.499999999999021449 ) ) ;
#799 = ORIENTED_EDGE ( 'NONE', *, *, #5571, .F. ) ;
#800 = EDGE_CURVE ( 'NONE', #4888, #7563, #2256, .T. ) ;
#801 = CARTESIAN_POINT ( 'NONE',  ( -1.833333333333350135, 16.61054117180218270, -5.499999999999995559 ) ) ;
#802 = CARTESIAN_POINT ( 'NONE',  ( -1.166666666666686059, -14.19999999999999929, -5.500000000000953904 ) ) ;
#803 = CARTESIAN_POINT ( 'NONE',  ( 0.9999999999999974465, 27.00000000000000000, -1.250000000000003553 ) ) ;
#804 = CARTESIAN_POINT ( 'NONE',  ( -2.599999748604620464, -0.8000000000000003775, -5.500000000000949463 ) ) ;
#805 = CARTESIAN_POINT ( 'NONE',  ( -7.215379374379364386, 23.86714626649456150, 2.058735478330258495 ) ) ;
#806 = CARTESIAN_POINT ( 'NONE',  ( 5.255682769451218483, -2.999999999999997335, -1.500000000000977662 ) ) ;
#807 = CARTESIAN_POINT ( 'NONE',  ( 3.351076537485475182, -14.13388811381620336, 5.491964967358863525 ) ) ;
#808 = CARTESIAN_POINT ( 'NONE',  ( -1.557184646812284967, 19.80853881477921519, -1.544650701679010751 ) ) ;
#809 = VERTEX_POINT ( 'NONE', #2702 ) ;
#810 = CARTESIAN_POINT ( 'NONE',  ( 3.418560923038691524, 16.62741414937384121, -5.500000000000013323 ) ) ;
#811 = CARTESIAN_POINT ( 'NONE',  ( 0.1999999999999939604, 15.79999999999999893, 2.016666666666664831 ) ) ;
#812 = B_SPLINE_SURFACE_WITH_KNOTS ( 'NONE', 1, 3, ( 
 ( #4217, #5607, #6529, #958 ),
 ( #4115, #9698, #7368, #291 ) ),
 .UNSPECIFIED., .F., .F., .F.,
 ( 2, 2 ),
 ( 4, 4 ),
 ( 0.000000000000000000, 1.000000000000000000 ),
 ( 0.001169541519611535943, 0.01326954151961153537 ),
 .UNSPECIFIED. ) ;
#813 = CARTESIAN_POINT ( 'NONE',  ( 5.500000000000020428, 29.19999999999999574, 5.499999999999978684 ) ) ;
#814 = CARTESIAN_POINT ( 'NONE',  ( -7.000000000000051514, -12.00000000000003375, -7.010814262191316537 ) ) ;
#815 = CARTESIAN_POINT ( 'NONE',  ( 3.351025221406243482, -14.13392367773532143, -5.493568898250494215 ) ) ;
#816 = CARTESIAN_POINT ( 'NONE',  ( -5.500000000000000888, 1.542004049336632487, -2.300000375222678528 ) ) ;
#817 = B_SPLINE_CURVE_WITH_KNOTS ( 'NONE', 1,
 ( #3848, #1471 ),
 .UNSPECIFIED., .F., .F.,
 ( 2, 2 ),
 ( 0.000000000000000000, 1.000000000000000000 ),
 .UNSPECIFIED. ) ;
#818 = CARTESIAN_POINT ( 'NONE',  ( -3.500000000000004441, -2.999999999999999112, -1.250000000000946798 ) ) ;
#819 = ORIENTED_EDGE ( 'NONE', *, *, #4092, .T. ) ;
#820 = ORIENTED_EDGE ( 'NONE', *, *, #5881, .T. ) ;
#821 = CARTESIAN_POINT ( 'NONE',  ( 6.050000000000002487, 14.19999999999999929, -1.800000000000017586 ) ) ;
#822 = CARTESIAN_POINT ( 'NONE',  ( 3.337760185871082363, 26.24709327468912434, -1.412239822549835822 ) ) ;
#823 = CARTESIAN_POINT ( 'NONE',  ( -1.106164182508926785, -6.569896670672609851, 0.4627092609832340608 ) ) ;
#824 = CARTESIAN_POINT ( 'NONE',  ( -5.499999999999978684, 15.80000000000000071, 5.500000000000018652 ) ) ;
#825 = B_SPLINE_SURFACE_WITH_KNOTS ( 'NONE', 1, 3, ( 
 ( #5650, #5493, #1674, #1725, #1570, #2502, #8705, #27, #73, #6417, #6466, #1620, #4820, #4055 ),
 ( #748, #6263, #5597, #8753, #128, #9481, #3326, #4003, #797, #5546, #9428, #4105, #9586, #7148 ) ),
 .UNSPECIFIED., .F., .F., .F.,
 ( 2, 2 ),
 ( 4, 2, 2, 2, 2, 2, 4 ),
 ( 0.000000000000000000, 1.000000000000000000 ),
 ( 0.000000000000000000, 0.2498696083533093193, 0.3748044125299639928, 0.4997392167066186386, 0.7498696083533092915, 0.8749348041766547013, 1.000000000000000000 ),
 .UNSPECIFIED. ) ;
#826 = CARTESIAN_POINT ( 'NONE',  ( -3.255682023284171667, -14.19999999999999929, 1.833333333332558546 ) ) ;
#827 = CARTESIAN_POINT ( 'NONE',  ( -2.395718978191290205, 9.118943788724692467, 6.614968533158680941 ) ) ;
#828 = ORIENTED_EDGE ( 'NONE', *, *, #4529, .T. ) ;
#829 = CARTESIAN_POINT ( 'NONE',  ( 8.500000000000001776, -12.00000000000003197, -1.510814262191365831 ) ) ;
#830 = ORIENTED_EDGE ( 'NONE', *, *, #6866, .T. ) ;
#831 = EDGE_CURVE ( 'NONE', #9521, #3412, #9053, .T. ) ;
#832 = ORIENTED_EDGE ( 'NONE', *, *, #2991, .T. ) ;
#833 = CARTESIAN_POINT ( 'NONE',  ( -1.399999999999994804, 11.99999999999997868, 1.400000000000005018 ) ) ;
#834 = CARTESIAN_POINT ( 'NONE',  ( 5.299770058909050618, 13.89511634290020403, -1.495116342900220996 ) ) ;
#835 = CARTESIAN_POINT ( 'NONE',  ( -5.500000000000004441, 17.99999999999999645, -1.499999999999981126 ) ) ;
#836 = CARTESIAN_POINT ( 'NONE',  ( -3.351025221406240817, 15.86607632226467324, 5.493568898249534094 ) ) ;
#837 = CARTESIAN_POINT ( 'NONE',  ( -3.749999371590954311, -2.183875055066598847, 1.249999999999054090 ) ) ;
#838 = CARTESIAN_POINT ( 'NONE',  ( -5.499999999999995559, -2.169337613708190560, 1.499999999999060973 ) ) ;
#839 = CARTESIAN_POINT ( 'NONE',  ( 5.500000000000000888, 14.19999999999999929, -5.500000000000000888 ) ) ;
#840 = EDGE_CURVE ( 'NONE', #7648, #10095, #575, .T. ) ;
#841 = CARTESIAN_POINT ( 'NONE',  ( -3.351025221477111682, -0.8660763223137648570, -5.493568898236144804 ) ) ;
#842 = DIRECTION ( 'NONE',  ( 0.000000000000000000, 1.000000000000000000, 0.000000000000000000 ) ) ;
#843 = B_SPLINE_CURVE_WITH_KNOTS ( 'NONE', 3,
 ( #8415, #6027, #8265, #6705, #2890, #5977, #9874, #6128, #4434, #8462 ),
 .UNSPECIFIED., .F., .F.,
 ( 4, 2, 2, 2, 4 ),
 ( 0.000000000000000000, 0.2499999999999983069, 0.4999999999999966138, 0.7499999999999983347, 1.000000000000000000 ),
 .UNSPECIFIED. ) ;
#844 = EDGE_CURVE ( 'NONE', #2997, #7441, #1702, .T. ) ;
#845 = EDGE_CURVE ( 'NONE', #6606, #1198, #7745, .T. ) ;
#846 = CARTESIAN_POINT ( 'NONE',  ( -1.166666666666646535, -14.19999999999999929, 5.499999999999046096 ) ) ;
#847 = CARTESIAN_POINT ( 'NONE',  ( 2.586925624631938980, -13.98692562463192424, 5.405740431437044968 ) ) ;
#848 = CARTESIAN_POINT ( 'NONE',  ( -5.499999999999998224, 0.8000000000000003775, 2.500000000000000444 ) ) ;
#849 = ORIENTED_EDGE ( 'NONE', *, *, #4257, .F. ) ;
#850 = LINE ( 'NONE', #8759, #45 ) ;
#851 = VECTOR ( 'NONE', #5364, 1000.000000000000000 ) ;
#852 = CARTESIAN_POINT ( 'NONE',  ( -2.500000000000016875, 16.61483638439464272, -5.499999999999992895 ) ) ;
#853 = CARTESIAN_POINT ( 'NONE',  ( -5.499999999999995559, -12.00000000000000178, 1.499999999999060973 ) ) ;
#854 = CARTESIAN_POINT ( 'NONE',  ( 2.800000000000014921, -14.19999999999999929, 5.499999999999030109 ) ) ;
#855 = CARTESIAN_POINT ( 'NONE',  ( 8.499999999999994671, -2.999999999999999112, -1.500000000000989653 ) ) ;
#856 = CARTESIAN_POINT ( 'NONE',  ( -8.261716625020220306, 19.06204710589772233, 1.851565938969294223 ) ) ;
#857 = EDGE_CURVE ( 'NONE', #6499, #7261, #2801, .T. ) ;
#858 = LINE ( 'NONE', #757, #5506 ) ;
#859 = CARTESIAN_POINT ( 'NONE',  ( -3.931406333298066436, 19.26796096436027383, -0.8902809894324293927 ) ) ;
#860 = CARTESIAN_POINT ( 'NONE',  ( -1.164506899234903914, 19.01022696458502281, -1.414506868622585456 ) ) ;
#861 = ORIENTED_EDGE ( 'NONE', *, *, #6159, .T. ) ;
#862 = CARTESIAN_POINT ( 'NONE',  ( 5.133524153674189350, 17.17908232446209027, -1.500000000000017986 ) ) ;
#863 = CARTESIAN_POINT ( 'NONE',  ( -0.2000004864792635229, -14.19999999999999929, -5.500000000000957456 ) ) ;
#864 = CARTESIAN_POINT ( 'NONE',  ( 5.499999999999999112, -2.169337613708190560, -0.5000000000009786616 ) ) ;
#865 = CARTESIAN_POINT ( 'NONE',  ( 5.499999999999997335, 27.00000000000000000, -1.500000000000019318 ) ) ;
#866 = CARTESIAN_POINT ( 'NONE',  ( 1.557184646812286966, -10.19146118522077948, 1.544650701678051519 ) ) ;
#867 = ADVANCED_FACE ( 'NONE', ( #1298 ), #9601, .T. ) ;
#868 = EDGE_CURVE ( 'NONE', #1605, #360, #3558, .T. ) ;
#869 = CARTESIAN_POINT ( 'NONE',  ( -5.211667961267636429, 13.82311145633802951, 2.576888543661962849 ) ) ;
#870 = DIRECTION ( 'NONE',  ( -2.335482052377306751E-16, -6.812268371015388678E-16, -1.000000000000000000 ) ) ;
#871 = ORIENTED_EDGE ( 'NONE', *, *, #800, .T. ) ;
#872 = EDGE_LOOP ( 'NONE', ( #2632, #8414, #6932, #9139 ) ) ;
#873 = CARTESIAN_POINT ( 'NONE',  ( 2.016666666666672825, 14.19999999999998508, -1.800000000000016920 ) ) ;
#874 = AXIS2_PLACEMENT_3D ( 'NONE', #9596, #8971, #8765 ) ;
#875 = CARTESIAN_POINT ( 'NONE',  ( -2.534803012255985699, -1.065196987744055912, -5.352087197913093064 ) ) ;
#876 = FACE_OUTER_BOUND ( 'NONE', #3922, .T. ) ;
#877 = CARTESIAN_POINT ( 'NONE',  ( 8.500000000000007105, 27.00000000000000355, 1.499999999999970912 ) ) ;
#878 = CARTESIAN_POINT ( 'NONE',  ( 5.133524154713115628, 27.82091767556553563, 1.499999999999982014 ) ) ;
#879 = CARTESIAN_POINT ( 'NONE',  ( 6.971719601645805398, 24.17645668748162535, 2.017598505315262525 ) ) ;
#880 = ORIENTED_EDGE ( 'NONE', *, *, #6721, .T. ) ;
#881 = CARTESIAN_POINT ( 'NONE',  ( 1.166666666666687169, 16.60624595920972268, 5.499999999999994671 ) ) ;
#882 = ORIENTED_EDGE ( 'NONE', *, *, #1661, .T. ) ;
#883 = ORIENTED_EDGE ( 'NONE', *, *, #1001, .F. ) ;
#884 = ORIENTED_EDGE ( 'NONE', *, *, #1758, .F. ) ;
#885 = FACE_OUTER_BOUND ( 'NONE', #987, .T. ) ;
#886 = CARTESIAN_POINT ( 'NONE',  ( -4.717766950884352717, -6.512165297440520639, -0.2314001517763017712 ) ) ;
#887 = CARTESIAN_POINT ( 'NONE',  ( 5.491555345982005676, -5.084523764785738642, 1.065753885063441597 ) ) ;
#888 = CARTESIAN_POINT ( 'NONE',  ( -0.6250006078654674058, 17.19998209591623706, 1.250000000000002442 ) ) ;
#889 = CARTESIAN_POINT ( 'NONE',  ( -0.2000004866349285038, 15.80000000000000071, -5.499999999999998224 ) ) ;
#890 = CARTESIAN_POINT ( 'NONE',  ( -2.500000000000016875, 29.19999999999999574, -5.499999999999992895 ) ) ;
#891 = FACE_OUTER_BOUND ( 'NONE', #3663, .T. ) ;
#892 = CARTESIAN_POINT ( 'NONE',  ( 5.500000000000001776, 14.19999999999999929, -2.500000000000000444 ) ) ;
#893 = CARTESIAN_POINT ( 'NONE',  ( -5.499999999999998224, 14.19999999999999929, 4.500000000000000000 ) ) ;
#894 = APPROVAL_PERSON_ORGANIZATION ( #4208, #5593, #281 ) ;
#895 = CARTESIAN_POINT ( 'NONE',  ( -5.499999999999991118, 0.8000000000000003775, 2.400000187390446182 ) ) ;
#896 = CARTESIAN_POINT ( 'NONE',  ( 2.016666666666671937, 14.19999999999999751, 1.800000000000010258 ) ) ;
#897 = B_SPLINE_SURFACE_WITH_KNOTS ( 'NONE', 3, 3, ( 
 ( #3289, #4784, #4073, #3140 ),
 ( #764, #3196, #8825, #4736 ),
 ( #142, #9605, #864, #7989 ),
 ( #9550, #7887, #7221, #2315 ) ),
 .UNSPECIFIED., .F., .F., .F.,
 ( 4, 4 ),
 ( 4, 4 ),
 ( 0.000000000000000000, 1.000000000000000000 ),
 ( 0.000000000000000000, 1.000000000000000000 ),
 .UNSPECIFIED. ) ;
#898 = VECTOR ( 'NONE', #7156, 1000.000000000000000 ) ;
#899 = CARTESIAN_POINT ( 'NONE',  ( 2.799999245746979781, -14.19999999999999929, 5.499999999999031886 ) ) ;
#900 = B_SPLINE_CURVE_WITH_KNOTS ( 'NONE', 3,
 ( #9840, #7350, #5993, #8279 ),
 .UNSPECIFIED., .F., .F.,
 ( 4, 4 ),
 ( 0.000000000000000000, 1.000000000000000000 ),
 .UNSPECIFIED. ) ;
#901 = EDGE_CURVE ( 'NONE', #5215, #7290, #9099, .T. ) ;
#902 = EDGE_CURVE ( 'NONE', #349, #6371, #9205, .T. ) ;
#903 = CARTESIAN_POINT ( 'NONE',  ( -4.166666666666645646, 16.65725270827781657, 5.500000000000015099 ) ) ;
#904 = CARTESIAN_POINT ( 'NONE',  ( -0.7500004055290520055, 17.99999999999999645, -1.249999999999997335 ) ) ;
#905 = ORIENTED_EDGE ( 'NONE', *, *, #7253, .F. ) ;
#906 = CARTESIAN_POINT ( 'NONE',  ( -5.370164602592899072, 13.95417210772091821, -1.554172107720937168 ) ) ;
#907 = CARTESIAN_POINT ( 'NONE',  ( 2.799999999999989608, -14.20000000000000284, -1.833333333333498461 ) ) ;
#908 = CARTESIAN_POINT ( 'NONE',  ( -3.337121846616254217, -13.37583408752263381, -5.500000000000947686 ) ) ;
#909 = CARTESIAN_POINT ( 'NONE',  ( -1.833333333333332593, 13.42432824811865899, -1.499999999999999556 ) ) ;
#910 = VECTOR ( 'NONE', #412, 1000.000000000000000 ) ;
#911 = CARTESIAN_POINT ( 'NONE',  ( 5.377841384725607021, -2.999999999999997335, -1.500000000000978106 ) ) ;
#912 = CARTESIAN_POINT ( 'NONE',  ( -5.500000000000007105, -0.8000000000000003775, -1.833333333334272952 ) ) ;
#913 = B_SPLINE_SURFACE_WITH_KNOTS ( 'NONE', 3, 3, ( 
 ( #9483, #1571, #6215, #3900 ),
 ( #7872, #8505, #4723, #1476 ),
 ( #4621, #4573, #7923, #10119 ),
 ( #7778, #6264, #699, #28 ) ),
 .UNSPECIFIED., .F., .F., .F.,
 ( 4, 4 ),
 ( 4, 4 ),
 ( 0.000000000000000000, 1.000000000000000000 ),
 ( 0.000000000000000000, 1.000000000000000000 ),
 .UNSPECIFIED. ) ;
#914 = CARTESIAN_POINT ( 'NONE',  ( -5.499999890365550925, 14.17290789594143696, 1.772907895941445933 ) ) ;
#915 = ADVANCED_FACE ( 'NONE', ( #2126 ), #6620, .F. ) ;
#916 = EDGE_LOOP ( 'NONE', ( #8790, #1042, #7400, #317, #9404, #260 ) ) ;
#917 = CARTESIAN_POINT ( 'NONE',  ( 0.5268107714693167631, 16.12681077146933362, -2.016666666666667052 ) ) ;
#918 = CARTESIAN_POINT ( 'NONE',  ( 0.000000000000000000, -0.8000000000000003775, -9.593020822151743232E-13 ) ) ;
#919 = CARTESIAN_POINT ( 'NONE',  ( -8.499999999999994671, -12.00000000000000000, 1.489185737808694343 ) ) ;
#920 = CARTESIAN_POINT ( 'NONE',  ( 5.499999999999992895, -0.8000000000000003775, -1.833333333334312698 ) ) ;
#921 = CARTESIAN_POINT ( 'NONE',  ( -5.500000000000000888, 0.8000000000000003775, -5.500000000000000888 ) ) ;
#922 = CARTESIAN_POINT ( 'NONE',  ( 5.133524154552641328, -12.82091767556126705, -1.500000000000977440 ) ) ;
#923 = ORIENTED_EDGE ( 'NONE', *, *, #8065, .T. ) ;
#924 = ORIENTED_EDGE ( 'NONE', *, *, #9251, .T. ) ;
#925 = CARTESIAN_POINT ( 'NONE',  ( -3.500000000000001332, -12.00000000000000178, -0.4166666666676134834 ) ) ;
#926 = CARTESIAN_POINT ( 'NONE',  ( 2.458920480436138423, 8.152669679171857808, 5.867639352922886964 ) ) ;
#927 = CARTESIAN_POINT ( 'NONE',  ( 4.443835796150723105, 24.27821690446151237, 0.4627092609844276061 ) ) ;
#928 = CARTESIAN_POINT ( 'NONE',  ( -3.292815373434383464, -10.58904940877301470, -1.544650701680569949 ) ) ;
#929 = ADVANCED_FACE ( 'NONE', ( #3149 ), #4797, .F. ) ;
#930 = DIRECTION ( 'NONE',  ( 1.000000000000000000, -0.000000000000000000, -0.000000000000000000 ) ) ;
#931 = CARTESIAN_POINT ( 'NONE',  ( -2.617953413322174239, 29.01795341332214306, -5.433483504460280500 ) ) ;
#932 = CARTESIAN_POINT ( 'NONE',  ( 3.337121846290514782, -14.19999999999999929, 5.499999999999030109 ) ) ;
#933 = ORIENTED_EDGE ( 'NONE', *, *, #9375, .T. ) ;
#934 = LINE ( 'NONE', #4139, #6435 ) ;
#935 = ORIENTED_EDGE ( 'NONE', *, *, #8758, .F. ) ;
#936 = ORIENTED_EDGE ( 'NONE', *, *, #6200, .F. ) ;
#937 = B_SPLINE_CURVE_WITH_KNOTS ( 'NONE', 3,
 ( #8204, #2678, #7951, #4748, #5825, #4280, #1603, #7074 ),
 .UNSPECIFIED., .F., .F.,
 ( 4, 2, 2, 4 ),
 ( 0.000000000000000000, 0.2499999999999997224, 0.4999999999999994449, 1.000000000000000000 ),
 .UNSPECIFIED. ) ;
#938 = ORIENTED_EDGE ( 'NONE', *, *, #4382, .T. ) ;
#939 = CARTESIAN_POINT ( 'NONE',  ( -2.500000000000016875, 29.19999999999999574, -5.499999999999992895 ) ) ;
#940 = CARTESIAN_POINT ( 'NONE',  ( 3.536585913170914530, 15.99467666618222061, -5.426828173658148735 ) ) ;
#941 = VECTOR ( 'NONE', #9752, 1000.000000000000000 ) ;
#942 = CARTESIAN_POINT ( 'NONE',  ( 5.485577442331202036, -10.07497525546186701, -1.073320396952632150 ) ) ;
#943 = CARTESIAN_POINT ( 'NONE',  ( -5.500000000000000888, 0.8000000000000003775, -1.799999109018708410 ) ) ;
#944 = CARTESIAN_POINT ( 'NONE',  ( 1.518770738881322302, 4.217714793378954496, 3.268770764235612081 ) ) ;
#945 = CARTESIAN_POINT ( 'NONE',  ( -0.7500004054693959477, 27.80066218492942909, -1.249999999999997335 ) ) ;
#946 = CARTESIAN_POINT ( 'NONE',  ( -0.5000000000000193179, -14.19999999999999929, -5.500000000000956568 ) ) ;
#947 = CARTESIAN_POINT ( 'NONE',  ( 0.4999999999999798495, -14.19999999999999929, -5.500000000000960121 ) ) ;
#948 = CARTESIAN_POINT ( 'NONE',  ( -3.536585913170911422, -0.9946766661822169509, 5.426828173657192167 ) ) ;
#949 =( NAMED_UNIT ( * ) PLANE_ANGLE_UNIT ( ) SI_UNIT ( $, .RADIAN. ) );
#950 = CARTESIAN_POINT ( 'NONE',  ( -2.016666666666669716, 14.19999999999999218, 1.800000000000010703 ) ) ;
#951 = CARTESIAN_POINT ( 'NONE',  ( -5.499999999999993783, 27.00000000000000355, 1.500000000000018874 ) ) ;
#952 = CARTESIAN_POINT ( 'NONE',  ( -2.147599658039362591, 10.13231861107085408, -4.315008046367401207 ) ) ;
#953 = CARTESIAN_POINT ( 'NONE',  ( -3.499999999999996003, -2.999999999999999112, 1.249999999999053202 ) ) ;
#954 = CARTESIAN_POINT ( 'NONE',  ( -8.400005198479712831, -11.87630027159605639, -1.610093258253400439 ) ) ;
#955 = ORIENTED_EDGE ( 'NONE', *, *, #395, .T. ) ;
#956 = CARTESIAN_POINT ( 'NONE',  ( -5.500000000000005329, 15.80000000000000071, -1.833333333333313941 ) ) ;
#957 = CARTESIAN_POINT ( 'NONE',  ( 2.666666666666662078, -2.999999999999997335, -1.250000000000968781 ) ) ;
#958 = CARTESIAN_POINT ( 'NONE',  ( 2.799999999999974953, -14.19999999999999929, -6.050000000000970601 ) ) ;
#959 = CARTESIAN_POINT ( 'NONE',  ( 1.399999999999999467, 12.77567175188134208, -1.399999999999999911 ) ) ;
#960 = CARTESIAN_POINT ( 'NONE',  ( 1.400000000000005018, 11.99999999999997868, 1.399999999999995248 ) ) ;
#961 = EDGE_CURVE ( 'NONE', #8978, #4733, #7848, .T. ) ;
#962 = CARTESIAN_POINT ( 'NONE',  ( 0.9999999999999974465, 17.31066554878394470, -1.250000000000003553 ) ) ;
#963 = DIRECTION ( 'NONE',  ( -1.000000000000000000, 0.000000000000000000, 3.632670837208303068E-15 ) ) ;
#964 = EDGE_LOOP ( 'NONE', ( #9620, #5158, #3683, #1428, #8323, #9942, #3639, #5507 ) ) ;
#965 = CARTESIAN_POINT ( 'NONE',  ( 3.874999057538189629, 17.18323077479643501, -1.250000000000013323 ) ) ;
#966 = CARTESIAN_POINT ( 'NONE',  ( 5.500000000000001776, 0.8000000000000003775, 1.699999406087798759 ) ) ;
#967 = CARTESIAN_POINT ( 'NONE',  ( -8.499999999999994671, -12.00000000000000178, 1.492790491872153291 ) ) ;
#968 = CARTESIAN_POINT ( 'NONE',  ( 8.499999999999994671, -2.089566647750153106, -1.500000000000989875 ) ) ;
#969 = B_SPLINE_CURVE_WITH_KNOTS ( 'NONE', 3,
 ( #8713, #9646, #3132, #9490 ),
 .UNSPECIFIED., .F., .F.,
 ( 4, 4 ),
 ( 0.000000000000000000, 1.000000000000000000 ),
 .UNSPECIFIED. ) ;
#970 = ADVANCED_FACE ( 'NONE', ( #9559 ), #4974, .T. ) ;
#971 = CARTESIAN_POINT ( 'NONE',  ( 5.499999999999982236, 29.19999999999999574, -5.500000000000018652 ) ) ;
#972 = B_SPLINE_CURVE_WITH_KNOTS ( 'NONE', 3,
 ( #3953, #9534, #2452, #226 ),
 .UNSPECIFIED., .F., .F.,
 ( 4, 4 ),
 ( 0.1119679353388866039, 1.000000000000000000 ),
 .UNSPECIFIED. ) ;
#973 = CARTESIAN_POINT ( 'NONE',  ( -10.00376222629103218, 23.66267864818236077, 0.2849889251747479979 ) ) ;
#974 = CARTESIAN_POINT ( 'NONE',  ( -5.400837124141507850, -11.48458096172531917, -1.412361122407819414 ) ) ;
#975 = CARTESIAN_POINT ( 'NONE',  ( -1.766590019636379516, 13.89511634290019515, -1.495116342900219442 ) ) ;
#976 = ORIENTED_EDGE ( 'NONE', *, *, #6445, .T. ) ;
#977 = CARTESIAN_POINT ( 'NONE',  ( -3.500000000000003109, 27.00000000000000000, -1.249999999999987566 ) ) ;
#978 = CARTESIAN_POINT ( 'NONE',  ( 2.458920480430015321, 6.740207395079341524, 6.507222920714058390 ) ) ;
#979 = CARTESIAN_POINT ( 'NONE',  ( -5.500000000000000888, 1.575671751881340787, -1.799999109018760368 ) ) ;
#980 = CARTESIAN_POINT ( 'NONE',  ( 0.6423447647129778559, 8.317586581325013384, -3.706684262348209469 ) ) ;
#981 = CARTESIAN_POINT ( 'NONE',  ( -2.534803012255947952, -13.93480301225594253, 5.352087197911189698 ) ) ;
#982 = CARTESIAN_POINT ( 'NONE',  ( 3.500000000000006217, 27.72360083679497578, 1.249999999999988010 ) ) ;
#983 = ORIENTED_EDGE ( 'NONE', *, *, #1347, .T. ) ;
#984 = CARTESIAN_POINT ( 'NONE',  ( -3.536585913170920747, 15.99467666618221351, 1.808942724552665915 ) ) ;
#985 = B_SPLINE_SURFACE_WITH_KNOTS ( 'NONE', 1, 3, ( 
 ( #4868, #2499, #332, #7462 ),
 ( #4920, #380, #2602, #3535 ) ),
 .UNSPECIFIED., .F., .F., .F.,
 ( 2, 2 ),
 ( 4, 4 ),
 ( 0.000000000000000000, 1.000000000000000000 ),
 ( 0.0003435344909267969843, 0.01244353449092680010 ),
 .UNSPECIFIED. ) ;
#986 = ORIENTED_EDGE ( 'NONE', *, *, #2547, .T. ) ;
#987 = EDGE_LOOP ( 'NONE', ( #1341, #7607, #214, #3630 ) ) ;
#988 = ADVANCED_FACE ( 'NONE', ( #6288 ), #1937, .F. ) ;
#989 = ORIENTED_EDGE ( 'NONE', *, *, #9305, .T. ) ;
#990 = DIRECTION ( 'NONE',  ( 0.000000000000000000, -1.000000000000000000, 0.000000000000000000 ) ) ;
#991 = B_SPLINE_CURVE_WITH_KNOTS ( 'NONE', 3,
 ( #3815, #10128, #2985, #10027 ),
 .UNSPECIFIED., .F., .F.,
 ( 4, 4 ),
 ( 0.000000000000000000, 1.000000000000000000 ),
 .UNSPECIFIED. ) ;
#992 = CARTESIAN_POINT ( 'NONE',  ( -2.325608830826405793, -8.788492576942395829, 1.721756710510976118 ) ) ;
#993 = CARTESIAN_POINT ( 'NONE',  ( -0.2588236949895759142, 29.14117630501043266, -5.499999873296644637 ) ) ;
#994 = CARTESIAN_POINT ( 'NONE',  ( 3.499999999999997780, 27.00000000000000000, -1.250000000000011990 ) ) ;
#995 = CARTESIAN_POINT ( 'NONE',  ( -4.166666666666645646, 29.19999999999999574, 5.500000000000014211 ) ) ;
#996 = B_SPLINE_CURVE_WITH_KNOTS ( 'NONE', 3,
 ( #3339, #238, #6632, #6477 ),
 .UNSPECIFIED., .F., .F.,
 ( 4, 4 ),
 ( 0.000000000000000000, 1.000000000000000000 ),
 .UNSPECIFIED. ) ;
#997 = CARTESIAN_POINT ( 'NONE',  ( -1.833333333333331483, 1.543536967623144740, 2.500000000000000444 ) ) ;
#998 = CARTESIAN_POINT ( 'NONE',  ( 1.750000000000000444, 12.00000000000000178, -3.266667104192480409 ) ) ;
#999 = CARTESIAN_POINT ( 'NONE',  ( 2.224305751587744684, 10.48825617777678509, -6.664358214814078529 ) ) ;
#1000 = B_SPLINE_CURVE_WITH_KNOTS ( 'NONE', 3,
 ( #2328, #8631, #8056, #4699 ),
 .UNSPECIFIED., .F., .F.,
 ( 4, 4 ),
 ( 0.000000000000000000, 1.000000000000000000 ),
 .UNSPECIFIED. ) ;
#1001 = EDGE_CURVE ( 'NONE', #1925, #2902, #9231, .T. ) ;
#1002 = CARTESIAN_POINT ( 'NONE',  ( -5.500000000000004441, 17.23601027190920121, -1.499999999999981348 ) ) ;
#1003 = EDGE_CURVE ( 'NONE', #7593, #809, #1914, .T. ) ;
#1004 = CARTESIAN_POINT ( 'NONE',  ( -3.255682023284170334, 29.19999999999999574, 2.016666666666679930 ) ) ;
#1005 = B_SPLINE_CURVE_WITH_KNOTS ( 'NONE', 1,
 ( #8656, #7000 ),
 .UNSPECIFIED., .F., .F.,
 ( 2, 2 ),
 ( 0.000000000000000000, 1.000000000000000000 ),
 .UNSPECIFIED. ) ;
#1006 = CARTESIAN_POINT ( 'NONE',  ( 7.215379374379382149, 23.86714626649456150, 2.058735478330208313 ) ) ;
#1007 = CARTESIAN_POINT ( 'NONE',  ( -3.255682023284154347, -0.8000000000000003775, 6.049999999999053912 ) ) ;
#1008 = CARTESIAN_POINT ( 'NONE',  ( -5.482303658014766157, 0.8898011724004669665, 2.289801172400484308 ) ) ;
#1009 = CARTESIAN_POINT ( 'NONE',  ( 5.500000000000019540, -0.8000000000000003775, 5.499999999999020339 ) ) ;
#1010 = ORIENTED_EDGE ( 'NONE', *, *, #205, .F. ) ;
#1011 = CARTESIAN_POINT ( 'NONE',  ( 3.255682769173795510, 29.19999999999999574, -5.500000000000014211 ) ) ;
#1012 = CARTESIAN_POINT ( 'NONE',  ( 3.500000000000001332, 17.99999999999999645, -0.4166666666666785646 ) ) ;
#1013 = LINE ( 'NONE', #5815, #1700 ) ;
#1014 = CARTESIAN_POINT ( 'NONE',  ( -0.5268107714693083254, 16.12681077146930164, 1.757369480836934228 ) ) ;
#1015 = CARTESIAN_POINT ( 'NONE',  ( 2.718599854527533832, 21.81175760440382660, -1.767766952966299154 ) ) ;
#1016 = CARTESIAN_POINT ( 'NONE',  ( 5.500000000000005329, -2.169337613708190560, 1.499999999999021449 ) ) ;
#1017 = CARTESIAN_POINT ( 'NONE',  ( -0.3258373882645982933, 29.07416261173536043, 5.466184005601071760 ) ) ;
#1018 = VERTEX_POINT ( 'NONE', #254 ) ;
#1019 = CARTESIAN_POINT ( 'NONE',  ( 3.749999371692125827, 17.18387505506607837, -1.250000000000012879 ) ) ;
#1020 = CARTESIAN_POINT ( 'NONE',  ( 1.399999999999999467, 2.224328248118657037, -1.493333056281556326 ) ) ;
#1021 = CARTESIAN_POINT ( 'NONE',  ( -3.351076537808227673, -14.13388811359253339, -5.491964967301148803 ) ) ;
#1022 = CARTESIAN_POINT ( 'NONE',  ( 0.3000003244106432265, 29.19999999999999574, -5.500000000000001776 ) ) ;
#1023 = CARTESIAN_POINT ( 'NONE',  ( -5.500000000000005329, -12.00000000000000178, -1.500000000000939249 ) ) ;
#1024 = CARTESIAN_POINT ( 'NONE',  ( 4.448611517432941476, 20.69671438942853570, -0.4627092609330649142 ) ) ;
#1025 = VECTOR ( 'NONE', #6006, 1000.000000000000000 ) ;
#1026 = CARTESIAN_POINT ( 'NONE',  ( 5.299770058909085257, 1.104883657099768879, 1.495116342900221662 ) ) ;
#1027 = CARTESIAN_POINT ( 'NONE',  ( 4.166666666666646535, -14.19999999999999929, -5.500000000000974332 ) ) ;
#1028 = ORIENTED_EDGE ( 'NONE', *, *, #9900, .F. ) ;
#1029 = ADVANCED_FACE ( 'NONE', ( #3405 ), #3408, .F. ) ;
#1030 = CARTESIAN_POINT ( 'NONE',  ( -5.396198578278753821, 1.020736822823964607, -2.420736822823978951 ) ) ;
#1031 = CARTESIAN_POINT ( 'NONE',  ( 1.164846188790622294, 25.91496370782232361, 1.414846168216227884 ) ) ;
#1032 = CARTESIAN_POINT ( 'NONE',  ( -5.500000000000000888, 1.575671751881340787, 0.5000000000000004441 ) ) ;
#1033 = CARTESIAN_POINT ( 'NONE',  ( 3.874999056973760680, -12.00000000000000178, -1.250000000000973222 ) ) ;
#1034 = EDGE_CURVE ( 'NONE', #7959, #150, #6749, .T. ) ;
#1035 = ADVANCED_FACE ( 'NONE', ( #5004 ), #6275, .T. ) ;
#1036 = CARTESIAN_POINT ( 'NONE',  ( 1.000000000000003331, 27.00000000000000355, 0.4166666666666633545 ) ) ;
#1037 = LINE ( 'NONE', #1867, #8370 ) ;
#1038 = EDGE_LOOP ( 'NONE', ( #938, #8058, #5316, #8883 ) ) ;
#1039 = CARTESIAN_POINT ( 'NONE',  ( 3.500000000000003109, 27.00000000000000355, 0.4166666666666548058 ) ) ;
#1040 = ORIENTED_EDGE ( 'NONE', *, *, #10108, .T. ) ;
#1041 = VERTEX_POINT ( 'NONE', #9612 ) ;
#1042 = ORIENTED_EDGE ( 'NONE', *, *, #7152, .T. ) ;
#1043 = CARTESIAN_POINT ( 'NONE',  ( 1.749999999999999778, 12.76653078505983530, 6.999999999999999112 ) ) ;
#1044 = CARTESIAN_POINT ( 'NONE',  ( 8.500000000000007105, 27.00000000000000000, 1.499999999999970690 ) ) ;
#1045 = ORIENTED_EDGE ( 'NONE', *, *, #6544, .F. ) ;
#1046 = EDGE_CURVE ( 'NONE', #5168, #9676, #2527, .T. ) ;
#1047 = CARTESIAN_POINT ( 'NONE',  ( 1.749999999999999778, 2.241133820752394090, -5.833333333333333037 ) ) ;
#1048 = CARTESIAN_POINT ( 'NONE',  ( 2.395718978197584281, 5.904566088409993085, 6.613362417284276873 ) ) ;
#1049 = CARTESIAN_POINT ( 'NONE',  ( 3.500000000000020428, 15.80000000000000071, 5.499999999999988454 ) ) ;
#1050 = CARTESIAN_POINT ( 'NONE',  ( 5.772609519611350493, 21.53756364392628697, 0.5641420648235717650 ) ) ;
#1051 = CARTESIAN_POINT ( 'NONE',  ( -2.799999245579296581, 15.80000000000000071, 5.500000000000008882 ) ) ;
#1052 = CARTESIAN_POINT ( 'NONE',  ( 5.500000000000001776, 13.42432824811865899, -1.799999109282505394 ) ) ;
#1053 = CARTESIAN_POINT ( 'NONE',  ( -1.833333333333931447, 0.7999999999999983791, 1.799999999999990719 ) ) ;
#1054 = CARTESIAN_POINT ( 'NONE',  ( -3.490560711325807919, -0.9627795185165839431, 5.450559257937386270 ) ) ;
#1055 = DATE_TIME_ROLE ( 'creation_date' ) ;
#1056 = B_SPLINE_SURFACE_WITH_KNOTS ( 'NONE', 1, 3, ( 
 ( #1630, #7830, #5556, #8607 ),
 ( #1577, #136, #188, #755 ) ),
 .UNSPECIFIED., .F., .F., .F.,
 ( 2, 2 ),
 ( 4, 4 ),
 ( 0.000000000000000000, 1.000000000000000000 ),
 ( 0.002125000000000005357, 0.01422500000000001194 ),
 .UNSPECIFIED. ) ;
#1057 = DIRECTION ( 'NONE',  ( 1.000000000000000000, 0.000000000000000000, -3.474968703028593189E-15 ) ) ;
#1058 = CARTESIAN_POINT ( 'NONE',  ( 3.255682769173795510, 29.19999999999999574, -5.500000000000014211 ) ) ;
#1059 = CARTESIAN_POINT ( 'NONE',  ( -1.557184646812275641, -10.19146118522077948, 1.544650701678062621 ) ) ;
#1060 = EDGE_CURVE ( 'NONE', #3986, #6166, #843, .T. ) ;
#1061 = LINE ( 'NONE', #8497, #1025 ) ;
#1062 = EDGE_CURVE ( 'NONE', #202, #1660, #1212, .T. ) ;
#1063 = ORIENTED_EDGE ( 'NONE', *, *, #3302, .F. ) ;
#1064 = FACE_OUTER_BOUND ( 'NONE', #371, .T. ) ;
#1065 = PLANE ( 'NONE',  #8612 ) ;
#1066 = CARTESIAN_POINT ( 'NONE',  ( 1.106164182508930338, -6.569896670672609851, 0.4627092609832261227 ) ) ;
#1067 = CARTESIAN_POINT ( 'NONE',  ( -8.500000000000005329, -2.999999999999999112, -1.500000000000929035 ) ) ;
#1068 = CARTESIAN_POINT ( 'NONE',  ( 1.182233049115647638, 22.88865008541639412, -0.2314001517759922966 ) ) ;
#1069 = LINE ( 'NONE', #5819, #5034 ) ;
#1070 = CARTESIAN_POINT ( 'NONE',  ( 5.377841384497924260, -2.172585850627756887, 1.499999999999021894 ) ) ;
#1071 = CARTESIAN_POINT ( 'NONE',  ( -5.500000000000000888, 14.19999999999999929, 1.799999109210880244 ) ) ;
#1072 = ORIENTED_EDGE ( 'NONE', *, *, #2450, .T. ) ;
#1073 = CARTESIAN_POINT ( 'NONE',  ( 1.400000000000000133, 2.999999999999997335, 1.493333056174305895 ) ) ;
#1074 = CARTESIAN_POINT ( 'NONE',  ( 3.500000000000002665, -12.00000000000000711, 1.249999999999030997 ) ) ;
#1075 = CARTESIAN_POINT ( 'NONE',  ( 2.599999748636365293, 28.38451933533597682, -5.500000000000009770 ) ) ;
#1076 = CARTESIAN_POINT ( 'NONE',  ( 2.534803012255954613, 28.93480301225596207, -1.784029065970721861 ) ) ;
#1077 = CARTESIAN_POINT ( 'NONE',  ( -1.750000000000000444, 2.233469214940164704, -6.999999999999999112 ) ) ;
#1078 = CARTESIAN_POINT ( 'NONE',  ( 0.5124355652982071074, 8.999999999999987566, -1.912435565298215900 ) ) ;
#1079 = CARTESIAN_POINT ( 'NONE',  ( 3.499999999999980016, -14.19999999999999929, -5.500000000000971667 ) ) ;
#1080 = B_SPLINE_CURVE_WITH_KNOTS ( 'NONE', 3,
 ( #803, #3185, #2355, #7828, #2408, #10224, #3130, #7928, #7211, #8657 ),
 .UNSPECIFIED., .F., .F.,
 ( 4, 2, 2, 2, 4 ),
 ( 0.000000000000000000, 0.2499999999999983069, 0.4999999999999966138, 0.7499999999999983347, 1.000000000000000000 ),
 .UNSPECIFIED. ) ;
#1081 = VERTEX_POINT ( 'NONE', #9293 ) ;
#1082 = CARTESIAN_POINT ( 'NONE',  ( -5.499999999999978684, 29.19999999999999574, 5.500000000000018652 ) ) ;
#1083 = CARTESIAN_POINT ( 'NONE',  ( -1.400000000000000133, 2.224328248118657037, -0.4666666666666666741 ) ) ;
#1084 = CARTESIAN_POINT ( 'NONE',  ( 2.499999999999980016, -14.19999999999999929, -5.500000000000968114 ) ) ;
#1085 = CARTESIAN_POINT ( 'NONE',  ( -6.049999999999998046, 1.176888543661940734, -2.576888543661952191 ) ) ;
#1086 = CARTESIAN_POINT ( 'NONE',  ( 5.500000000000001776, 14.19999999999999929, 5.500000000000000000 ) ) ;
#1087 = CARTESIAN_POINT ( 'NONE',  ( 1.833333333333353687, 15.80000000000000071, 5.499999999999994671 ) ) ;
#1088 = ORIENTED_EDGE ( 'NONE', *, *, #1230, .F. ) ;
#1089 = CARTESIAN_POINT ( 'NONE',  ( 1.000000000000004663, -2.999999999999999112, 1.249999999999037437 ) ) ;
#1090 = ORIENTED_EDGE ( 'NONE', *, *, #5768, .T. ) ;
#1091 = AXIS2_PLACEMENT_3D ( 'NONE', #9005, #990, #5690 ) ;
#1092 = ORIENTED_EDGE ( 'NONE', *, *, #2951, .T. ) ;
#1093 = ADVANCED_FACE ( 'NONE', ( #6859 ), #8683, .F. ) ;
#1094 = ORIENTED_EDGE ( 'NONE', *, *, #10230, .F. ) ;
#1095 = CARTESIAN_POINT ( 'NONE',  ( -1.833333333333331483, 13.43346921494016577, 5.500000000000000888 ) ) ;
#1096 = CARTESIAN_POINT ( 'NONE',  ( -0.7974430702224445389, 4.967123203611474302, 8.092701535962403270 ) ) ;
#1097 = ORIENTED_EDGE ( 'NONE', *, *, #117, .F. ) ;
#1098 = CARTESIAN_POINT ( 'NONE',  ( 5.500000000000000888, 1.558866179247603734, -4.500000000000000000 ) ) ;
#1099 = CARTESIAN_POINT ( 'NONE',  ( 1.976055991203657269, 3.530186506898852272, 6.773944007173146709 ) ) ;
#1100 = CARTESIAN_POINT ( 'NONE',  ( -0.4999999999999798495, -0.8000000000000003775, 5.499999999999043432 ) ) ;
#1101 = CARTESIAN_POINT ( 'NONE',  ( 5.329989132896102433, 1.081137433303856143, -1.518862566696134175 ) ) ;
#1102 = FACE_OUTER_BOUND ( 'NONE', #6717, .T. ) ;
#1103 = CARTESIAN_POINT ( 'NONE',  ( -0.3000003242252752833, -0.8000000000000003775, -5.500000000000957456 ) ) ;
#1104 = CARTESIAN_POINT ( 'NONE',  ( -6.049999999999997158, 0.8000000000000001554, 2.200000000000018829 ) ) ;
#1105 = CARTESIAN_POINT ( 'NONE',  ( -8.499999999999992895, 27.91043335224984645, 1.500000000000029976 ) ) ;
#1106 = B_SPLINE_CURVE_WITH_KNOTS ( 'NONE', 3,
 ( #9680, #7351, #8953, #943 ),
 .UNSPECIFIED., .F., .F.,
 ( 4, 4 ),
 ( 0.000000000000000000, 1.000000000000000000 ),
 .UNSPECIFIED. ) ;
#1107 = B_SPLINE_CURVE_WITH_KNOTS ( 'NONE', 3,
 ( #9427, #8021, #7411, #4922 ),
 .UNSPECIFIED., .F., .F.,
 ( 4, 4 ),
 ( 0.000000000000000000, 1.000000000000000000 ),
 .UNSPECIFIED. ) ;
#1108 = CARTESIAN_POINT ( 'NONE',  ( 5.299770058909054171, 13.89511634290020581, 1.495116342900221218 ) ) ;
#1109 = B_SPLINE_CURVE_WITH_KNOTS ( 'NONE', 3,
 ( #5420, #7654, #7753, #678 ),
 .UNSPECIFIED., .F., .F.,
 ( 4, 4 ),
 ( 0.000000000000000000, 1.000000000000000000 ),
 .UNSPECIFIED. ) ;
#1110 = CARTESIAN_POINT ( 'NONE',  ( -3.536585913170952722, -0.9946766661822151745, -6.050000000000943956 ) ) ;
#1111 = CARTESIAN_POINT ( 'NONE',  ( 3.181400145472635277, -6.811757604403893218, 1.767766952965633909 ) ) ;
#1112 = CARTESIAN_POINT ( 'NONE',  ( -0.8360046992585037362, 25.92056411254853288, -1.086004684693999689 ) ) ;
#1113 = VERTEX_POINT ( 'NONE', #3664 ) ;
#1114 = CARTESIAN_POINT ( 'NONE',  ( -5.499999999999999112, 14.19999999999999929, -1.800000000000017808 ) ) ;
#1115 = CARTESIAN_POINT ( 'NONE',  ( 1.749999999999999778, 2.233469214940164704, -6.999999999999999112 ) ) ;
#1116 = FACE_OUTER_BOUND ( 'NONE', #9951, .T. ) ;
#1117 = CARTESIAN_POINT ( 'NONE',  ( 3.500000000000004885, -2.999999999999999112, 1.249999999999028111 ) ) ;
#1118 = CARTESIAN_POINT ( 'NONE',  ( -0.5124355652982066633, 8.999999999999987566, 1.912435565298215900 ) ) ;
#1119 = CARTESIAN_POINT ( 'NONE',  ( 1.750000000000015765, 2.999999999999988010, -6.999999999999997335 ) ) ;
#1120 = CARTESIAN_POINT ( 'NONE',  ( -0.2000004864792118420, -14.19999999999999929, -5.500000000000957456 ) ) ;
#1121 = EDGE_CURVE ( 'NONE', #5349, #7750, #7250, .T. ) ;
#1122 = CARTESIAN_POINT ( 'NONE',  ( 5.499999890374355438, 14.17290789600662393, -1.772907896006642892 ) ) ;
#1123 = EDGE_LOOP ( 'NONE', ( #8892, #4859, #1709, #4471 ) ) ;
#1124 = CARTESIAN_POINT ( 'NONE',  ( 5.500000000000001776, 1.575671751881340787, -0.4999999999999997780 ) ) ;
#1125 = CARTESIAN_POINT ( 'NONE',  ( -1.097120830274567638, 10.84893114021870630, -7.732281590649222380 ) ) ;
#1126 = CARTESIAN_POINT ( 'NONE',  ( 4.833333333333353465, 29.19999999999999574, 5.499999999999984013 ) ) ;
#1127 = CARTESIAN_POINT ( 'NONE',  ( 0.4000001622052952177, 28.39869353422653475, -5.500000000000003553 ) ) ;
#1128 = CARTESIAN_POINT ( 'NONE',  ( 4.166666666666649199, 29.19999999999999574, -5.500000000000015987 ) ) ;
#1129 = CARTESIAN_POINT ( 'NONE',  ( 0.1999999999999836908, -0.8000000000000003775, -2.016666666667629837 ) ) ;
#1130 = CARTESIAN_POINT ( 'NONE',  ( 3.536585913170938511, 15.99467666618221706, 1.808942724552729864 ) ) ;
#1131 = CARTESIAN_POINT ( 'NONE',  ( -5.698205153615098162, -4.096380800023103674, -1.699634037333889403 ) ) ;
#1132 = ORIENTED_EDGE ( 'NONE', *, *, #7163, .T. ) ;
#1133 = DIRECTION ( 'NONE',  ( 1.000000000000000000, 0.000000000000000000, -3.632670837208303068E-15 ) ) ;
#1134 = CARTESIAN_POINT ( 'NONE',  ( -0.5000000000000168754, 16.60195074661727332, -5.499999999999999112 ) ) ;
#1135 = CARTESIAN_POINT ( 'NONE',  ( 1.833333333333334370, 1.575671751881340787, -1.499999999999999556 ) ) ;
#1136 = CARTESIAN_POINT ( 'NONE',  ( -2.458920480436228573, 8.266817020449174436, 6.507360633146808127 ) ) ;
#1137 = CARTESIAN_POINT ( 'NONE',  ( 5.499999999999997335, 27.00000000000000000, -1.500000000000019318 ) ) ;
#1138 = CARTESIAN_POINT ( 'NONE',  ( 2.499999999999982236, 29.19999999999999574, -5.500000000000009770 ) ) ;
#1139 = ORIENTED_EDGE ( 'NONE', *, *, #6132, .T. ) ;
#1140 = B_SPLINE_SURFACE_WITH_KNOTS ( 'NONE', 3, 3, ( 
 ( #2044, #7573, #496, #3648 ),
 ( #72, #2346, #5492, #6162 ),
 ( #1472, #8597, #5440, #7870 ),
 ( #3952, #10117, #2401, #796 ),
 ( #8552, #3025, #1569, #4002 ),
 ( #846, #3174, #7147, #4721 ),
 ( #7097, #3229, #3802, #6944 ),
 ( #6311, #6366, #7821, #8650 ),
 ( #747, #5545, #2298, #4618 ),
 ( #3898, #9533, #1425, #7921 ) ),
 .UNSPECIFIED., .F., .F., .F.,
 ( 4, 3, 3, 4 ),
 ( 4, 4 ),
 ( -0.1499996230152763066, 0.000000000000000000, 1.000000000000000000, 1.149999756790911931 ),
 ( 0.000000000000000000, 1.000000000000000000 ),
 .UNSPECIFIED. ) ;
#1141 = ORIENTED_EDGE ( 'NONE', *, *, #2137, .F. ) ;
#1142 = ORIENTED_EDGE ( 'NONE', *, *, #9148, .T. ) ;
#1143 = CARTESIAN_POINT ( 'NONE',  ( -2.699999497052857578, 15.79999999999999893, 5.500000000000000000 ) ) ;
#1144 = FACE_OUTER_BOUND ( 'NONE', #4495, .T. ) ;
#1145 = VERTEX_POINT ( 'NONE', #3716 ) ;
#1146 = CARTESIAN_POINT ( 'NONE',  ( -5.499999999999999112, 14.19999999999999929, 2.199999999999995293 ) ) ;
#1147 = B_SPLINE_CURVE_WITH_KNOTS ( 'NONE', 3,
 ( #355, #1909, #3509, #2331 ),
 .UNSPECIFIED., .F., .F.,
 ( 4, 4 ),
 ( 0.1404279450779828409, 1.000000000000000000 ),
 .UNSPECIFIED. ) ;
#1148 = CARTESIAN_POINT ( 'NONE',  ( 5.500000000000001776, 14.19999999999999929, 4.500000000000000000 ) ) ;
#1149 = CARTESIAN_POINT ( 'NONE',  ( 5.479952905260581986, 0.9091143454573051841, -1.690885654542685135 ) ) ;
#1150 = CARTESIAN_POINT ( 'NONE',  ( 5.500000000000000888, 14.19999999999999929, 1.800000000000011591 ) ) ;
#1151 = EDGE_CURVE ( 'NONE', #4449, #2987, #2565, .T. ) ;
#1152 = CARTESIAN_POINT ( 'NONE',  ( -1.000000000000004663, -2.198049253382726942, -1.250000000000955680 ) ) ;
#1153 = CARTESIAN_POINT ( 'NONE',  ( -2.016666666666665719, 1.176888543661940290, 2.576888543661951303 ) ) ;
#1154 = CARTESIAN_POINT ( 'NONE',  ( -0.3231153516523747604, 7.252644592515957278, -3.775076563248513484 ) ) ;
#1155 = ORIENTED_EDGE ( 'NONE', *, *, #5732, .T. ) ;
#1156 = CARTESIAN_POINT ( 'NONE',  ( 2.500000000000019096, -14.19999999999999929, 5.499999999999033662 ) ) ;
#1157 = EDGE_CURVE ( 'NONE', #2233, #1206, #8731, .T. ) ;
#1158 = CARTESIAN_POINT ( 'NONE',  ( -8.500000000000005329, -2.999999999999999112, -1.500000000000929035 ) ) ;
#1159 = CARTESIAN_POINT ( 'NONE',  ( -8.500000000000003553, 27.00000000000000000, -1.499999999999970246 ) ) ;
#1160 = CARTESIAN_POINT ( 'NONE',  ( -1.182233044951769285, 22.11134991458354904, 0.2314001517757477144 ) ) ;
#1161 = ADVANCED_FACE ( 'NONE', ( #3614 ), #2672, .F. ) ;
#1162 = ADVANCED_FACE ( 'NONE', ( #2839 ), #277, .T. ) ;
#1163 = CARTESIAN_POINT ( 'NONE',  ( 0.2000004864792646608, 15.80000000000000071, 5.499999999999998224 ) ) ;
#1164 = CARTESIAN_POINT ( 'NONE',  ( 3.499999999999998224, 17.99999999999999645, -1.250000000000011990 ) ) ;
#1165 = CARTESIAN_POINT ( 'NONE',  ( 3.337121846290679983, -14.19999999999999929, 5.499999999999029221 ) ) ;
#1166 = FACE_OUTER_BOUND ( 'NONE', #2372, .T. ) ;
#1167 = VECTOR ( 'NONE', #8831, 1000.000000000000000 ) ;
#1168 = CARTESIAN_POINT ( 'NONE',  ( 5.500000000000001776, 1.558866179247603734, 4.500000000000000000 ) ) ;
#1169 = CARTESIAN_POINT ( 'NONE',  ( 1.000000000000004663, -12.68933445121606773, 1.249999999999037215 ) ) ;
#1170 = CARTESIAN_POINT ( 'NONE',  ( 3.255682768995855625, -0.8000000000000003775, 5.499999999999030997 ) ) ;
#1171 = CARTESIAN_POINT ( 'NONE',  ( -6.971719601645788522, 24.17645668748162535, 2.017598505315310931 ) ) ;
#1172 = VERTEX_POINT ( 'NONE', #9445 ) ;
#1173 = EDGE_CURVE ( 'NONE', #6598, #9265, #7869, .T. ) ;
#1174 = CARTESIAN_POINT ( 'NONE',  ( 5.500000000000001776, 0.8000000000000003775, -1.499999999999999778 ) ) ;
#1175 = CARTESIAN_POINT ( 'NONE',  ( -0.7980021104370441654, 10.14328429635891382, -8.100747773649047190 ) ) ;
#1176 = CARTESIAN_POINT ( 'NONE',  ( 0.8750002026407911471, 27.00000000000000355, 1.249999999999997113 ) ) ;
#1177 = DIRECTION ( 'NONE',  ( -1.000000000000000000, 0.000000000000000000, 3.738171388595839722E-15 ) ) ;
#1178 = CARTESIAN_POINT ( 'NONE',  ( -9.182574270650908588, -10.83568812990607455, 0.9294806633728995848 ) ) ;
#1179 = CARTESIAN_POINT ( 'NONE',  ( -1.749999999999984235, 2.999999999999986233, -7.000000000000003553 ) ) ;
#1180 = CARTESIAN_POINT ( 'NONE',  ( 7.499999999999997335, 27.88384303026383293, -1.500000000000025979 ) ) ;
#1181 = CARTESIAN_POINT ( 'NONE',  ( -2.250000000000002665, 17.99999999999999645, -1.249999999999992228 ) ) ;
#1182 = ORIENTED_EDGE ( 'NONE', *, *, #8356, .T. ) ;
#1183 = CARTESIAN_POINT ( 'NONE',  ( -0.5268107714693394117, -1.126810771469305861, -6.050000000000958167 ) ) ;
#1184 = CARTESIAN_POINT ( 'NONE',  ( -5.500000000000000888, 1.575671751881340787, -1.499999999999999556 ) ) ;
#1185 = CARTESIAN_POINT ( 'NONE',  ( 2.699999497171438723, -0.8000000000000003775, 5.499999999999032774 ) ) ;
#1186 = B_SPLINE_SURFACE_WITH_KNOTS ( 'NONE', 3, 3, ( 
 ( #3706, #2202, #2978, #6697 ),
 ( #2881, #10022, #607, #2931 ),
 ( #1325, #9234, #9867, #1176 ),
 ( #403, #2153, #5198, #9919 ),
 ( #8453, #2782, #5925, #9080 ),
 ( #5151, #8306, #1383, #4378 ),
 ( #457, #2829, #2051, #4426 ),
 ( #4525, #7578, #501, #3656 ),
 ( #6794, #4474, #7682, #6017 ),
 ( #9183, #553, #3760, #6899 ) ),
 .UNSPECIFIED., .F., .F., .F.,
 ( 4, 3, 3, 4 ),
 ( 4, 4 ),
 ( -0.1499997568310579565, 0.000000000000000000, 1.000000000000000000, 1.149999622906748176 ),
 ( 0.000000000000000000, 1.000000000000000000 ),
 .UNSPECIFIED. ) ;
#1187 = CARTESIAN_POINT ( 'NONE',  ( 3.337760185871090801, -3.752906725310874325, 1.412239822548853274 ) ) ;
#1188 = EDGE_CURVE ( 'NONE', #2363, #4801, #5521, .T. ) ;
#1189 = CARTESIAN_POINT ( 'NONE',  ( 9.182574270650910364, 19.16431187009392545, -0.9294806633738575963 ) ) ;
#1190 = EDGE_CURVE ( 'NONE', #9730, #2330, #4541, .T. ) ;
#1191 = CARTESIAN_POINT ( 'NONE',  ( 7.213802902455830335, -8.918446041107214839, 2.056829174570833807 ) ) ;
#1192 = ORIENTED_EDGE ( 'NONE', *, *, #3758, .T. ) ;
#1193 = CARTESIAN_POINT ( 'NONE',  ( -4.448611517432941476, 20.69671438942853570, -0.4627092609330340500 ) ) ;
#1194 = VERTEX_POINT ( 'NONE', #1535 ) ;
#1195 = ORIENTED_EDGE ( 'NONE', *, *, #6103, .T. ) ;
#1196 = CARTESIAN_POINT ( 'NONE',  ( 2.699999497209221389, 29.19999999999999574, 5.499999999999988454 ) ) ;
#1197 = CARTESIAN_POINT ( 'NONE',  ( -1.524693142231006160, 3.528429488576660500, 7.225306875152696762 ) ) ;
#1198 = VERTEX_POINT ( 'NONE', #1635 ) ;
#1199 = CARTESIAN_POINT ( 'NONE',  ( 5.500000000000001776, 0.8000000000000003775, -2.400000187635267679 ) ) ;
#1200 = CARTESIAN_POINT ( 'NONE',  ( 3.663263363638215253, -3.757656602032026338, -1.086736650713819641 ) ) ;
#1201 = LINE ( 'NONE', #3423, #3088 ) ;
#1202 = CARTESIAN_POINT ( 'NONE',  ( 0.5017113799715057221, 28.89828862002852361, 5.306294480535168390 ) ) ;
#1203 = CARTESIAN_POINT ( 'NONE',  ( -2.799999245813820536, -0.8000000000000003775, -5.500000000000946798 ) ) ;
#1204 = CARTESIAN_POINT ( 'NONE',  ( 5.500000000000000888, 27.00000000000000355, -0.5000000000000192069 ) ) ;
#1205 = FACE_OUTER_BOUND ( 'NONE', #9203, .T. ) ;
#1206 = VERTEX_POINT ( 'NONE', #3914 ) ;
#1207 = CARTESIAN_POINT ( 'NONE',  ( -2.500000000000006217, -0.8000000000000003775, -1.833333333334283166 ) ) ;
#1208 = B_SPLINE_CURVE_WITH_KNOTS ( 'NONE', 3,
 ( #5719, #3607, #4996, #4379, #7327, #4172, #404, #5926, #3398, #6542, #8145, #6698, #9657, #9816, #1960 ),
 .UNSPECIFIED., .F., .F.,
 ( 4, 1, 2, 2, 1, 1, 2, 2, 4 ),
 ( 0.000000000000000000, 0.1250000000000038303, 0.1875000000000064670, 0.2500000000000091038, 0.3750000000000188738, 0.4375000000000247025, 0.4687500000000275890, 0.5000000000000304201, 1.000000000000000000 ),
 .UNSPECIFIED. ) ;
#1209 = AXIS2_PLACEMENT_3D ( 'NONE', #3596, #5189, #5092 ) ;
#1210 = EDGE_LOOP ( 'NONE', ( #6503, #2385, #584, #1391 ) ) ;
#1211 = CARTESIAN_POINT ( 'NONE',  ( 2.718599854527544490, -8.188242395596169843, 1.767766952965320826 ) ) ;
#1212 = B_SPLINE_CURVE_WITH_KNOTS ( 'NONE', 3,
 ( #2988, #415, #3768, #2111 ),
 .UNSPECIFIED., .F., .F.,
 ( 4, 4 ),
 ( 0.000000000000000000, 1.000000000000000000 ),
 .UNSPECIFIED. ) ;
#1213 = CARTESIAN_POINT ( 'NONE',  ( 3.808173030063068953, -1.719016418948761338, 4.883653939872925953 ) ) ;
#1214 = CARTESIAN_POINT ( 'NONE',  ( -3.808173030063072950, -1.719016418948762448, -4.883653939874835537 ) ) ;
#1215 = CARTESIAN_POINT ( 'NONE',  ( 2.800000000000017586, 15.79999999999999893, 6.049999999999990052 ) ) ;
#1216 = CARTESIAN_POINT ( 'NONE',  ( -1.833333333333935000, 14.19999999999999041, -1.800000000000016032 ) ) ;
#1217 = CARTESIAN_POINT ( 'NONE',  ( -0.3182564178660606258, 15.91825641786605949, 5.476955305114087125 ) ) ;
#1218 = CARTESIAN_POINT ( 'NONE',  ( 9.005785088593961873, -3.905177257151443371, -1.071412155185074155 ) ) ;
#1219 = CARTESIAN_POINT ( 'NONE',  ( -2.666666666666670960, -12.00000000000000178, -1.250000000000949685 ) ) ;
#1220 = ADVANCED_FACE ( 'NONE', ( #4734 ), #2761, .T. ) ;
#1221 = CARTESIAN_POINT ( 'NONE',  ( -9.008085234993915336, 18.83991481423980829, -1.052384343787186927 ) ) ;
#1222 = VERTEX_POINT ( 'NONE', #7836 ) ;
#1223 = CARTESIAN_POINT ( 'NONE',  ( 5.500000000000001776, 0.8000000000000003775, 5.500000000000000888 ) ) ;
#1224 = CARTESIAN_POINT ( 'NONE',  ( 0.4999999999999798495, -14.19999999999999929, -5.500000000000960121 ) ) ;
#1225 = CARTESIAN_POINT ( 'NONE',  ( 0.7500004053484774502, 17.99999999999999645, -1.250000000000002665 ) ) ;
#1226 = CARTESIAN_POINT ( 'NONE',  ( -5.211667961267679061, 1.176888543661939623, 2.576888543661952635 ) ) ;
#1227 = CARTESIAN_POINT ( 'NONE',  ( -10.11305611157339079, -8.731419750766086452, 0.2683104095977973946 ) ) ;
#1228 = B_SPLINE_CURVE_WITH_KNOTS ( 'NONE', 3,
 ( #3514, #6702, #9767, #1281 ),
 .UNSPECIFIED., .F., .F.,
 ( 4, 4 ),
 ( 0.08026444835025038638, 1.000000000000000000 ),
 .UNSPECIFIED. ) ;
#1229 = CARTESIAN_POINT ( 'NONE',  ( 3.500000000000011102, 17.99999999999997513, 1.249999999999981792 ) ) ;
#1230 = EDGE_CURVE ( 'NONE', #9673, #9268, #6378, .T. ) ;
#1231 = CARTESIAN_POINT ( 'NONE',  ( 3.255682769173547708, 28.37908232445979806, -5.500000000000012434 ) ) ;
#1232 = VECTOR ( 'NONE', #6532, 1000.000000000000000 ) ;
#1233 = LINE ( 'NONE', #2887, #8455 ) ;
#1234 = ORIENTED_EDGE ( 'NONE', *, *, #3895, .F. ) ;
#1235 = VECTOR ( 'NONE', #8314, 1000.000000000000000 ) ;
#1236 = CARTESIAN_POINT ( 'NONE',  ( 0.4999999999999822364, 15.80000000000000071, -5.500000000000002665 ) ) ;
#1237 = CARTESIAN_POINT ( 'NONE',  ( -2.800000000000012701, 15.79999999999999893, -5.499999999999990230 ) ) ;
#1238 = B_SPLINE_CURVE_WITH_KNOTS ( 'NONE', 3,
 ( #7112, #10182, #3287, #7938 ),
 .UNSPECIFIED., .F., .F.,
 ( 4, 4 ),
 ( 0.000000000000000000, 1.000000000000000000 ),
 .UNSPECIFIED. ) ;
#1239 = CARTESIAN_POINT ( 'NONE',  ( 2.699999497052654629, -14.19999999999999929, -5.500000000000969003 ) ) ;
#1240 = CARTESIAN_POINT ( 'NONE',  ( 4.333268066711871924, 1.786841157123096213, 2.811128515543500850 ) ) ;
#1241 = CARTESIAN_POINT ( 'NONE',  ( -5.500000000000000888, 13.42432824811865899, 0.5000000000000004441 ) ) ;
#1243 = B_SPLINE_CURVE_WITH_KNOTS ( 'NONE', 3,
 ( #4971, #8072, #8905, #1051 ),
 .UNSPECIFIED., .F., .F.,
 ( 4, 4 ),
 ( 0.000000000000000000, 1.000000000000000000 ),
 .UNSPECIFIED. ) ;
#1242 = CARTESIAN_POINT ( 'NONE',  ( 10.11397378601890829, -6.889387433691132046, -0.1467799142905885368 ) ) ;
#1244 = ORIENTED_EDGE ( 'NONE', *, *, #10077, .T. ) ;
#1245 = CARTESIAN_POINT ( 'NONE',  ( 0.2000004866349308352, -14.19999999999999929, 5.499999999999038991 ) ) ;
#1246 = DIRECTION ( 'NONE',  ( -1.000000000000000000, 0.000000000000000000, 3.580469254416129843E-15 ) ) ;
#1247 = ORIENTED_EDGE ( 'NONE', *, *, #4023, .F. ) ;
#1248 = EDGE_LOOP ( 'NONE', ( #561, #1454, #6295, #9048 ) ) ;
#1249 = ADVANCED_FACE ( 'NONE', ( #1689 ), #9833, .T. ) ;
#1250 = CARTESIAN_POINT ( 'NONE',  ( -5.857292988299530379, 22.87298480973300130, -0.2718016441367471780 ) ) ;
#1251 = CARTESIAN_POINT ( 'NONE',  ( -5.499999999999999112, 0.8000000000000000444, 1.500000000000000444 ) ) ;
#1252 = VERTEX_POINT ( 'NONE', #4807 ) ;
#1253 = CARTESIAN_POINT ( 'NONE',  ( 1.400000000000000133, 12.00000000000000178, 1.493333056223741018 ) ) ;
#1254 = CARTESIAN_POINT ( 'NONE',  ( -0.7500004055132782899, -2.999999999999997335, 1.249999999999043432 ) ) ;
#1255 = CARTESIAN_POINT ( 'NONE',  ( -5.443910828078037056, 0.9592521534011099194, -1.640747846598881399 ) ) ;
#1256 = CARTESIAN_POINT ( 'NONE',  ( -3.749999371511251400, -2.183875055067008297, -1.250000000000945910 ) ) ;
#1257 = CARTESIAN_POINT ( 'NONE',  ( -3.255682023284165449, 15.79999999999999893, 2.016666666666679930 ) ) ;
#1258 = CARTESIAN_POINT ( 'NONE',  ( -4.717766955048540822, 21.51216529744047179, -0.2314001517754898374 ) ) ;
#1259 = B_SPLINE_CURVE_WITH_KNOTS ( 'NONE', 3,
 ( #6940, #9220, #5387, #10161 ),
 .UNSPECIFIED., .F., .F.,
 ( 4, 4 ),
 ( 0.000000000000000000, 1.000000000000000000 ),
 .UNSPECIFIED. ) ;
#1260 = DATE_AND_TIME ( #9110, #7984 ) ;
#1261 = ORIENTED_EDGE ( 'NONE', *, *, #2250, .F. ) ;
#1262 = CARTESIAN_POINT ( 'NONE',  ( 0.8750002027645291669, -12.80130646577350539, 1.249999999999037881 ) ) ;
#1263 = ORIENTED_EDGE ( 'NONE', *, *, #8199, .F. ) ;
#1264 = CARTESIAN_POINT ( 'NONE',  ( 2.534803012255989696, -1.065196987744075008, 5.352087197911155059 ) ) ;
#1265 = CARTESIAN_POINT ( 'NONE',  ( -8.500000000000003553, 18.00000000000000000, -1.499999999999970246 ) ) ;
#1266 = CARTESIAN_POINT ( 'NONE',  ( 0.2000004866349308352, -14.19999999999999929, 5.499999999999038991 ) ) ;
#1267 = CARTESIAN_POINT ( 'NONE',  ( -5.299770058909086146, 1.104883657099769101, 1.495116342900222106 ) ) ;
#1268 = CARTESIAN_POINT ( 'NONE',  ( -3.418560923150470554, 29.19999999999999574, 5.500000000000011546 ) ) ;
#1269 = CARTESIAN_POINT ( 'NONE',  ( 5.500000000000001776, 0.8000000000000003775, 2.300000375039809253 ) ) ;
#1270 = PLANE ( 'NONE',  #2235 ) ;
#1271 = FACE_OUTER_BOUND ( 'NONE', #10243, .T. ) ;
#1272 = ORIENTED_EDGE ( 'NONE', *, *, #8674, .T. ) ;
#1273 = VECTOR ( 'NONE', #9011, 1000.000000000000000 ) ;
#1274 = CARTESIAN_POINT ( 'NONE',  ( -2.799999999999974065, -0.8000000000000003775, 6.049999999999056577 ) ) ;
#1275 = CARTESIAN_POINT ( 'NONE',  ( 1.833333333333330817, 17.19375404079026737, -1.250000000000006217 ) ) ;
#1276 = DIRECTION ( 'NONE',  ( -1.000000000000000000, 0.000000000000000000, 3.738171388595839722E-15 ) ) ;
#1277 = CARTESIAN_POINT ( 'NONE',  ( -8.499999999999991118, -12.00000000000003020, 1.489185737808693899 ) ) ;
#1278 = EDGE_CURVE ( 'NONE', #7651, #7563, #8794, .T. ) ;
#1279 = CARTESIAN_POINT ( 'NONE',  ( -5.485577442331200260, 19.92502474453813122, 1.073320396951672473 ) ) ;
#1280 = CARTESIAN_POINT ( 'NONE',  ( -8.500000000000003553, 17.08956664775015355, -1.499999999999970468 ) ) ;
#1281 = CARTESIAN_POINT ( 'NONE',  ( -5.499999999999993783, 27.00000000000000355, 1.500000000000018874 ) ) ;
#1282 = VERTEX_POINT ( 'NONE', #7960 ) ;
#1283 = ORIENTED_EDGE ( 'NONE', *, *, #9916, .F. ) ;
#1284 = CARTESIAN_POINT ( 'NONE',  ( -0.5268107714693091026, -1.126810771469307415, 2.016666666665708707 ) ) ;
#1285 = CARTESIAN_POINT ( 'NONE',  ( -0.4000001621597675805, -14.19999999999999929, -5.500000000000956568 ) ) ;
#1286 = CARTESIAN_POINT ( 'NONE',  ( 0.3996907157545724343, -0.9996907157545592559, 5.413629630162506423 ) ) ;
#1287 = EDGE_CURVE ( 'NONE', #531, #4879, #3083, .T. ) ;
#1288 = CARTESIAN_POINT ( 'NONE',  ( 3.500000000000005329, -2.999999999999997335, 1.249999999999028111 ) ) ;
#1289 = CARTESIAN_POINT ( 'NONE',  ( -2.224305751587377422, 9.786628264963054491, -4.585315988885947824 ) ) ;
#1290 = CARTESIAN_POINT ( 'NONE',  ( -1.400000000000000133, 12.00000000000000178, -1.399999999999999911 ) ) ;
#1291 = B_SPLINE_CURVE_WITH_KNOTS ( 'NONE', 3,
 ( #6110, #5238, #4566, #8396 ),
 .UNSPECIFIED., .F., .F.,
 ( 4, 4 ),
 ( 0.000000000000000000, 1.000000000000000000 ),
 .UNSPECIFIED. ) ;
#1292 = CARTESIAN_POINT ( 'NONE',  ( 9.714814199876572687, -9.702674760390255670, 0.5452461513705243457 ) ) ;
#1293 = ORIENTED_EDGE ( 'NONE', *, *, #1557, .T. ) ;
#1294 = CARTESIAN_POINT ( 'NONE',  ( 4.833333333333315274, 15.80000000000000071, -5.500000000000016875 ) ) ;
#1295 = PLANE ( 'NONE',  #9492 ) ;
#1296 = ORIENTED_EDGE ( 'NONE', *, *, #9279, .F. ) ;
#1297 = ORIENTED_EDGE ( 'NONE', *, *, #7627, .T. ) ;
#1298 = FACE_OUTER_BOUND ( 'NONE', #6549, .T. ) ;
#1299 = CARTESIAN_POINT ( 'NONE',  ( 2.410656653198222088, 6.107259996940793023, -5.382029731528324312 ) ) ;
#1300 = VERTEX_POINT ( 'NONE', #118 ) ;
#1301 = CARTESIAN_POINT ( 'NONE',  ( 1.750000000000000444, 2.999999999999997335, -3.150000656723436432 ) ) ;
#1302 = CARTESIAN_POINT ( 'NONE',  ( -5.499999999999995559, -12.00000000000000178, 1.499999999999060973 ) ) ;
#1303 = CARTESIAN_POINT ( 'NONE',  ( -1.246393385363169015, 9.750465877828014882, 3.444366085337084993 ) ) ;
#1304 = ORIENTED_EDGE ( 'NONE', *, *, #2620, .T. ) ;
#1305 = FACE_OUTER_BOUND ( 'NONE', #383, .T. ) ;
#1306 = CARTESIAN_POINT ( 'NONE',  ( 0.9999999999999974465, 27.00000000000000000, -1.250000000000003553 ) ) ;
#1307 = B_SPLINE_CURVE_WITH_KNOTS ( 'NONE', 3,
 ( #5821, #3285, #240, #6536, #3392, #9703, #2619, #8977, #1902, #5048 ),
 .UNSPECIFIED., .F., .F.,
 ( 4, 2, 2, 2, 4 ),
 ( 0.000000000000000000, 0.2499999999999983069, 0.4999999999999966138, 0.7499999999999983347, 1.000000000000000000 ),
 .UNSPECIFIED. ) ;
#1308 = CARTESIAN_POINT ( 'NONE',  ( 1.967683310035355015, 11.54794815475825764, -6.794316365551580361 ) ) ;
#1309 = ORIENTED_EDGE ( 'NONE', *, *, #3177, .T. ) ;
#1310 = CARTESIAN_POINT ( 'NONE',  ( 0.4000001622116389766, -13.39869353422649567, 5.499999999999040767 ) ) ;
#1311 = VERTEX_POINT ( 'NONE', #3991 ) ;
#1312 = CARTESIAN_POINT ( 'NONE',  ( 3.500000000000004885, -2.999999999999999112, 1.249999999999028111 ) ) ;
#1313 = CARTESIAN_POINT ( 'NONE',  ( -3.499999999999993783, 27.00000000000000355, 1.250000000000012434 ) ) ;
#1314 = CARTESIAN_POINT ( 'NONE',  ( -1.912435565298216344, 8.999999999999987566, -0.5124355652982072185 ) ) ;
#1315 = CARTESIAN_POINT ( 'NONE',  ( 3.303205931969682485, 29.16706419369782211, 5.499999932572857908 ) ) ;
#1316 = FACE_OUTER_BOUND ( 'NONE', #735, .T. ) ;
#1317 = ADVANCED_FACE ( 'NONE', ( #885 ), #8939, .T. ) ;
#1318 = CARTESIAN_POINT ( 'NONE',  ( -8.500000000000005329, -12.00000000000000178, -1.500000000000929257 ) ) ;
#1319 = EDGE_CURVE ( 'NONE', #8288, #5822, #10000, .T. ) ;
#1320 = CARTESIAN_POINT ( 'NONE',  ( 5.500000000000001776, 0.8000000000000003775, 2.500000000000000444 ) ) ;
#1321 = CARTESIAN_POINT ( 'NONE',  ( -7.654875857169377795, -6.777049915936360414, -2.114140207888694167 ) ) ;
#1322 = CARTESIAN_POINT ( 'NONE',  ( -8.261900490022958010, 25.84461373967849340, -1.850588303538512447 ) ) ;
#1323 = ORIENTED_EDGE ( 'NONE', *, *, #2389, .T. ) ;
#1324 = CARTESIAN_POINT ( 'NONE',  ( -5.499999999999978684, 29.19999999999999574, 5.500000000000018652 ) ) ;
#1325 = CARTESIAN_POINT ( 'NONE',  ( 0.4000001621126484386, 29.19999999999999574, 5.499999999999997335 ) ) ;
#1326 = CARTESIAN_POINT ( 'NONE',  ( -10.00376222629103751, -6.337321351817635673, -0.2849889251756363984 ) ) ;
#1327 = CARTESIAN_POINT ( 'NONE',  ( -3.499999999999978684, 29.19999999999999574, 5.500000000000012434 ) ) ;
#1328 = CARTESIAN_POINT ( 'NONE',  ( 1.000000000000005995, 27.00000000000000000, 1.249999999999996669 ) ) ;
#1329 = CARTESIAN_POINT ( 'NONE',  ( -0.2000004864880165767, 29.19999999999999574, 5.500000000000000000 ) ) ;
#1330 = CARTESIAN_POINT ( 'NONE',  ( -8.499999999999994671, -2.999999999999999112, 1.499999999999071187 ) ) ;
#1331 = ORIENTED_EDGE ( 'NONE', *, *, #523, .F. ) ;
#1332 = ORIENTED_EDGE ( 'NONE', *, *, #3965, .F. ) ;
#1333 = CARTESIAN_POINT ( 'NONE',  ( 5.500000000000001776, 0.8000000000000003775, 2.300000375039809253 ) ) ;
#1334 = LINE ( 'NONE', #7642, #1235 ) ;
#1335 = CARTESIAN_POINT ( 'NONE',  ( 1.000000000000004663, -2.999999999999997335, 1.249999999999037215 ) ) ;
#1336 = CARTESIAN_POINT ( 'NONE',  ( 2.499999999999980016, -0.8000000000000003775, -5.500000000000968114 ) ) ;
#1337 = B_SPLINE_CURVE_WITH_KNOTS ( 'NONE', 3,
 ( #7371, #7475, #2669, #8346 ),
 .UNSPECIFIED., .F., .F.,
 ( 4, 4 ),
 ( 0.000000000000000000, 1.000000000000000000 ),
 .UNSPECIFIED. ) ;
#1338 = CARTESIAN_POINT ( 'NONE',  ( -1.967898641229394618, 3.342999165330863054, -6.789449253950504470 ) ) ;
#1339 = CARTESIAN_POINT ( 'NONE',  ( -5.500000000000017764, 28.28956664775015284, -5.499999999999981348 ) ) ;
#1340 = CARTESIAN_POINT ( 'NONE',  ( 5.500000000000002665, -12.00000000000002665, 1.489185737808633503 ) ) ;
#1341 = ORIENTED_EDGE ( 'NONE', *, *, #5472, .F. ) ;
#1342 = CARTESIAN_POINT ( 'NONE',  ( -10.11305611157339257, 21.26858024923391355, -0.2683104095986851290 ) ) ;
#1343 = EDGE_CURVE ( 'NONE', #452, #9724, #2441, .T. ) ;
#1344 = CARTESIAN_POINT ( 'NONE',  ( -3.662735297905746812, 18.64937388923797101, -1.087264715328490672 ) ) ;
#1345 = ORIENTED_EDGE ( 'NONE', *, *, #6388, .F. ) ;
#1346 = ORIENTED_EDGE ( 'NONE', *, *, #3867, .T. ) ;
#1347 = EDGE_CURVE ( 'NONE', #4733, #3861, #2336, .T. ) ;
#1348 = EDGE_CURVE ( 'NONE', #3625, #6868, #8267, .T. ) ;
#1349 = CARTESIAN_POINT ( 'NONE',  ( 5.777442812254430571, 23.42156441610720918, -0.5451642286537344839 ) ) ;
#1350 = CARTESIAN_POINT ( 'NONE',  ( 5.499999999999997335, 27.00000000000000000, -1.500000000000019318 ) ) ;
#1351 = ORIENTED_EDGE ( 'NONE', *, *, #6847, .F. ) ;
#1352 = CARTESIAN_POINT ( 'NONE',  ( -3.255682769451200720, 29.19999999999999574, 5.500000000000011546 ) ) ;
#1353 = CARTESIAN_POINT ( 'NONE',  ( 3.292815373434371917, -10.58904940877301470, -1.544650701680593485 ) ) ;
#1354 = CARTESIAN_POINT ( 'NONE',  ( 5.441818449591532492, 14.03482038396622755, -2.365179616033764365 ) ) ;
#1355 = ORIENTED_EDGE ( 'NONE', *, *, #1821, .T. ) ;
#1356 = CARTESIAN_POINT ( 'NONE',  ( -5.499999999999996447, 17.99999999999998579, 1.500000000000013989 ) ) ;
#1357 = CARTESIAN_POINT ( 'NONE',  ( 0.6250006080989968238, 17.99999999999999645, 1.249999999999998002 ) ) ;
#1358 = CARTESIAN_POINT ( 'NONE',  ( 0.3247944987380809723, 7.802233353765678281, -3.769762750384896943 ) ) ;
#1359 = ADVANCED_FACE ( 'NONE', ( #4709 ), #5884, .F. ) ;
#1360 = ORIENTED_EDGE ( 'NONE', *, *, #9563, .F. ) ;
#1361 = CARTESIAN_POINT ( 'NONE',  ( 0.6250006082935785079, -12.00000000000000178, 1.249999999999038769 ) ) ;
#1362 = B_SPLINE_CURVE_WITH_KNOTS ( 'NONE', 1,
 ( #2576, #4333 ),
 .UNSPECIFIED., .F., .F.,
 ( 2, 2 ),
 ( 0.000000000000000000, 1.000000000000000000 ),
 .UNSPECIFIED. ) ;
#1363 = EDGE_CURVE ( 'NONE', #7342, #61, #3946, .T. ) ;
#1364 = VECTOR ( 'NONE', #6987, 1000.000000000000000 ) ;
#1365 = VERTEX_POINT ( 'NONE', #4862 ) ;
#1366 = CARTESIAN_POINT ( 'NONE',  ( 6.500000000000007994, 17.99999999999999645, 1.499999999999977351 ) ) ;
#1367 = B_SPLINE_CURVE_WITH_KNOTS ( 'NONE', 3,
 ( #1251, #2648, #5074, #8221 ),
 .UNSPECIFIED., .F., .F.,
 ( 4, 4 ),
 ( 0.000000000000000000, 1.000000000000000000 ),
 .UNSPECIFIED. ) ;
#1368 = CARTESIAN_POINT ( 'NONE',  ( -2.799999245757146316, 29.19999999999999574, -5.499999999999992006 ) ) ;
#1369 = CARTESIAN_POINT ( 'NONE',  ( -3.255682023284155235, 15.79999999999999893, 5.500000000000010658 ) ) ;
#1370 = B_SPLINE_CURVE_WITH_KNOTS ( 'NONE', 3,
 ( #6152, #9319, #2238, #8540 ),
 .UNSPECIFIED., .F., .F.,
 ( 4, 4 ),
 ( 0.1404279450779720162, 1.000000000000000000 ),
 .UNSPECIFIED. ) ;
#1371 = CARTESIAN_POINT ( 'NONE',  ( -2.682634123348331290, 15.91736587665164215, 5.470883030947911507 ) ) ;
#1372 = CARTESIAN_POINT ( 'NONE',  ( 3.499999999999995559, -2.999999999999997335, -1.250000000000971889 ) ) ;
#1373 = CARTESIAN_POINT ( 'NONE',  ( 1.833333333333333259, 0.8000000000000003775, -5.500000000000000888 ) ) ;
#1374 = B_SPLINE_CURVE_WITH_KNOTS ( 'NONE', 3,
 ( #4773, #7051, #6372, #6218, #2254, #655, #3129, #5552, #7927, #10223, #9385, #8604, #6318, #752, #8508, #34 ),
 .UNSPECIFIED., .F., .F.,
 ( 4, 1, 1, 1, 2, 2, 1, 2, 2, 4 ),
 ( 0.000000000000000000, 0.2499999999999961142, 0.3749999999999936162, 0.4374999999999930056, 0.4687499999999920064, 0.4999999999999910072, 0.6249999999999898970, 0.6874999999999908962, 0.7499999999999918954, 1.000000000000000000 ),
 .UNSPECIFIED. ) ;
#1375 = LINE ( 'NONE', #6893, #9984 ) ;
#1376 = CARTESIAN_POINT ( 'NONE',  ( 8.500000000000005329, -12.00000000000000178, 1.499999999999010569 ) ) ;
#1377 = VECTOR ( 'NONE', #7285, 1000.000000000000000 ) ;
#1378 = CARTESIAN_POINT ( 'NONE',  ( -5.500000000000019540, -14.19999999999999929, -5.500000000000938805 ) ) ;
#1379 = EDGE_CURVE ( 'NONE', #2838, #1081, #6404, .T. ) ;
#1380 = ORIENTED_EDGE ( 'NONE', *, *, #8829, .F. ) ;
#1381 = EDGE_CURVE ( 'NONE', #7346, #9983, #8694, .T. ) ;
#1382 = CARTESIAN_POINT ( 'NONE',  ( 0.4999999999999822364, 15.79999999999999893, -5.500000000000002665 ) ) ;
#1383 = CARTESIAN_POINT ( 'NONE',  ( 2.666666666666672736, 27.81054117180218554, 1.249999999999990896 ) ) ;
#1384 = CARTESIAN_POINT ( 'NONE',  ( -8.714155578209048514, -11.68303896257831909, 1.283126750890157153 ) ) ;
#1385 = CARTESIAN_POINT ( 'NONE',  ( 5.299770058909085257, 1.104883657099768879, 1.495116342900221662 ) ) ;
#1386 = CARTESIAN_POINT ( 'NONE',  ( -5.857292988299530379, 22.87298480973300130, -0.2718016441367471780 ) ) ;
#1387 = CARTESIAN_POINT ( 'NONE',  ( -7.500000000000004441, 27.00000000000000355, -1.499999999999974021 ) ) ;
#1388 = CARTESIAN_POINT ( 'NONE',  ( -1.833333333333332815, 14.19999999999999929, 1.500000000000000444 ) ) ;
#1389 = B_SPLINE_CURVE_WITH_KNOTS ( 'NONE', 3,
 ( #1831, #4976, #6518, #7358, #280, #8126, #1054, #948 ),
 .UNSPECIFIED., .F., .F.,
 ( 4, 2, 2, 4 ),
 ( 0.000000000000000000, 0.2499999999999986677, 0.4999999999999973355, 1.000000000000000000 ),
 .UNSPECIFIED. ) ;
#1390 = ORIENTED_EDGE ( 'NONE', *, *, #9916, .T. ) ;
#1391 = ORIENTED_EDGE ( 'NONE', *, *, #4494, .T. ) ;
#1392 = CARTESIAN_POINT ( 'NONE',  ( -0.5268107714692960020, -1.126810771469312744, 6.049999999999043254 ) ) ;
#1393 = CARTESIAN_POINT ( 'NONE',  ( -5.500000000000005329, -2.999999999999997335, -1.500000000000939249 ) ) ;
#1394 = B_SPLINE_SURFACE_WITH_KNOTS ( 'NONE', 1, 3, ( 
 ( #9313, #3834, #1303, #10149, #5329, #530, #6822, #6096, #4553, #633, #3786, #3058, #9362, #2379 ),
 ( #58, #4087, #5579, #6399, #827, #9463, #8632, #3306, #7234, #2483, #5632, #10197, #5424, #3985 ) ),
 .UNSPECIFIED., .F., .F., .F.,
 ( 2, 2 ),
 ( 4, 2, 2, 2, 2, 2, 4 ),
 ( 0.000000000000000000, 1.000000000000000000 ),
 ( 0.000000000000000000, 0.2500000000000000555, 0.3750000000000001110, 0.5000000000000001110, 0.6250000000000000000, 0.7500000000000000000, 1.000000000000000000 ),
 .UNSPECIFIED. ) ;
#1395 = CARTESIAN_POINT ( 'NONE',  ( 1.833333333333338144, -2.999999999999997335, 1.249999999999034328 ) ) ;
#1396 = CARTESIAN_POINT ( 'NONE',  ( -3.337121771573770435, -11.35005567838803664, -1.412878232970424364 ) ) ;
#1397 = CARTESIAN_POINT ( 'NONE',  ( -2.534803012255947952, -13.93480301225594253, 5.352087197911189698 ) ) ;
#1398 = CARTESIAN_POINT ( 'NONE',  ( -2.325608830826416007, 21.21150742305760417, -1.721756710511918920 ) ) ;
#1399 = VERTEX_POINT ( 'NONE', #4808 ) ;
#1400 = CARTESIAN_POINT ( 'NONE',  ( -0.1999999999999918232, -14.19999999999999929, -1.833333333333940773 ) ) ;
#1401 = CARTESIAN_POINT ( 'NONE',  ( 2.500000000000020428, 29.19999999999999574, 5.499999999999990230 ) ) ;
#1402 = VERTEX_POINT ( 'NONE', #834 ) ;
#1403 = ORIENTED_EDGE ( 'NONE', *, *, #3557, .F. ) ;
#1404 = CARTESIAN_POINT ( 'NONE',  ( 8.274075477627910402, 24.17324848846683238, -2.047901481890214814 ) ) ;
#1405 = CARTESIAN_POINT ( 'NONE',  ( 2.534803012255950172, 16.06519698774405569, -5.352087197912148930 ) ) ;
#1406 = ORIENTED_EDGE ( 'NONE', *, *, #3024, .F. ) ;
#1407 = CARTESIAN_POINT ( 'NONE',  ( 5.431949672883730429, 0.9778568232063744592, -2.377856823206390136 ) ) ;
#1408 = CARTESIAN_POINT ( 'NONE',  ( 3.224391148926941675, -9.009126303931816793, -1.721756710512289290 ) ) ;
#1409 = CARTESIAN_POINT ( 'NONE',  ( -5.458293304393531997, 0.9371403986923145801, -1.662859601307675961 ) ) ;
#1410 = ORIENTED_EDGE ( 'NONE', *, *, #4818, .F. ) ;
#1411 = FACE_OUTER_BOUND ( 'NONE', #3523, .T. ) ;
#1412 = CARTESIAN_POINT ( 'NONE',  ( 3.500000000000020428, 28.36933761370818985, 5.499999999999988454 ) ) ;
#1413 = VERTEX_POINT ( 'NONE', #7194 ) ;
#1414 = AXIS2_PLACEMENT_3D ( 'NONE', #5568, #1642, #1751 ) ;
#1415 = ADVANCED_FACE ( 'NONE', ( #2492 ), #8197, .T. ) ;
#1416 = CARTESIAN_POINT ( 'NONE',  ( -5.499999999999979572, -0.8000000000000003775, 5.499999999999060307 ) ) ;
#1417 = VERTEX_POINT ( 'NONE', #6457 ) ;
#1418 = CARTESIAN_POINT ( 'NONE',  ( -2.499999999999980016, -13.38516361560535728, 5.499999999999050537 ) ) ;
#1419 = CARTESIAN_POINT ( 'NONE',  ( 3.255682023284196980, 29.19999999999999574, 5.499999999999986677 ) ) ;
#1420 = CARTESIAN_POINT ( 'NONE',  ( 3.500000000000020428, 15.80000000000000071, 5.499999999999988454 ) ) ;
#1421 = CARTESIAN_POINT ( 'NONE',  ( 5.500000000000020428, 29.19999999999999574, 5.499999999999978684 ) ) ;
#1422 = CARTESIAN_POINT ( 'NONE',  ( -1.749999999999999778, 2.256463032376853306, -3.500000000000000000 ) ) ;
#1423 = CARTESIAN_POINT ( 'NONE',  ( 5.500000000000000000, 0.8000000000000003775, -5.500000000000000000 ) ) ;
#1424 = CARTESIAN_POINT ( 'NONE',  ( 0.5000000000000204281, 15.79999999999999893, 5.499999999999997335 ) ) ;
#1425 = CARTESIAN_POINT ( 'NONE',  ( -0.6250006080227156202, -12.80001790408457296, 1.249999999999043210 ) ) ;
#1426 = CARTESIAN_POINT ( 'NONE',  ( 5.500000000000001776, 0.8000000000000003775, -1.499999999999999778 ) ) ;
#1427 = CARTESIAN_POINT ( 'NONE',  ( -5.499999999999979572, -14.19999999999999929, 5.499999999999060307 ) ) ;
#1428 = ORIENTED_EDGE ( 'NONE', *, *, #2477, .T. ) ;
#1429 = CARTESIAN_POINT ( 'NONE',  ( -1.750000000000000444, 2.233469214940164704, 6.999999999999999112 ) ) ;
#1430 = LINE ( 'NONE', #5497, #7002 ) ;
#1431 = CARTESIAN_POINT ( 'NONE',  ( 1.833333333333931225, 0.7999999999999999334, -1.799999999999989164 ) ) ;
#1432 = CARTESIAN_POINT ( 'NONE',  ( 1.000000000000004663, -2.999999999999997335, 1.249999999999037437 ) ) ;
#1433 = EDGE_CURVE ( 'NONE', #9730, #1660, #8624, .T. ) ;
#1434 = CARTESIAN_POINT ( 'NONE',  ( -2.718599854527520510, 23.18824239237976670, 1.767766952965985405 ) ) ;
#1435 = CARTESIAN_POINT ( 'NONE',  ( -8.500000000000003553, 17.99999999999999645, -1.499999999999970468 ) ) ;
#1436 = B_SPLINE_CURVE_WITH_KNOTS ( 'NONE', 3,
 ( #7713, #4512, #640, #9611, #2526, #5676, #8543, #7667, #6985 ),
 .UNSPECIFIED., .F., .F.,
 ( 4, 1, 2, 2, 4 ),
 ( 0.000000000000000000, 0.2500000000000195399, 0.3750000000000199840, 0.5000000000000204281, 1.000000000000000000 ),
 .UNSPECIFIED. ) ;
#1437 = DIRECTION ( 'NONE',  ( 1.000000000000000000, 6.812268371015365012E-16, 1.651263581454016668E-17 ) ) ;
#1438 = CARTESIAN_POINT ( 'NONE',  ( 5.499999999999995559, -2.999999999999997335, -1.500000000000978551 ) ) ;
#1439 = VERTEX_POINT ( 'NONE', #9471 ) ;
#1440 = CARTESIAN_POINT ( 'NONE',  ( 5.255682769116124753, 17.17583408754412133, -1.500000000000018430 ) ) ;
#1441 = CARTESIAN_POINT ( 'NONE',  ( -5.500000000000020428, -1.710433352249844718, -5.500000000000939693 ) ) ;
#1442 = CARTESIAN_POINT ( 'NONE',  ( -0.8360046992584977410, -4.079435887451465348, 1.086004684693046451 ) ) ;
#1443 = CARTESIAN_POINT ( 'NONE',  ( 2.799999245757454958, -0.8000000000000003775, 5.499999999999030109 ) ) ;
#1444 = CARTESIAN_POINT ( 'NONE',  ( -5.500000000000002665, -2.999999999999997335, -0.5000000000009391377 ) ) ;
#1445 = CARTESIAN_POINT ( 'NONE',  ( -5.500000000000000888, 14.19999999999999929, -0.4999999999999995559 ) ) ;
#1446 = ORIENTED_EDGE ( 'NONE', *, *, #8988, .T. ) ;
#1447 = CARTESIAN_POINT ( 'NONE',  ( -9.530676074843857037, 25.02765174942657467, 0.6887918302280480187 ) ) ;
#1448 = B_SPLINE_CURVE_WITH_KNOTS ( 'NONE', 3,
 ( #8408, #9235, #9968, #10073 ),
 .UNSPECIFIED., .F., .F.,
 ( 4, 4 ),
 ( 0.000000000000000000, 1.000000000000000000 ),
 .UNSPECIFIED. ) ;
#1449 = DIRECTION ( 'NONE',  ( -1.000000000000000000, 0.000000000000000000, 3.632670837208303068E-15 ) ) ;
#1450 = ORIENTED_EDGE ( 'NONE', *, *, #4508, .F. ) ;
#1451 = ORIENTED_EDGE ( 'NONE', *, *, #8388, .T. ) ;
#1452 = CARTESIAN_POINT ( 'NONE',  ( -5.299770058909083481, 1.104883657099769767, -1.495116342900221218 ) ) ;
#1453 = CARTESIAN_POINT ( 'NONE',  ( -0.5268107714717578105, -1.126810771484399565, -5.272108442491170166 ) ) ;
#1454 = ORIENTED_EDGE ( 'NONE', *, *, #4532, .F. ) ;
#1455 = CARTESIAN_POINT ( 'NONE',  ( -2.534803012255987475, 28.93480301225592299, -5.352087197912114291 ) ) ;
#1456 = CARTESIAN_POINT ( 'NONE',  ( 3.255682769451456071, -0.8000000000000038192, -5.500000000000970779 ) ) ;
#1457 = CARTESIAN_POINT ( 'NONE',  ( -5.500000000000000888, 0.8000000000000003775, -1.799999109018708410 ) ) ;
#1458 = ORIENTED_EDGE ( 'NONE', *, *, #4380, .F. ) ;
#1459 = CARTESIAN_POINT ( 'NONE',  ( 4.833333333333312609, -0.7999999999999986011, -5.500000000000976108 ) ) ;
#1460 = CARTESIAN_POINT ( 'NONE',  ( 9.712012039752140780, -5.381169661145818850, -0.5559982250947547167 ) ) ;
#1461 = VERTEX_POINT ( 'NONE', #4756 ) ;
#1462 = CARTESIAN_POINT ( 'NONE',  ( 5.500000000000020428, 15.80000000000000071, 5.499999999999980460 ) ) ;
#1463 = EDGE_LOOP ( 'NONE', ( #8241, #6743, #2962, #2274 ) ) ;
#1464 = PLANE ( 'NONE',  #3225 ) ;
#1465 = CARTESIAN_POINT ( 'NONE',  ( 3.499999999999995559, 17.99999999999999289, -1.250000000000014877 ) ) ;
#1466 = CARTESIAN_POINT ( 'NONE',  ( 3.536585913170936291, -0.9946766661822258326, 1.808942724551740211 ) ) ;
#1467 = CARTESIAN_POINT ( 'NONE',  ( -2.599999748585726689, 28.38451933533630367, -5.499999999999992895 ) ) ;
#1468 = CARTESIAN_POINT ( 'NONE',  ( 5.400837124141498080, -11.48458096172531917, -1.412361122407857827 ) ) ;
#1469 = B_SPLINE_CURVE_WITH_KNOTS ( 'NONE', 3,
 ( #3545, #3388, #8246, #2615 ),
 .UNSPECIFIED., .F., .F.,
 ( 4, 4 ),
 ( 0.000000000000000000, 1.000000000000000000 ),
 .UNSPECIFIED. ) ;
#1470 = CARTESIAN_POINT ( 'NONE',  ( -8.500000000000001776, -12.91043335224984645, -0.5000000000009288126 ) ) ;
#1471 = CARTESIAN_POINT ( 'NONE',  ( 5.499999999999997335, 27.00000000000000000, -1.500000000000019318 ) ) ;
#1472 = CARTESIAN_POINT ( 'NONE',  ( -2.599999748676831146, -14.19999999999999929, 5.499999999999051425 ) ) ;
#1473 = CARTESIAN_POINT ( 'NONE',  ( -5.500000000000004441, 17.16933761370818701, -1.499999999999981126 ) ) ;
#1474 = B_SPLINE_SURFACE_WITH_KNOTS ( 'NONE', 3, 3, ( 
 ( #9921, #2883, #8456, #6019 ),
 ( #4527, #5970, #5875, #4332 ),
 ( #8409, #9185, #2103, #8354 ),
 ( #1327, #406, #6645, #9038 ) ),
 .UNSPECIFIED., .F., .F., .F.,
 ( 4, 4 ),
 ( 4, 4 ),
 ( 0.000000000000000000, 1.000000000000000000 ),
 ( 0.000000000000000000, 1.000000000000000000 ),
 .UNSPECIFIED. ) ;
#1475 = EDGE_CURVE ( 'NONE', #3805, #3774, #7455, .T. ) ;
#1476 = CARTESIAN_POINT ( 'NONE',  ( -0.5833333333333331483, 12.00000000000000178, 3.499999999999999556 ) ) ;
#1477 = ORIENTED_EDGE ( 'NONE', *, *, #6634, .F. ) ;
#1478 = EDGE_CURVE ( 'NONE', #7857, #574, #5297, .T. ) ;
#1479 = EDGE_CURVE ( 'NONE', #1399, #9567, #4205, .T. ) ;
#1480 = CARTESIAN_POINT ( 'NONE',  ( -3.624999685727904097, 17.18451933533632214, -1.249999999999987121 ) ) ;
#1481 = CARTESIAN_POINT ( 'NONE',  ( 8.500000000000007105, 17.08956664775015355, 1.499999999999970912 ) ) ;
#1482 = CARTESIAN_POINT ( 'NONE',  ( 5.499999999999979572, -14.19999999999999929, -5.500000000000978773 ) ) ;
#1483 = CARTESIAN_POINT ( 'NONE',  ( -0.5268107714717246148, -13.87318922851557446, 5.272108442489220614 ) ) ;
#1484 = CARTESIAN_POINT ( 'NONE',  ( 3.337121846300795003, -0.8000000000000003775, -5.500000000000971667 ) ) ;
#1485 = CARTESIAN_POINT ( 'NONE',  ( -0.5268107714717622514, -13.87318922851557446, -5.272108442491133751 ) ) ;
#1486 = CARTESIAN_POINT ( 'NONE',  ( -2.325608830826416007, 21.21150742305760417, -1.721756710511918920 ) ) ;
#1487 = EDGE_CURVE ( 'NONE', #7873, #3148, #8394, .T. ) ;
#1488 = ORIENTED_EDGE ( 'NONE', *, *, #8728, .F. ) ;
#1489 = CARTESIAN_POINT ( 'NONE',  ( 0.5000000000000076605, 15.80000000000000071, 1.833333333333330817 ) ) ;
#1490 = CARTESIAN_POINT ( 'NONE',  ( -0.9999999999999954481, -2.999999999999999112, 1.249999999999044542 ) ) ;
#1491 = CARTESIAN_POINT ( 'NONE',  ( 1.166666666666686059, -0.8000000000000003775, 5.499999999999038103 ) ) ;
#1492 = CARTESIAN_POINT ( 'NONE',  ( -8.499999999999992895, 17.08956664775015355, 1.500000000000029976 ) ) ;
#1493 = CARTESIAN_POINT ( 'NONE',  ( -0.2000004866349285038, 15.80000000000000071, -5.499999999999998224 ) ) ;
#1494 = CARTESIAN_POINT ( 'NONE',  ( -2.249999999999994227, 17.99999999999999645, 1.250000000000007994 ) ) ;
#1495 = CARTESIAN_POINT ( 'NONE',  ( 3.500000000000006217, 27.00000000000000000, 1.249999999999988010 ) ) ;
#1496 = ORIENTED_EDGE ( 'NONE', *, *, #2560, .T. ) ;
#1497 = VERTEX_POINT ( 'NONE', #3475 ) ;
#1498 = CARTESIAN_POINT ( 'NONE',  ( -7.715304438050430313, 21.72433729455647722, -2.112788367042205628 ) ) ;
#1499 = CARTESIAN_POINT ( 'NONE',  ( 3.255682023284162341, 15.79999999999999893, -5.500000000000012434 ) ) ;
#1500 = ORIENTED_EDGE ( 'NONE', *, *, #4463, .T. ) ;
#1501 = EDGE_CURVE ( 'NONE', #1194, #3412, #2590, .T. ) ;
#1502 = CARTESIAN_POINT ( 'NONE',  ( -4.833333333333311721, 28.31615696973616991, 5.500000000000016875 ) ) ;
#1503 = EDGE_CURVE ( 'NONE', #7663, #3978, #4300, .T. ) ;
#1504 = CARTESIAN_POINT ( 'NONE',  ( 3.662735297905748588, -11.35062611076202899, 1.087264715327531439 ) ) ;
#1505 = DIRECTION ( 'NONE',  ( -3.753941602013810552E-15, 0.000000000000000000, -1.000000000000000000 ) ) ;
#1506 = CARTESIAN_POINT ( 'NONE',  ( -3.337121846077399034, -14.19999999999999929, 5.499999999999054090 ) ) ;
#1507 = CARTESIAN_POINT ( 'NONE',  ( 7.654875857169361808, -6.777049915936360414, -2.114140207888748790 ) ) ;
#1508 = ORIENTED_EDGE ( 'NONE', *, *, #10202, .T. ) ;
#1509 = CARTESIAN_POINT ( 'NONE',  ( -5.772609519611348716, -8.462436356073713029, -0.5641420648245301095 ) ) ;
#1510 = ORIENTED_EDGE ( 'NONE', *, *, #2105, .T. ) ;
#1511 = B_SPLINE_CURVE_WITH_KNOTS ( 'NONE', 3,
 ( #7933, #2463, #8715, #807, #5610, #758, #8820, #8768 ),
 .UNSPECIFIED., .F., .F.,
 ( 4, 2, 2, 4 ),
 ( 0.000000000000000000, 0.2499999999999978906, 0.4999999999999957812, 1.000000000000000000 ),
 .UNSPECIFIED. ) ;
#1512 = CARTESIAN_POINT ( 'NONE',  ( -2.500000000000004441, 28.38516361560535728, -1.833333333333325488 ) ) ;
#1513 = CARTESIAN_POINT ( 'NONE',  ( -5.499999999999998224, 1.558866179247603734, 4.500000000000000000 ) ) ;
#1514 = CARTESIAN_POINT ( 'NONE',  ( -2.534803012255946175, 16.06519698774405569, 5.352087197912148930 ) ) ;
#1515 = CARTESIAN_POINT ( 'NONE',  ( -1.518833701801064029, 10.82161537376166827, 3.268833741325966713 ) ) ;
#1516 = CARTESIAN_POINT ( 'NONE',  ( 3.500000000000020428, 29.19999999999999574, 5.499999999999987566 ) ) ;
#1517 = CARTESIAN_POINT ( 'NONE',  ( 8.273620817032085739, -9.246665075356753860, -2.075725088024510168 ) ) ;
#1518 = CARTESIAN_POINT ( 'NONE',  ( -0.5268107714717221723, 28.87318922851557801, 5.272108442490186953 ) ) ;
#1519 = CARTESIAN_POINT ( 'NONE',  ( -2.395718978191290205, 9.118943788724692467, 6.614968533158680941 ) ) ;
#1520 = VECTOR ( 'NONE', #3772, 1000.000000000000000 ) ;
#1521 = CARTESIAN_POINT ( 'NONE',  ( 9.712012039752146109, 24.61883033885418115, 0.5559982250937272052 ) ) ;
#1522 = CARTESIAN_POINT ( 'NONE',  ( -6.971719601645803621, -5.823543312518374648, -2.017598505316220425 ) ) ;
#1523 = CARTESIAN_POINT ( 'NONE',  ( 1.400000000000000133, 2.999999999999997335, 1.399999999999999911 ) ) ;
#1524 = VERTEX_POINT ( 'NONE', #1977 ) ;
#1525 = CARTESIAN_POINT ( 'NONE',  ( 3.536585913170950946, -0.9946766661822169509, 5.426828173657167298 ) ) ;
#1526 = DIRECTION ( 'NONE',  ( -1.280476538501940208E-16, 6.812268371015388678E-16, -1.000000000000000000 ) ) ;
#1527 = CARTESIAN_POINT ( 'NONE',  ( 2.647541161994721559, -0.9524588380052690928, -5.451099403341065575 ) ) ;
#1528 = CARTESIAN_POINT ( 'NONE',  ( -0.5017113799774525207, -13.89828862002251064, 5.306294480526033475 ) ) ;
#1529 = CARTESIAN_POINT ( 'NONE',  ( -5.772609519611343387, 21.53756364392628697, 0.5641420648236118440 ) ) ;
#1530 = CARTESIAN_POINT ( 'NONE',  ( -3.303209185160765227, 29.16706193911745970, -5.499999932641664202 ) ) ;
#1531 = EDGE_CURVE ( 'NONE', #4879, #9521, #5846, .T. ) ;
#1532 = CARTESIAN_POINT ( 'NONE',  ( -8.500000000000005329, -2.999999999999997335, -1.500000000000929257 ) ) ;
#1533 = CARTESIAN_POINT ( 'NONE',  ( -3.181400145472633056, 23.18824239559610589, -1.767766952966593585 ) ) ;
#1534 = ORIENTED_EDGE ( 'NONE', *, *, #1046, .T. ) ;
#1535 = CARTESIAN_POINT ( 'NONE',  ( 8.500000000000005329, -2.999999999999999112, 1.499999999999010347 ) ) ;
#1536 = DIRECTION ( 'NONE',  ( 1.000000000000000000, -0.000000000000000000, -3.580469254416129843E-15 ) ) ;
#1537 = DIRECTION ( 'NONE',  ( 0.000000000000000000, 1.000000000000000000, 0.000000000000000000 ) ) ;
#1538 = CARTESIAN_POINT ( 'NONE',  ( -2.500000000000016875, 16.61483638439464272, -5.499999999999992895 ) ) ;
#1539 = CARTESIAN_POINT ( 'NONE',  ( -0.6471431260718795153, 6.639588938150117414, -3.700735397382369563 ) ) ;
#1540 = EDGE_CURVE ( 'NONE', #8117, #9112, #9126, .T. ) ;
#1541 = CARTESIAN_POINT ( 'NONE',  ( -5.500000000000000888, 0.8000000000000003775, -2.400000187611338820 ) ) ;
#1542 = CARTESIAN_POINT ( 'NONE',  ( -1.182233044951772838, -7.888650085416449187, -0.2314001517767770577 ) ) ;
#1543 = ORIENTED_EDGE ( 'NONE', *, *, #6837, .T. ) ;
#1544 = ORIENTED_EDGE ( 'NONE', *, *, #4642, .F. ) ;
#1545 = CARTESIAN_POINT ( 'NONE',  ( -5.407780233693050498, 19.00661040813004377, 1.304615709967492876 ) ) ;
#1546 = CARTESIAN_POINT ( 'NONE',  ( 3.181400145472624619, 23.18824239559610589, -1.767766952966615568 ) ) ;
#1547 = ORIENTED_EDGE ( 'NONE', *, *, #3321, .T. ) ;
#1548 = CARTESIAN_POINT ( 'NONE',  ( -0.8360046992584977410, -4.079435887451465348, 1.086004684693046451 ) ) ;
#1549 = CARTESIAN_POINT ( 'NONE',  ( -2.682634509875331918, -14.08263450987535492, 5.470883222388704503 ) ) ;
#1550 = CARTESIAN_POINT ( 'NONE',  ( 3.499999999999995559, -2.999999999999999112, -1.250000000000971889 ) ) ;
#1551 = ORIENTED_EDGE ( 'NONE', *, *, #2122, .F. ) ;
#1552 = CARTESIAN_POINT ( 'NONE',  ( 3.255682023284169446, 29.19999999999998508, -1.833333333332991977 ) ) ;
#1553 = CARTESIAN_POINT ( 'NONE',  ( 3.874999056931034414, 17.99999999999999645, 1.249999999999986899 ) ) ;
#1554 = B_SPLINE_SURFACE_WITH_KNOTS ( 'NONE', 3, 3, ( 
 ( #5058, #7536, #5777, #4176 ),
 ( #8985, #7331, #1180, #8208 ),
 ( #4286, #461, #8932, #308 ),
 ( #5107, #1805, #9084, #7382 ),
 ( #358, #8260, #3610, #4948 ),
 ( #4334, #7438, #250, #3513 ),
 ( #6650, #1231, #9820, #1857 ) ),
 .UNSPECIFIED., .F., .F., .F.,
 ( 4, 3, 4 ),
 ( 4, 4 ),
 ( 0.000000000000000000, 1.000000000000000000, 1.122158615413217264 ),
 ( 0.000000000000000000, 1.000000000000000000 ),
 .UNSPECIFIED. ) ;
#1555 = EDGE_LOOP ( 'NONE', ( #8844, #2465, #4910, #6441 ) ) ;
#1556 = CARTESIAN_POINT ( 'NONE',  ( -8.269852985003971924, -5.391935261720843364, 2.008018462791862024 ) ) ;
#1557 = EDGE_CURVE ( 'NONE', #7131, #9199, #1367, .T. ) ;
#1558 = B_SPLINE_CURVE_WITH_KNOTS ( 'NONE', 3,
 ( #7983, #5769, #3342, #7269 ),
 .UNSPECIFIED., .F., .F.,
 ( 4, 4 ),
 ( 0.000000000000000000, 1.000000000000000000 ),
 .UNSPECIFIED. ) ;
#1559 = ORIENTED_EDGE ( 'NONE', *, *, #8805, .F. ) ;
#1560 = DIRECTION ( 'NONE',  ( 3.580469254416129843E-15, 0.000000000000000000, 1.000000000000000000 ) ) ;
#1561 = CARTESIAN_POINT ( 'NONE',  ( -3.930993305502414881, -4.355065257775488696, -0.8902809893820008424 ) ) ;
#1562 = CARTESIAN_POINT ( 'NONE',  ( -0.9999999999999940048, 17.99999999999999645, 1.250000000000003775 ) ) ;
#1563 = FACE_OUTER_BOUND ( 'NONE', #9314, .T. ) ;
#1564 = CARTESIAN_POINT ( 'NONE',  ( -3.418560923057835321, -1.627414149374605268, 5.499999999999054090 ) ) ;
#1565 = CARTESIAN_POINT ( 'NONE',  ( 0.2000000000000073108, -14.20000000000000107, -2.016666666667624064 ) ) ;
#1566 = CARTESIAN_POINT ( 'NONE',  ( 5.500000000000000888, 0.8000000000000003775, -4.500000000000000000 ) ) ;
#1567 = CARTESIAN_POINT ( 'NONE',  ( -1.749999999999999778, 12.00000000000000178, 3.150000655930974336 ) ) ;
#1568 = B_SPLINE_SURFACE_WITH_KNOTS ( 'NONE', 3, 3, ( 
 ( #148, #2425, #922, #1695 ),
 ( #8881, #9711, #6597, #4949 ),
 ( #4233, #4791, #201, #100 ),
 ( #1079, #9555, #7383, #309 ),
 ( #1027, #2473, #251, #8724 ),
 ( #6491, #4177, #3351, #5778 ),
 ( #4843, #3294, #2578, #5622 ) ),
 .UNSPECIFIED., .F., .F., .F.,
 ( 4, 3, 4 ),
 ( 4, 4 ),
 ( -0.1221586151491183686, 0.000000000000000000, 1.000000000000000000 ),
 ( 0.000000000000000000, 1.000000000000000000 ),
 .UNSPECIFIED. ) ;
#1569 = CARTESIAN_POINT ( 'NONE',  ( -2.666666666666662078, -12.81054117180218732, 1.249999999999050537 ) ) ;
#1570 = CARTESIAN_POINT ( 'NONE',  ( 9.712012039752146109, 24.61883033885418115, 0.5559982250937272052 ) ) ;
#1571 = CARTESIAN_POINT ( 'NONE',  ( -5.499999999999998224, 13.45646303237685437, 2.500000000000000444 ) ) ;
#1572 = ORIENTED_EDGE ( 'NONE', *, *, #7407, .T. ) ;
#1573 = CARTESIAN_POINT ( 'NONE',  ( 3.255682023284199644, -0.8000000000000003775, 5.499999999999029221 ) ) ;
#1574 = CARTESIAN_POINT ( 'NONE',  ( -3.500000000000000888, 17.99999999999999289, -1.249999999999990452 ) ) ;
#1575 = CARTESIAN_POINT ( 'NONE',  ( -5.499999999999979572, -0.8000000000000003775, 5.499999999999060307 ) ) ;
#1576 = CARTESIAN_POINT ( 'NONE',  ( 5.559436939787833154, -9.644934839722337117, -0.9500033896215774876 ) ) ;
#1577 = CARTESIAN_POINT ( 'NONE',  ( 3.536585913170912310, 15.99467666618221706, -6.050000000000014921 ) ) ;
#1578 = AXIS2_PLACEMENT_3D ( 'NONE', #1799, #3396, #8203 ) ;
#1579 = CARTESIAN_POINT ( 'NONE',  ( 5.255682769451218483, -2.175834087535211570, -1.500000000000977662 ) ) ;
#1580 = CARTESIAN_POINT ( 'NONE',  ( 2.799999245579297913, -14.19999999999999929, -5.500000000000969003 ) ) ;
#1581 = B_SPLINE_SURFACE_WITH_KNOTS ( 'NONE', 3, 3, ( 
 ( #3291, #8775, #4021, #3346 ),
 ( #1587, #3141, #4124, #3972 ),
 ( #765, #7172, #9449, #2571 ),
 ( #7115, #1538, #6436, #2520 ) ),
 .UNSPECIFIED., .F., .F., .F.,
 ( 4, 4 ),
 ( 4, 4 ),
 ( 0.000000000000000000, 1.000000000000000000 ),
 ( 0.000000000000000000, 1.000000000000000000 ),
 .UNSPECIFIED. ) ;
#1582 = CARTESIAN_POINT ( 'NONE',  ( -1.557184646812284967, 19.80853881477921519, -1.544650701679010751 ) ) ;
#1583 = ORIENTED_EDGE ( 'NONE', *, *, #9443, .F. ) ;
#1584 = CARTESIAN_POINT ( 'NONE',  ( 6.499999999999998224, 17.14274729172218059, -1.500000000000022871 ) ) ;
#1585 = CARTESIAN_POINT ( 'NONE',  ( 5.500000000000020428, 15.80000000000000071, 5.499999999999980460 ) ) ;
#1586 = CARTESIAN_POINT ( 'NONE',  ( 2.670868952878183489, -14.07086895287820738, -5.464753184199797609 ) ) ;
#1587 = CARTESIAN_POINT ( 'NONE',  ( -2.499999999999991562, 15.80000000000000071, 1.833333333333341475 ) ) ;
#1588 = ADVANCED_FACE ( 'NONE', ( #1144 ), #5629, .F. ) ;
#1589 = CARTESIAN_POINT ( 'NONE',  ( 3.500000000000000444, -12.00000000000001421, 1.249999999999034328 ) ) ;
#1590 = B_SPLINE_CURVE_WITH_KNOTS ( 'NONE', 3,
 ( #6390, #8049, #1858, #4287 ),
 .UNSPECIFIED., .F., .F.,
 ( 4, 4 ),
 ( 0.000000000000000000, 1.000000000000000000 ),
 .UNSPECIFIED. ) ;
#1591 = DIRECTION ( 'NONE',  ( 1.000000000000000000, 0.000000000000000000, -3.474968703028593189E-15 ) ) ;
#1592 = ADVANCED_BREP_SHAPE_REPRESENTATION ( 'Flow Path Derived From 20240906 G2 High Negentropy via low SSIM', ( #8280, #6828 ), #9821 ) ;
#1593 = CARTESIAN_POINT ( 'NONE',  ( -0.8360046992584949654, -4.079435887451484888, 1.086004684693043343 ) ) ;
#1594 = ORIENTED_EDGE ( 'NONE', *, *, #1046, .F. ) ;
#1595 = ORIENTED_EDGE ( 'NONE', *, *, #3181, .T. ) ;
#1596 = EDGE_CURVE ( 'NONE', #2335, #3672, #2096, .T. ) ;
#1597 = CARTESIAN_POINT ( 'NONE',  ( -8.274075477627921060, 24.17324848846683238, -2.047901481890157527 ) ) ;
#1598 = CARTESIAN_POINT ( 'NONE',  ( -2.800000000000000711, -14.19999999999999929, -2.016666666667616070 ) ) ;
#1599 = CARTESIAN_POINT ( 'NONE',  ( 0.7500004052436445301, -12.80066218492826380, -1.250000000000961897 ) ) ;
#1600 = EDGE_CURVE ( 'NONE', #9268, #7689, #9751, .T. ) ;
#1601 = EDGE_CURVE ( 'NONE', #8117, #1922, #5548, .T. ) ;
#1602 = CARTESIAN_POINT ( 'NONE',  ( 8.499999999999996447, 27.00000000000000355, -1.500000000000029532 ) ) ;
#1603 = CARTESIAN_POINT ( 'NONE',  ( 3.490560711371366143, -0.9627795185481593521, -5.450559257915813305 ) ) ;
#1604 = CARTESIAN_POINT ( 'NONE',  ( 4.833333333333352577, -13.31615696973616636, 5.499999999999023892 ) ) ;
#1605 = VERTEX_POINT ( 'NONE', #8477 ) ;
#1606 = CARTESIAN_POINT ( 'NONE',  ( -5.499999999999999112, 14.19999999999999929, 2.199999999999995293 ) ) ;
#1607 = CARTESIAN_POINT ( 'NONE',  ( 7.852758169025551460, -7.112351314178551931, -2.128406597984481063 ) ) ;
#1608 = ORIENTED_EDGE ( 'NONE', *, *, #4225, .F. ) ;
#1609 = ORIENTED_EDGE ( 'NONE', *, *, #7794, .F. ) ;
#1610 = CARTESIAN_POINT ( 'NONE',  ( -3.808173030063075171, -13.28098358105123467, -4.883653939874830208 ) ) ;
#1611 = CARTESIAN_POINT ( 'NONE',  ( -3.500000000000004441, -2.999999999999999112, -1.250000000000946798 ) ) ;
#1612 = CARTESIAN_POINT ( 'NONE',  ( 5.772609519611345164, -8.462436356073713029, -0.5641420648245715208 ) ) ;
#1613 = CARTESIAN_POINT ( 'NONE',  ( -3.749999371315837493, 17.18387505506801816, 1.250000000000013323 ) ) ;
#1614 = CARTESIAN_POINT ( 'NONE',  ( -2.699999497272745685, -0.8000000000000003775, 5.499999999999051425 ) ) ;
#1615 = CARTESIAN_POINT ( 'NONE',  ( -3.500000000000003553, 27.81483638439464201, -1.249999999999987566 ) ) ;
#1616 = CARTESIAN_POINT ( 'NONE',  ( 1.833333333333333259, 13.43346921494016577, -5.500000000000000888 ) ) ;
#1617 = CARTESIAN_POINT ( 'NONE',  ( -3.376292523502906651, 15.88358748644816743, -5.486813123908705236 ) ) ;
#1618 = CARTESIAN_POINT ( 'NONE',  ( -1.750000000000000000, 12.75886617924760458, 5.833333333333333037 ) ) ;
#1619 = CARTESIAN_POINT ( 'NONE',  ( -1.000000000000004663, -2.999999999999997335, -1.250000000000955680 ) ) ;
#1620 = CARTESIAN_POINT ( 'NONE',  ( 8.714155578209050290, 18.31696103742168091, -1.283126750891115497 ) ) ;
#1621 = CARTESIAN_POINT ( 'NONE',  ( 5.500000000000002665, 1.575671751881340787, 1.500000000000000444 ) ) ;
#1622 = ORIENTED_EDGE ( 'NONE', *, *, #3876, .T. ) ;
#1623 = CARTESIAN_POINT ( 'NONE',  ( 1.734723475976807094E-15, 18.00000000000000000, 2.802194297727441120E-16 ) ) ;
#1624 = EDGE_CURVE ( 'NONE', #3448, #9157, #3454, .T. ) ;
#1625 = CARTESIAN_POINT ( 'NONE',  ( -2.599999748582336956, 15.80000000000000071, -5.499999999999992895 ) ) ;
#1626 = EDGE_CURVE ( 'NONE', #421, #6856, #6903, .T. ) ;
#1627 = CARTESIAN_POINT ( 'NONE',  ( -2.711399052133743215, 16.74561847637288636, -4.601554028431642074 ) ) ;
#1628 = CARTESIAN_POINT ( 'NONE',  ( -8.499999999999994671, -2.999999999999999112, 1.499999999999071187 ) ) ;
#1629 = CARTESIAN_POINT ( 'NONE',  ( 3.222810849179539971, 23.97091785143749121, -1.721756710489933839 ) ) ;
#1630 = CARTESIAN_POINT ( 'NONE',  ( 3.255682023284161453, 15.79999999999999893, -6.050000000000014033 ) ) ;
#1631 = CARTESIAN_POINT ( 'NONE',  ( 5.133524154176829946, -2.999999999999997335, -1.500000000000977440 ) ) ;
#1632 = CARTESIAN_POINT ( 'NONE',  ( -3.663263363638213477, 26.24234339796797144, 1.086736650712860408 ) ) ;
#1633 = CARTESIAN_POINT ( 'NONE',  ( -1.000000000000002665, 27.00000000000000000, -1.249999999999996447 ) ) ;
#1634 = ORIENTED_EDGE ( 'NONE', *, *, #6071, .T. ) ;
#1635 = CARTESIAN_POINT ( 'NONE',  ( 2.799999246030840716, 15.79999999999999893, -5.500000000000010658 ) ) ;
#1636 = LINE ( 'NONE', #141, #4858 ) ;
#1637 = B_SPLINE_SURFACE_WITH_KNOTS ( 'NONE', 3, 3, ( 
 ( #9188, #706, #8358, #3814 ),
 ( #3035, #10127, #3711, #2936 ),
 ( #6074, #9239, #4629, #6799 ),
 ( #7582, #2158, #1280, #1435 ) ),
 .UNSPECIFIED., .F., .F., .F.,
 ( 4, 4 ),
 ( 4, 4 ),
 ( 0.000000000000000000, 1.000000000000000000 ),
 ( 0.000000000000000000, 1.000000000000000000 ),
 .UNSPECIFIED. ) ;
#1638 = CARTESIAN_POINT ( 'NONE',  ( 2.534803012255947507, -13.93480301225594253, -5.352087197913108163 ) ) ;
#1639 = CARTESIAN_POINT ( 'NONE',  ( -5.500000000000000000, 14.19999999999999929, -5.500000000000000000 ) ) ;
#1640 = CARTESIAN_POINT ( 'NONE',  ( -5.499999999999979572, -0.8000000000000003775, 5.499999999999060307 ) ) ;
#1641 = CARTESIAN_POINT ( 'NONE',  ( -1.737222653755874591, 13.82311145633802241, 2.576888543661962849 ) ) ;
#1642 = DIRECTION ( 'NONE',  ( 0.000000000000000000, -1.000000000000000000, 0.000000000000000000 ) ) ;
#1643 = ORIENTED_EDGE ( 'NONE', *, *, #4702, .T. ) ;
#1644 = VERTEX_POINT ( 'NONE', #1405 ) ;
#1645 = CARTESIAN_POINT ( 'NONE',  ( -1.000000000000002665, 27.00000000000000355, -1.249999999999996669 ) ) ;
#1646 = CARTESIAN_POINT ( 'NONE',  ( -2.534803012255952392, -13.93480301225596563, 2.016666666665713592 ) ) ;
#1647 = CARTESIAN_POINT ( 'NONE',  ( 0.6250006078654690711, -12.80001790408376117, -1.250000000000961453 ) ) ;
#1648 = B_SPLINE_CURVE_WITH_KNOTS ( 'NONE', 3,
 ( #4158, #232, #3383, #4982 ),
 .UNSPECIFIED., .F., .F.,
 ( 4, 4 ),
 ( 0.000000000000000000, 1.000000000000000000 ),
 .UNSPECIFIED. ) ;
#1649 = CARTESIAN_POINT ( 'NONE',  ( -1.400000000000000133, 2.328023797001933293, -1.399999999999999689 ) ) ;
#1650 = B_SPLINE_SURFACE_WITH_KNOTS ( 'NONE', 3, 3, ( 
 ( #8550, #3800, #2970, #4664 ),
 ( #9477, #8595, #1470, #2193 ),
 ( #695, #7719, #5437, #794 ),
 ( #10164, #4762, #9276, #4569 ) ),
 .UNSPECIFIED., .F., .F., .F.,
 ( 4, 4 ),
 ( 4, 4 ),
 ( 0.000000000000000000, 1.000000000000000000 ),
 ( 0.000000000000000000, 1.000000000000000000 ),
 .UNSPECIFIED. ) ;
#1651 = CARTESIAN_POINT ( 'NONE',  ( -1.399999999999999467, 12.00000000000000178, 1.399999999999999911 ) ) ;
#1652 = CARTESIAN_POINT ( 'NONE',  ( 3.418560923145267161, -14.19999999999999929, 5.499999999999030109 ) ) ;
#1653 = EDGE_LOOP ( 'NONE', ( #3727, #2252, #4983, #2388, #3990, #8863 ) ) ;
#1654 = CARTESIAN_POINT ( 'NONE',  ( 2.599999748514961517, 16.61548066466323448, 5.499999999999992006 ) ) ;
#1655 = ORIENTED_EDGE ( 'NONE', *, *, #9754, .F. ) ;
#1656 = AXIS2_PLACEMENT_3D ( 'NONE', #2723, #2773, #4935 ) ;
#1657 = EDGE_CURVE ( 'NONE', #4888, #2186, #9491, .T. ) ;
#1658 = DESIGN_CONTEXT ( 'detailed design', #766, 'design' ) ;
#1659 = EDGE_CURVE ( 'NONE', #9415, #5841, #1109, .T. ) ;
#1660 = VERTEX_POINT ( 'NONE', #1499 ) ;
#1661 = EDGE_CURVE ( 'NONE', #5639, #2160, #7889, .T. ) ;
#1662 = ORIENTED_EDGE ( 'NONE', *, *, #2438, .T. ) ;
#1663 = CARTESIAN_POINT ( 'NONE',  ( -5.499999999999978684, 15.79999999999999893, 5.500000000000018652 ) ) ;
#1664 = CARTESIAN_POINT ( 'NONE',  ( -5.400837124141507850, -11.48458096172531917, -1.412361122407819414 ) ) ;
#1665 = CARTESIAN_POINT ( 'NONE',  ( -0.3905145484821966884, 29.00948545151781133, -5.421197859704104616 ) ) ;
#1666 = CARTESIAN_POINT ( 'NONE',  ( -3.303205931880594637, 15.83293580624046193, 5.499999932582539941 ) ) ;
#1667 = CARTESIAN_POINT ( 'NONE',  ( 6.050000000000002487, 0.7999999999999999334, 1.799999999999991385 ) ) ;
#1668 = CARTESIAN_POINT ( 'NONE',  ( -3.499999999999980016, -1.630662386291807264, 5.499999999999054090 ) ) ;
#1669 = CARTESIAN_POINT ( 'NONE',  ( 8.269216424758212725, -8.276070580675986221, -2.130079579160537140 ) ) ;
#1670 = CARTESIAN_POINT ( 'NONE',  ( 1.833333333332851867, 0.8000000000000004885, -2.200000000000017941 ) ) ;
#1671 = DIRECTION ( 'NONE',  ( -1.000000000000000000, 0.000000000000000000, 3.580469254416129843E-15 ) ) ;
#1672 = EDGE_CURVE ( 'NONE', #3791, #7552, #2225, .T. ) ;
#1673 = CARTESIAN_POINT ( 'NONE',  ( 3.808173030063074282, 28.28098358105123467, 4.883653939873876304 ) ) ;
#1674 = CARTESIAN_POINT ( 'NONE',  ( 9.005785088593970755, 26.09482274284855663, 1.071412155184051418 ) ) ;
#1675 = CC_DESIGN_PERSON_AND_ORGANIZATION_ASSIGNMENT ( #5751, #8908, ( #5027 ) ) ;
#1676 = CARTESIAN_POINT ( 'NONE',  ( 8.269216424758228712, 21.72392941932401200, 2.130079579159520176 ) ) ;
#1677 = CARTESIAN_POINT ( 'NONE',  ( -5.361223366118791134, 1.061861958410049933, 2.461861958410064499 ) ) ;
#1678 = CARTESIAN_POINT ( 'NONE',  ( -0.8750002027645272795, 17.99999999999999645, -1.249999999999996891 ) ) ;
#1679 = ORIENTED_EDGE ( 'NONE', *, *, #8549, .F. ) ;
#1680 = CARTESIAN_POINT ( 'NONE',  ( 8.500000000000000000, 17.08956664775015355, -0.5000000000000291989 ) ) ;
#1681 = LINE ( 'NONE', #8605, #5476 ) ;
#1682 = CARTESIAN_POINT ( 'NONE',  ( 3.499999999999980016, -14.19999999999999929, -5.500000000000971667 ) ) ;
#1683 = CARTESIAN_POINT ( 'NONE',  ( -1.400000000000000133, 12.77567175188134208, -1.399999999999999911 ) ) ;
#1684 = CARTESIAN_POINT ( 'NONE',  ( 3.255682769451202052, -0.8000000000000003775, -5.500000000000970779 ) ) ;
#1685 = PLANE ( 'NONE',  #454 ) ;
#1686 = ADVANCED_FACE ( 'NONE', ( #7801 ), #5065, .F. ) ;
#1687 = CARTESIAN_POINT ( 'NONE',  ( -5.500000000000019540, -0.8000000000000003775, -5.500000000000937028 ) ) ;
#1688 = ORIENTED_EDGE ( 'NONE', *, *, #8816, .T. ) ;
#1689 = FACE_OUTER_BOUND ( 'NONE', #1210, .T. ) ;
#1690 = CARTESIAN_POINT ( 'NONE',  ( 0.1999999999999659828, 15.79999999999999893, -6.050000000000000711 ) ) ;
#1691 = CARTESIAN_POINT ( 'NONE',  ( -2.168404344971008868E-16, 2.999999999999997335, 6.999999999999999112 ) ) ;
#1692 = CARTESIAN_POINT ( 'NONE',  ( -3.500000000000006661, -12.00000000000001243, -1.250000000000943468 ) ) ;
#1693 = CARTESIAN_POINT ( 'NONE',  ( 3.931406333298068212, -10.73203903563972439, 0.8902809894314699379 ) ) ;
#1694 = CARTESIAN_POINT ( 'NONE',  ( 5.794902026879083401, 18.93415973575143951, -1.676025784387258133 ) ) ;
#1695 = CARTESIAN_POINT ( 'NONE',  ( 5.133524154552641328, -12.00000000000000178, -1.500000000000977440 ) ) ;
#1696 = ORIENTED_EDGE ( 'NONE', *, *, #1034, .T. ) ;
#1697 = EDGE_LOOP ( 'NONE', ( #1323, #4349, #6871, #1924 ) ) ;
#1698 = CARTESIAN_POINT ( 'NONE',  ( -2.500000000000006217, -14.19999999999999929, -1.833333333334283166 ) ) ;
#1699 = CARTESIAN_POINT ( 'NONE',  ( -2.016666666666666607, 14.19999999999998863, -1.800000000000016032 ) ) ;
#1700 = VECTOR ( 'NONE', #2460, 1000.000000000000000 ) ;
#1701 = CARTESIAN_POINT ( 'NONE',  ( 0.9999999999999933387, 17.99999999999999289, -1.250000000000001332 ) ) ;
#1702 = B_SPLINE_CURVE_WITH_KNOTS ( 'NONE', 3,
 ( #1452, #2853, #6768, #628 ),
 .UNSPECIFIED., .F., .F.,
 ( 4, 4 ),
 ( 0.000000000000000000, 1.000000000000000000 ),
 .UNSPECIFIED. ) ;
#1703 = CARTESIAN_POINT ( 'NONE',  ( -2.718599854527535165, -6.811757607620231525, -1.767766952966925320 ) ) ;
#1704 = CARTESIAN_POINT ( 'NONE',  ( -5.299770058909083481, 1.104883657099769767, -1.495116342900221218 ) ) ;
#1705 = CARTESIAN_POINT ( 'NONE',  ( 5.377841384904376909, 27.00000000000000355, 1.499999999999981126 ) ) ;
#1706 = CARTESIAN_POINT ( 'NONE',  ( 8.269216424758228712, 21.72392941932401200, 2.130079579159520176 ) ) ;
#1707 = ORIENTED_EDGE ( 'NONE', *, *, #8328, .F. ) ;
#1708 = CARTESIAN_POINT ( 'NONE',  ( 3.500000000000006217, 27.00000000000000355, 1.249999999999988010 ) ) ;
#1709 = ORIENTED_EDGE ( 'NONE', *, *, #3177, .F. ) ;
#1710 = ORIENTED_EDGE ( 'NONE', *, *, #438, .T. ) ;
#1711 = ORIENTED_EDGE ( 'NONE', *, *, #7251, .T. ) ;
#1712 = CARTESIAN_POINT ( 'NONE',  ( 5.499999999999979572, -14.19999999999999929, -5.500000000000978773 ) ) ;
#1713 = CARTESIAN_POINT ( 'NONE',  ( -1.164506899234895476, -10.98977303541497719, 1.414506868621634439 ) ) ;
#1714 = CARTESIAN_POINT ( 'NONE',  ( -0.5268107714717588097, 28.87318922851558156, -5.272108442490187841 ) ) ;
#1715 = CARTESIAN_POINT ( 'NONE',  ( -1.749999999999999778, 12.00000000000000000, 3.500000000000000000 ) ) ;
#1716 = CARTESIAN_POINT ( 'NONE',  ( 0.6416916178127399784, 6.838023302574050000, 3.718703724914547593 ) ) ;
#1717 = CARTESIAN_POINT ( 'NONE',  ( -1.000000000000002665, 27.00000000000000355, -1.249999999999996447 ) ) ;
#1718 = CARTESIAN_POINT ( 'NONE',  ( 5.500000000000001776, 13.45646303237685437, -2.500000000000000444 ) ) ;
#1719 = ADVANCED_FACE ( 'NONE', ( #7948 ), #3500, .T. ) ;
#1720 = CARTESIAN_POINT ( 'NONE',  ( 1.246393385362616568, 11.09368440849017290, 7.555633940183177799 ) ) ;
#1721 = B_SPLINE_CURVE_WITH_KNOTS ( 'NONE', 3,
 ( #5340, #642, #7669, #6205 ),
 .UNSPECIFIED., .F., .F.,
 ( 4, 4 ),
 ( 0.000000000000000000, 1.000000000000000000 ),
 .UNSPECIFIED. ) ;
#1722 = CC_DESIGN_APPROVAL ( #5593, ( #411 ) ) ;
#1723 = DIRECTION ( 'NONE',  ( -1.000000000000000000, 0.000000000000000000, 3.738171388595839722E-15 ) ) ;
#1724 = CARTESIAN_POINT ( 'NONE',  ( 5.500000000000007105, 27.00000000000000355, 1.499999999999980682 ) ) ;
#1725 = CARTESIAN_POINT ( 'NONE',  ( 9.530676074843864143, 25.02765174942657467, 0.6887918302279818494 ) ) ;
#1726 = B_SPLINE_SURFACE_WITH_KNOTS ( 'NONE', 3, 3, ( 
 ( #1368, #7817, #4565, #643 ),
 ( #10113, #3019, #6157, #9327 ),
 ( #8546, #1467, #4614, #2395 ),
 ( #890, #4046, #1615, #8747 ),
 ( #9423, #9630, #3117, #5540 ),
 ( #2341, #10212, #8799, #3947 ),
 ( #2446, #4100, #6256, #1717 ),
 ( #5695, #5591, #3169, #20 ),
 ( #6461, #4812, #945, #3996 ),
 ( #4866, #792, #8698, #6306 ) ),
 .UNSPECIFIED., .F., .F., .F.,
 ( 4, 3, 3, 4 ),
 ( 4, 4 ),
 ( -0.1499996228785646923, 0.000000000000000000, 1.000000000000000000, 1.149999756718363964 ),
 ( 0.000000000000000000, 1.000000000000000000 ),
 .UNSPECIFIED. ) ;
#1727 = B_SPLINE_CURVE_WITH_KNOTS ( 'NONE', 3,
 ( #10078, #7581, #2205, #5356, #1434, #8511, #6173, #6222, #5609, #8767 ),
 .UNSPECIFIED., .F., .F.,
 ( 4, 2, 2, 2, 4 ),
 ( 0.000000000000000000, 0.2499999999999983069, 0.4999999999999966138, 0.7499999999999983347, 1.000000000000000000 ),
 .UNSPECIFIED. ) ;
#1728 = VECTOR ( 'NONE', #3438, 1000.000000000000000 ) ;
#1729 = CARTESIAN_POINT ( 'NONE',  ( 3.874999057183706519, -12.81676922520173356, 1.249999999999026778 ) ) ;
#1730 = CARTESIAN_POINT ( 'NONE',  ( 0.9999999999999954481, -2.999999999999997335, -1.250000000000963007 ) ) ;
#1731 = CARTESIAN_POINT ( 'NONE',  ( -4.833333333333311721, 16.68384303026383009, 5.500000000000016875 ) ) ;
#1732 = CARTESIAN_POINT ( 'NONE',  ( -2.327189129480265350, 23.73740238235141220, 1.721756710490184528 ) ) ;
#1733 = EDGE_LOOP ( 'NONE', ( #7396, #1010, #8460, #7659 ) ) ;
#1734 = LINE ( 'NONE', #3491, #1728 ) ;
#1735 = CARTESIAN_POINT ( 'NONE',  ( -0.5833333333333331483, 12.00000000000000178, -3.499999999999999556 ) ) ;
#1736 = CARTESIAN_POINT ( 'NONE',  ( -1.833333333333331483, 0.8000000000000003775, 5.500000000000000888 ) ) ;
#1737 = CARTESIAN_POINT ( 'NONE',  ( -5.870815802076677414, 22.66447741695174400, -0.1324933606097142280 ) ) ;
#1738 = CARTESIAN_POINT ( 'NONE',  ( 1.101388462320247230, 21.50566672969724635, 0.4627092609325246797 ) ) ;
#1739 = CARTESIAN_POINT ( 'NONE',  ( 0.6305679411985566363, 16.77342793112257624, -4.390172499812154072 ) ) ;
#1740 = B_SPLINE_SURFACE_WITH_KNOTS ( 'NONE', 1, 3, ( 
 ( #4357, #5949, #7460, #9895 ),
 ( #6617, #3481, #7406, #5901 ) ),
 .UNSPECIFIED., .F., .F., .F.,
 ( 2, 2 ),
 ( 4, 4 ),
 ( 0.000000000000000000, 1.000000000000000000 ),
 ( 0.001169541519611460483, 0.01326954151961146078 ),
 .UNSPECIFIED. ) ;
#1741 = CARTESIAN_POINT ( 'NONE',  ( -0.2737244728150938777, 29.12627552718487678, 5.491366039508251973 ) ) ;
#1742 = ORIENTED_EDGE ( 'NONE', *, *, #9118, .T. ) ;
#1743 = LINE ( 'NONE', #4891, #414 ) ;
#1744 = CARTESIAN_POINT ( 'NONE',  ( 1.399999999999997247, 11.99999999999998934, -1.400000000000002354 ) ) ;
#1745 = CARTESIAN_POINT ( 'NONE',  ( 3.536585913170914086, 29.00532333381778116, -5.426828173658150511 ) ) ;
#1746 = CARTESIAN_POINT ( 'NONE',  ( 3.292246422941977890, -4.497670613763819603, 1.544650701700044815 ) ) ;
#1747 = ADVANCED_FACE ( 'NONE', ( #54 ), #3153, .T. ) ;
#1748 = B_SPLINE_CURVE_WITH_KNOTS ( 'NONE', 1,
 ( #2377, #106 ),
 .UNSPECIFIED., .F., .F.,
 ( 2, 2 ),
 ( 0.000000000000000000, 1.000000000000000000 ),
 .UNSPECIFIED. ) ;
#1749 = CARTESIAN_POINT ( 'NONE',  ( -8.500000000000000000, 17.99999999999996803, -1.489185737809593180 ) ) ;
#1750 = CARTESIAN_POINT ( 'NONE',  ( -3.808173030063035647, -1.719016418948761782, 4.883653939872948158 ) ) ;
#1751 = DIRECTION ( 'NONE',  ( 0.000000000000000000, 0.000000000000000000, 1.000000000000000000 ) ) ;
#1752 = EDGE_LOOP ( 'NONE', ( #4276, #4034, #158, #2024, #2404 ) ) ;
#1753 = CARTESIAN_POINT ( 'NONE',  ( -5.386730355460629838, 1.031076312638765202, -2.431076312638778436 ) ) ;
#1754 = CARTESIAN_POINT ( 'NONE',  ( -5.500000000000000000, 14.19999999999999929, -5.500000000000000000 ) ) ;
#1755 = CARTESIAN_POINT ( 'NONE',  ( 0.3231153516525583358, 6.192339277740228631, -8.725445275491967578 ) ) ;
#1756 = CARTESIAN_POINT ( 'NONE',  ( 0.4999999999999798495, -13.39804925338272845, -5.500000000000960121 ) ) ;
#1757 = CARTESIAN_POINT ( 'NONE',  ( 8.500000000000003553, 27.00000000000000355, 0.4999999999999708566 ) ) ;
#1758 = EDGE_CURVE ( 'NONE', #8894, #8390, #7141, .T. ) ;
#1759 = CARTESIAN_POINT ( 'NONE',  ( -2.534803012255947952, -13.93480301225594253, 5.352087197911189698 ) ) ;
#1760 = ORIENTED_EDGE ( 'NONE', *, *, #492, .T. ) ;
#1761 = ADVANCED_FACE ( 'NONE', ( #3924 ), #9773, .F. ) ;
#1762 = CARTESIAN_POINT ( 'NONE',  ( 2.499999999999994671, 29.19999999999999574, -1.833333333333342807 ) ) ;
#1763 = ORIENTED_EDGE ( 'NONE', *, *, #5703, .T. ) ;
#1764 = B_SPLINE_CURVE_WITH_KNOTS ( 'NONE', 3,
 ( #8859, #1781, #9677, #1928 ),
 .UNSPECIFIED., .F., .F.,
 ( 4, 4 ),
 ( 0.000000000000000000, 1.000000000000000000 ),
 .UNSPECIFIED. ) ;
#1765 = B_SPLINE_CURVE_WITH_KNOTS ( 'NONE', 3,
 ( #6426, #4882, #6374, #1066, #9645, #4987, #8031, #1841, #8817, #3387 ),
 .UNSPECIFIED., .F., .F.,
 ( 4, 2, 2, 2, 4 ),
 ( 0.000000000000000000, 0.2499999999999983069, 0.4999999999999966138, 0.7499999999999983347, 1.000000000000000000 ),
 .UNSPECIFIED. ) ;
#1766 = VERTEX_POINT ( 'NONE', #104 ) ;
#1767 = ORIENTED_EDGE ( 'NONE', *, *, #6266, .F. ) ;
#1768 = CARTESIAN_POINT ( 'NONE',  ( 1.833333333333335036, 14.19999999999999929, 5.500000000000000888 ) ) ;
#1769 = CARTESIAN_POINT ( 'NONE',  ( -0.5268107714693073262, 16.12681077146930164, 2.016666666666666163 ) ) ;
#1770 = VECTOR ( 'NONE', #1723, 1000.000000000000000 ) ;
#1771 = CARTESIAN_POINT ( 'NONE',  ( -0.3182564180358450900, 29.08174358196416165, -5.476955305013303743 ) ) ;
#1772 = CARTESIAN_POINT ( 'NONE',  ( 5.457062690686896644, 0.9404692942089778462, 2.340469294208994633 ) ) ;
#1773 = CARTESIAN_POINT ( 'NONE',  ( -3.624999685795475379, -2.999999999999997335, 1.249999999999053646 ) ) ;
#1774 = CARTESIAN_POINT ( 'NONE',  ( -5.499999999999995559, -2.999999999999997335, 1.499999999999060973 ) ) ;
#1775 = CARTESIAN_POINT ( 'NONE',  ( 5.500000000000000888, 13.43346921494016577, -5.500000000000000888 ) ) ;
#1776 = DIRECTION ( 'NONE',  ( 0.000000000000000000, 1.000000000000000000, 0.000000000000000000 ) ) ;
#1777 = CARTESIAN_POINT ( 'NONE',  ( -2.599999748514960185, -14.19999999999999929, -5.500000000000950351 ) ) ;
#1778 = CARTESIAN_POINT ( 'NONE',  ( -3.536585913170953166, -14.00532333381778294, -6.050000000000948397 ) ) ;
#1779 = CARTESIAN_POINT ( 'NONE',  ( 2.617994310377767864, -14.01799431037775534, 5.430206109289275496 ) ) ;
#1780 = CARTESIAN_POINT ( 'NONE',  ( 8.273620817032099950, 20.75333492464324436, 2.075725088023493203 ) ) ;
#1781 = CARTESIAN_POINT ( 'NONE',  ( -4.166666666666683838, 15.80000000000000071, -5.499999999999986677 ) ) ;
#1782 = CARTESIAN_POINT ( 'NONE',  ( -2.325608830826405793, -8.788492576942395829, 1.721756710510976118 ) ) ;
#1783 = CARTESIAN_POINT ( 'NONE',  ( -5.499999999999995559, -12.00000000000000178, 1.499999999999060973 ) ) ;
#1784 = B_SPLINE_CURVE_WITH_KNOTS ( 'NONE', 3,
 ( #9828, #6604, #2693, #1493 ),
 .UNSPECIFIED., .F., .F.,
 ( 4, 4 ),
 ( 0.000000000000000000, 1.000000000000000000 ),
 .UNSPECIFIED. ) ;
#1785 = VERTEX_POINT ( 'NONE', #9090 ) ;
#1786 = CARTESIAN_POINT ( 'NONE',  ( -5.499999999999992895, 15.80000000000000071, 1.833333333333352577 ) ) ;
#1787 = CARTESIAN_POINT ( 'NONE',  ( 2.500000000000020428, 16.61483638439464272, 5.499999999999992006 ) ) ;
#1788 = FACE_OUTER_BOUND ( 'NONE', #9232, .T. ) ;
#1789 = CARTESIAN_POINT ( 'NONE',  ( -2.500000000000016875, 29.19999999999999574, -5.499999999999992895 ) ) ;
#1790 = ADVANCED_FACE ( 'NONE', ( #3517 ), #7443, .F. ) ;
#1791 = CARTESIAN_POINT ( 'NONE',  ( 1.750000000000000444, 2.258762409808723781, 3.150000656319664305 ) ) ;
#1792 = CARTESIAN_POINT ( 'NONE',  ( 5.500000000000005329, -2.999999999999997335, 1.499999999999021449 ) ) ;
#1793 = EDGE_CURVE ( 'NONE', #3861, #6166, #4133, .T. ) ;
#1794 = ADVANCED_FACE ( 'NONE', ( #6552 ), #364, .F. ) ;
#1795 = CARTESIAN_POINT ( 'NONE',  ( 2.699999497194912390, -0.8000000000000003775, -5.500000000000969003 ) ) ;
#1796 = ORIENTED_EDGE ( 'NONE', *, *, #8512, .F. ) ;
#1797 = CARTESIAN_POINT ( 'NONE',  ( 2.799999246030535183, 16.61676922520356214, -5.500000000000010658 ) ) ;
#1798 = CARTESIAN_POINT ( 'NONE',  ( 5.500000000000001776, 1.575671751881340787, 1.500000000000000222 ) ) ;
#1799 = CARTESIAN_POINT ( 'NONE',  ( 0.000000000000000000, -14.19999999999999929, -9.593020822151743232E-13 ) ) ;
#1800 = CARTESIAN_POINT ( 'NONE',  ( -4.333268066711872812, 1.786841157123095769, 2.811128515543500850 ) ) ;
#1801 = CARTESIAN_POINT ( 'NONE',  ( 5.500000000000001776, 14.19999999999999396, 2.200000562611860389 ) ) ;
#1802 = B_SPLINE_CURVE_WITH_KNOTS ( 'NONE', 3,
 ( #7361, #228, #9535, #180 ),
 .UNSPECIFIED., .F., .F.,
 ( 4, 4 ),
 ( 0.1404279450779676863, 1.000000000000000000 ),
 .UNSPECIFIED. ) ;
#1803 = CARTESIAN_POINT ( 'NONE',  ( 3.930993305502416657, 25.64493474222451397, 0.8902809893810422759 ) ) ;
#1804 = EDGE_CURVE ( 'NONE', #720, #7597, #9666, .T. ) ;
#1805 = CARTESIAN_POINT ( 'NONE',  ( 3.499999999999982236, 28.36933761370818985, -5.500000000000013323 ) ) ;
#1806 = CARTESIAN_POINT ( 'NONE',  ( 5.500000000000019540, -14.19999999999999929, 5.499999999999020339 ) ) ;
#1807 = ADVANCED_FACE ( 'NONE', ( #5729 ), #9030, .F. ) ;
#1808 = VERTEX_POINT ( 'NONE', #9244 ) ;
#1809 = CARTESIAN_POINT ( 'NONE',  ( -5.470140298123459921, 0.9168823609153806675, -2.316882360915397232 ) ) ;
#1810 = CARTESIAN_POINT ( 'NONE',  ( 0.3239562096460419927, 8.704759223009903124, 8.599332181880889436 ) ) ;
#1811 = CARTESIAN_POINT ( 'NONE',  ( -1.399999999999999467, 2.999999999999997335, 1.586666112304350618 ) ) ;
#1812 = CARTESIAN_POINT ( 'NONE',  ( -1.400000000000000133, 2.999999999999997335, -1.399999999999999911 ) ) ;
#1813 = CARTESIAN_POINT ( 'NONE',  ( -2.016666666666666163, 1.176888543661940290, -2.576888543661951747 ) ) ;
#1814 = CARTESIAN_POINT ( 'NONE',  ( 5.871464751234895196, 22.17968646464657567, 0.2856016217158369730 ) ) ;
#1815 = ORIENTED_EDGE ( 'NONE', *, *, #8993, .T. ) ;
#1816 = CARTESIAN_POINT ( 'NONE',  ( -3.536585913170947393, 15.99467666618221351, -5.426828173658127419 ) ) ;
#1817 = ORIENTED_EDGE ( 'NONE', *, *, #3064, .T. ) ;
#1818 = ORIENTED_EDGE ( 'NONE', *, *, #10172, .T. ) ;
#1819 = ADVANCED_FACE ( 'NONE', ( #7692 ), #7463, .F. ) ;
#1820 = ORIENTED_EDGE ( 'NONE', *, *, #9187, .F. ) ;
#1821 = EDGE_CURVE ( 'NONE', #7451, #5135, #9621, .T. ) ;
#1822 = CARTESIAN_POINT ( 'NONE',  ( 0.9999999999999985567, -12.00000000000000178, -0.4166666666676294151 ) ) ;
#1823 = CARTESIAN_POINT ( 'NONE',  ( 8.274075477627922837, -5.826751511533166727, 2.047901481889197850 ) ) ;
#1824 = ORIENTED_EDGE ( 'NONE', *, *, #279, .F. ) ;
#1825 = CARTESIAN_POINT ( 'NONE',  ( 1.399999999999999467, 12.00000000000000178, -1.586666112442447929 ) ) ;
#1826 = CARTESIAN_POINT ( 'NONE',  ( 5.422739700652677186, 0.9901918340706383770, 2.390191834070654497 ) ) ;
#1827 = CARTESIAN_POINT ( 'NONE',  ( 1.750000000000000444, 12.00000000000000178, 3.150000656380289143 ) ) ;
#1828 = CARTESIAN_POINT ( 'NONE',  ( -5.499999999999992006, -12.00000000000002665, 1.489185737808673027 ) ) ;
#1829 = CARTESIAN_POINT ( 'NONE',  ( 0.4999999999999822364, 15.79999999999999893, -5.500000000000002665 ) ) ;
#1830 = CARTESIAN_POINT ( 'NONE',  ( 1.750000000000009770, 2.999999999999989786, -3.499999999999998224 ) ) ;
#1831 = CARTESIAN_POINT ( 'NONE',  ( -3.255682769173793289, -0.8000000000000003775, 5.499999999999054978 ) ) ;
#1832 =( NAMED_UNIT ( * ) SI_UNIT ( $, .STERADIAN. ) SOLID_ANGLE_UNIT ( ) );
#1833 = CARTESIAN_POINT ( 'NONE',  ( -1.000000000000004663, -2.310665548783934486, -1.250000000000955680 ) ) ;
#1834 = B_SPLINE_CURVE_WITH_KNOTS ( 'NONE', 3,
 ( #5044, #7369, #1014, #5914 ),
 .UNSPECIFIED., .F., .F.,
 ( 4, 4 ),
 ( 0.000000000000000000, 1.000000000000000000 ),
 .UNSPECIFIED. ) ;
#1835 = CARTESIAN_POINT ( 'NONE',  ( -2.224690357877114888, 4.416493148917420619, -6.666796548537418765 ) ) ;
#1836 = CARTESIAN_POINT ( 'NONE',  ( -5.133524154552639551, 17.17908232443873118, 1.500000000000017542 ) ) ;
#1837 = CARTESIAN_POINT ( 'NONE',  ( -6.971719601645803621, -5.823543312518374648, -2.017598505316220425 ) ) ;
#1838 = VERTEX_POINT ( 'NONE', #6958 ) ;
#1839 = CARTESIAN_POINT ( 'NONE',  ( 5.500000000000007994, 15.80000000000000071, 1.833333333333314386 ) ) ;
#1840 = CARTESIAN_POINT ( 'NONE',  ( 2.499999999999994671, 15.80000000000000071, -1.833333333333342807 ) ) ;
#1841 = CARTESIAN_POINT ( 'NONE',  ( 0.9185936869485910039, -10.04847155835407158, -0.8902809894339256402 ) ) ;
#1842 = FACE_OUTER_BOUND ( 'NONE', #1653, .T. ) ;
#1843 = LINE ( 'NONE', #3283, #1232 ) ;
#1844 = CARTESIAN_POINT ( 'NONE',  ( 5.500000000000005329, -12.76398972809079702, 1.499999999999021449 ) ) ;
#1845 = CARTESIAN_POINT ( 'NONE',  ( 5.500000000000020428, -1.710433352249844718, 5.499999999999021227 ) ) ;
#1846 = B_SPLINE_SURFACE_WITH_KNOTS ( 'NONE', 3, 3, ( 
 ( #7913, #7963, #888, #790 ),
 ( #5486, #2241, #8745, #9371 ),
 ( #4758, #2339, #8643, #9325 ),
 ( #6938, #10111, #5538, #1562 ),
 ( #7139, #3017, #2290, #6986 ),
 ( #3944, #8696, #5433, #5385 ),
 ( #18, #66, #3221, #6155 ),
 ( #3167, #691, #8544, #6359 ),
 ( #10159, #9473, #1613, #9525 ),
 ( #2444, #8591, #4660, #7815 ) ),
 .UNSPECIFIED., .F., .F., .F.,
 ( 4, 3, 3, 4 ),
 ( 4, 4 ),
 ( -0.1499997568538105897, 0.000000000000000000, 1.000000000000000000, 1.149999622789505960 ),
 ( 0.000000000000000000, 1.000000000000000000 ),
 .UNSPECIFIED. ) ;
#1847 = CARTESIAN_POINT ( 'NONE',  ( 2.799999999999985612, -0.8000000000000003775, -5.500000000000969003 ) ) ;
#1848 = EDGE_LOOP ( 'NONE', ( #9484, #2579, #3938, #4442 ) ) ;
#1849 = CARTESIAN_POINT ( 'NONE',  ( -8.499999999999994671, -12.00000000000000000, 1.499999999999071187 ) ) ;
#1850 = CARTESIAN_POINT ( 'NONE',  ( 3.931406333298068212, -10.73203903563972439, 0.8902809894314699379 ) ) ;
#1851 = CARTESIAN_POINT ( 'NONE',  ( -2.799999245813820536, -0.8000000000000003775, -5.500000000000946798 ) ) ;
#1852 = CARTESIAN_POINT ( 'NONE',  ( 2.534803012255967491, 28.93480301225596207, 1.784029065970716754 ) ) ;
#1853 = EDGE_CURVE ( 'NONE', #1018, #9983, #8757, .T. ) ;
#1854 = B_SPLINE_CURVE_WITH_KNOTS ( 'NONE', 3,
 ( #9326, #2242, #9219, #2142 ),
 .UNSPECIFIED., .F., .F.,
 ( 4, 4 ),
 ( 0.000000000000000000, 1.000000000000000000 ),
 .UNSPECIFIED. ) ;
#1855 = LINE ( 'NONE', #2735, #1167 ) ;
#1856 = AXIS2_PLACEMENT_3D ( 'NONE', #6891, #4570, #2818 ) ;
#1857 = CARTESIAN_POINT ( 'NONE',  ( 5.133524153760344433, 27.00000000000000355, -1.500000000000017986 ) ) ;
#1858 = CARTESIAN_POINT ( 'NONE',  ( -2.699999497029900830, -14.19999999999999929, -5.500000000000950351 ) ) ;
#1859 = AXIS2_PLACEMENT_3D ( 'NONE', #8495, #2291, #2918 ) ;
#1860 = VERTEX_POINT ( 'NONE', #3717 ) ;
#1861 = CARTESIAN_POINT ( 'NONE',  ( -3.292246422941975670, 25.50232938623618040, -1.544650701701004269 ) ) ;
#1862 = CARTESIAN_POINT ( 'NONE',  ( 2.327189129480280894, 23.73740238235141220, 1.721756710490168540 ) ) ;
#1863 = DIRECTION ( 'NONE',  ( 0.000000000000000000, -1.000000000000000000, 0.000000000000000000 ) ) ;
#1864 = CARTESIAN_POINT ( 'NONE',  ( 1.166666666666646535, -14.19999999999999929, -5.500000000000962785 ) ) ;
#1865 = CARTESIAN_POINT ( 'NONE',  ( -2.617994310377765643, 15.98200568962225887, -5.430206109290236505 ) ) ;
#1866 = CARTESIAN_POINT ( 'NONE',  ( 2.534803012255968380, -1.065196987744041923, 1.784029065969754635 ) ) ;
#1867 = CARTESIAN_POINT ( 'NONE',  ( -5.499999999999978684, 29.19999999999999574, 5.500000000000018652 ) ) ;
#1868 = EDGE_CURVE ( 'NONE', #3602, #1838, #1334, .T. ) ;
#1869 = ORIENTED_EDGE ( 'NONE', *, *, #9885, .T. ) ;
#1871 = B_SPLINE_CURVE_WITH_KNOTS ( 'NONE', 3,
 ( #6258, #3949, #645, #9425 ),
 .UNSPECIFIED., .F., .F.,
 ( 4, 4 ),
 ( 0.000000000000000000, 1.000000000000000000 ),
 .UNSPECIFIED. ) ;
#1870 = CARTESIAN_POINT ( 'NONE',  ( 3.292815373434371917, -10.58904940877301470, -1.544650701680593485 ) ) ;
#1872 = ORIENTED_EDGE ( 'NONE', *, *, #6101, .F. ) ;
#1873 = ORIENTED_EDGE ( 'NONE', *, *, #8444, .T. ) ;
#1874 = ORIENTED_EDGE ( 'NONE', *, *, #7373, .T. ) ;
#1875 = CARTESIAN_POINT ( 'NONE',  ( 0.9999999999999954481, -12.00000000000000178, -1.250000000000963007 ) ) ;
#1876 = CARTESIAN_POINT ( 'NONE',  ( 7.715304438050432978, -8.275662705443522782, 2.112788367041245952 ) ) ;
#1877 = VERTEX_POINT ( 'NONE', #1237 ) ;
#1878 = CARTESIAN_POINT ( 'NONE',  ( 5.500000000000000888, 0.8000000000000003775, -5.500000000000000888 ) ) ;
#1879 = FACE_OUTER_BOUND ( 'NONE', #6909, .T. ) ;
#1880 = CARTESIAN_POINT ( 'NONE',  ( -1.833333333333313053, -1.610541171802185367, 5.499999999999048761 ) ) ;
#1881 = CARTESIAN_POINT ( 'NONE',  ( 5.500000000000000888, 0.8000000000000000444, -1.799999999999990052 ) ) ;
#1882 = CARTESIAN_POINT ( 'NONE',  ( -5.499999999999999112, 0.8000000000000000444, -2.200000000000018385 ) ) ;
#1883 = CARTESIAN_POINT ( 'NONE',  ( -2.699999497209016219, -1.616124944932989527, -5.500000000000950351 ) ) ;
#1884 = FACE_OUTER_BOUND ( 'NONE', #5683, .T. ) ;
#1885 = ADVANCED_FACE ( 'NONE', ( #564 ), #4325, .F. ) ;
#1886 = CARTESIAN_POINT ( 'NONE',  ( -5.499999999999979572, 28.28956664775015284, 5.500000000000019540 ) ) ;
#1887 = B_SPLINE_CURVE_WITH_KNOTS ( 'NONE', 3,
 ( #8146, #4946, #8634, #4173 ),
 .UNSPECIFIED., .F., .F.,
 ( 4, 4 ),
 ( 0.000000000000000000, 1.000000000000000000 ),
 .UNSPECIFIED. ) ;
#1888 = B_SPLINE_SURFACE_WITH_KNOTS ( 'NONE', 3, 3, ( 
 ( #5712, #8869, #1791, #601 ),
 ( #1269, #6010, #448, #5345 ),
 ( #9176, #8448, #7675, #6787 ),
 ( #1320, #2195, #2875, #9858 ),
 ( #2148, #5242, #9225, #5295 ),
 ( #9962, #1168, #9280, #4468 ),
 ( #7474, #2774, #7523, #2094 ) ),
 .UNSPECIFIED., .F., .F., .F.,
 ( 4, 3, 4 ),
 ( 4, 4 ),
 ( -0.09999981248009572055, 0.000000000000000000, 1.000000000000000000 ),
 ( 0.000000000000000000, 1.000000000000000000 ),
 .UNSPECIFIED. ) ;
#1889 = CARTESIAN_POINT ( 'NONE',  ( 3.499999999999980016, -14.19999999999999929, -5.500000000000971667 ) ) ;
#1890 = CARTESIAN_POINT ( 'NONE',  ( -1.967683310035535094, 10.95145132430938162, -3.830618485993488864 ) ) ;
#1891 = CARTESIAN_POINT ( 'NONE',  ( 0.5268107714717611412, -1.126810771484416884, 5.272108442489228608 ) ) ;
#1892 = CARTESIAN_POINT ( 'NONE',  ( -5.499999999999995559, -12.76398972809079524, 1.499999999999060973 ) ) ;
#1893 = ORIENTED_EDGE ( 'NONE', *, *, #3867, .F. ) ;
#1894 = CARTESIAN_POINT ( 'NONE',  ( 5.499999999999996447, 16.71043335224984361, -1.833333333333352133 ) ) ;
#1895 = CARTESIAN_POINT ( 'NONE',  ( 1.166666666666646535, -0.8000000000000003775, -5.500000000000962785 ) ) ;
#1896 = CARTESIAN_POINT ( 'NONE',  ( 3.536585913170914086, -0.9946766661822203925, -5.426828173659106191 ) ) ;
#1897 = CARTESIAN_POINT ( 'NONE',  ( -2.699999497171640783, 29.19999999999999574, -5.499999999999990230 ) ) ;
#1898 = CARTESIAN_POINT ( 'NONE',  ( 2.700276030576334474, 29.10027603057633527, 5.479421035859187050 ) ) ;
#1899 = CARTESIAN_POINT ( 'NONE',  ( 1.239994432072256458, 3.747472315681511734, -7.554539507102007612 ) ) ;
#1900 = CARTESIAN_POINT ( 'NONE',  ( 4.166666666666686503, -0.8000000000000003775, 5.499999999999027445 ) ) ;
#1901 = B_SPLINE_CURVE_WITH_KNOTS ( 'NONE', 3,
 ( #8296, #1216, #4320, #6009 ),
 .UNSPECIFIED., .F., .F.,
 ( 4, 4 ),
 ( 0.000000000000000000, 1.000000000000000000 ),
 .UNSPECIFIED. ) ;
#1902 = CARTESIAN_POINT ( 'NONE',  ( -0.8357998089788652996, 19.00834382524039867, 1.085799787206809697 ) ) ;
#1903 = ORIENTED_EDGE ( 'NONE', *, *, #6072, .T. ) ;
#1904 = CARTESIAN_POINT ( 'NONE',  ( -5.499999999999999112, 14.19999999999999929, 1.599999703070293489 ) ) ;
#1905 = CARTESIAN_POINT ( 'NONE',  ( -2.534803012255953725, 16.06519698774403437, 1.784029065970731631 ) ) ;
#1906 = CARTESIAN_POINT ( 'NONE',  ( 5.500000000000007105, 27.83066238629180944, 1.499999999999980682 ) ) ;
#1907 = CARTESIAN_POINT ( 'NONE',  ( 3.624999685795477156, 27.81548066466402247, -1.250000000000012434 ) ) ;
#1908 = VECTOR ( 'NONE', #5416, 1000.000000000000000 ) ;
#1909 = CARTESIAN_POINT ( 'NONE',  ( 0.6305679411985870564, 16.77342793112257624, 4.390172499812148743 ) ) ;
#1910 = CARTESIAN_POINT ( 'NONE',  ( -2.499999999999980016, -14.19999999999999929, 5.499999999999050537 ) ) ;
#1911 = CARTESIAN_POINT ( 'NONE',  ( 5.443910828115142486, 0.9592521533478320928, 1.640747846652159003 ) ) ;
#1912 = LINE ( 'NONE', #8311, #910 ) ;
#1913 = VERTEX_POINT ( 'NONE', #9142 ) ;
#1914 = LINE ( 'NONE', #1082, #2411 ) ;
#1915 = EDGE_CURVE ( 'NONE', #2674, #3147, #4564, .T. ) ;
#1916 = CARTESIAN_POINT ( 'NONE',  ( -5.500000000000000888, 0.8000000000000003775, -0.4999999999999995559 ) ) ;
#1917 = CARTESIAN_POINT ( 'NONE',  ( 2.500000000000019096, -0.8000000000000003775, 5.499999999999033662 ) ) ;
#1918 = CARTESIAN_POINT ( 'NONE',  ( -2.534803012255983479, 16.06519698774405569, -5.352087197912131167 ) ) ;
#1919 = CARTESIAN_POINT ( 'NONE',  ( 0.000000000000000000, -15.00000000000000000, -9.593020822151743232E-13 ) ) ;
#1920 = CARTESIAN_POINT ( 'NONE',  ( 8.206179357420477771, 23.31271337385172515, -2.100952926849844804 ) ) ;
#1921 = CARTESIAN_POINT ( 'NONE',  ( 1.182233044951771062, -7.888650085416449187, -0.2314001517767068639 ) ) ;
#1922 = VERTEX_POINT ( 'NONE', #2060 ) ;
#1923 = EDGE_CURVE ( 'NONE', #4844, #1913, #5917, .T. ) ;
#1924 = ORIENTED_EDGE ( 'NONE', *, *, #10228, .T. ) ;
#1925 = VERTEX_POINT ( 'NONE', #2467 ) ;
#1926 = EDGE_CURVE ( 'NONE', #8234, #3774, #1636, .T. ) ;
#1927 = EDGE_CURVE ( 'NONE', #7227, #1497, #1238, .T. ) ;
#1928 = CARTESIAN_POINT ( 'NONE',  ( -5.500000000000016875, 15.80000000000000071, -5.499999999999980460 ) ) ;
#1929 = CARTESIAN_POINT ( 'NONE',  ( 8.499999999999996447, 18.00000000000000000, -1.489185737809652688 ) ) ;
#1930 = ORIENTED_EDGE ( 'NONE', *, *, #7627, .F. ) ;
#1931 = CARTESIAN_POINT ( 'NONE',  ( 5.500000000000001776, 13.42432824811865899, 1.699999406193730911 ) ) ;
#1932 = CARTESIAN_POINT ( 'NONE',  ( -0.4000001622052929418, -1.601306465773463472, 5.499999999999043432 ) ) ;
#1933 = CARTESIAN_POINT ( 'NONE',  ( 5.559436939787842036, 20.35506516027766111, 0.9500033896205791750 ) ) ;
#1934 = CARTESIAN_POINT ( 'NONE',  ( 5.500000000000001776, 14.19999999999999929, 1.699999406193730911 ) ) ;
#1935 = CARTESIAN_POINT ( 'NONE',  ( -2.500000000000019096, -1.614836384394642499, -5.500000000000951239 ) ) ;
#1936 = CARTESIAN_POINT ( 'NONE',  ( 2.410656653198222088, 6.107259996940793023, -5.382029731528324312 ) ) ;
#1937 = B_SPLINE_SURFACE_WITH_KNOTS ( 'NONE', 1, 3, ( 
 ( #9356, #5419, #9456, #7800 ),
 ( #8680, #4743, #6341, #2428 ) ),
 .UNSPECIFIED., .F., .F., .F.,
 ( 2, 2 ),
 ( 4, 4 ),
 ( 0.000000000000000000, 1.000000000000000000 ),
 ( 0.0003435344909268258241, 0.01244353449092682438 ),
 .UNSPECIFIED. ) ;
#1938 = B_SPLINE_CURVE_WITH_KNOTS ( 'NONE', 3,
 ( #9013, #1202, #432, #9792, #4254, #330, #3581, #4306, #6725, #2708, #5851 ),
 .UNSPECIFIED., .F., .F.,
 ( 4, 1, 1, 1, 2, 2, 4 ),
 ( 0.000000000000000000, 0.2499999999999791278, 0.3749999999999671929, 0.4374999999999688582, 0.4687499999999698019, 0.4999999999999706901, 1.000000000000000000 ),
 .UNSPECIFIED. ) ;
#1939 = CARTESIAN_POINT ( 'NONE',  ( -2.799999999999975842, -0.8000000000000003775, 5.499999999999052314 ) ) ;
#1940 = APPROVAL_DATE_TIME ( #5131, #6982 ) ;
#1941 = ORIENTED_EDGE ( 'NONE', *, *, #2927, .T. ) ;
#1942 = CARTESIAN_POINT ( 'NONE',  ( -3.499999999999999556, -2.185163615605355325, 0.4166666666657198870 ) ) ;
#1943 = CARTESIAN_POINT ( 'NONE',  ( -5.299770058909048842, 13.89511634290020226, -1.495116342900220330 ) ) ;
#1944 = CARTESIAN_POINT ( 'NONE',  ( -6.231946052304722095, 19.70289245288021718, -1.830629885804807566 ) ) ;
#1945 = CARTESIAN_POINT ( 'NONE',  ( 1.000000000000005995, 27.00000000000000355, 1.249999999999996669 ) ) ;
#1946 = ORIENTED_EDGE ( 'NONE', *, *, #3181, .F. ) ;
#1947 = CARTESIAN_POINT ( 'NONE',  ( -2.776578078913487513, 15.82342192108649215, 5.499999924953927533 ) ) ;
#1948 = CARTESIAN_POINT ( 'NONE',  ( 1.833333333333329040, -2.999999999999997335, -1.250000000000965894 ) ) ;
#1949 = CARTESIAN_POINT ( 'NONE',  ( -4.166666666666686503, -13.34274729172218166, -5.500000000000945022 ) ) ;
#1950 = CARTESIAN_POINT ( 'NONE',  ( 2.325608830826407569, 21.21150742305760417, -1.721756710511934907 ) ) ;
#1951 = DIRECTION ( 'NONE',  ( -1.000000000000000000, 0.000000000000000000, 3.580469254416129843E-15 ) ) ;
#1952 = CARTESIAN_POINT ( 'NONE',  ( 3.418560922998631124, -1.627414149372240937, 5.499999999999030109 ) ) ;
#1953 = CARTESIAN_POINT ( 'NONE',  ( 5.449513008111008361, 14.04895958608716988, -1.648959586087190177 ) ) ;
#1954 = ADVANCED_FACE ( 'NONE', ( #7790 ), #25, .T. ) ;
#1955 = EDGE_LOOP ( 'NONE', ( #880, #2814, #6559, #2525 ) ) ;
#1956 = EDGE_CURVE ( 'NONE', #3202, #1922, #4313, .T. ) ;
#1957 = CARTESIAN_POINT ( 'NONE',  ( 1.400000000000000133, 2.999999999999997335, 1.679999168522918085 ) ) ;
#1958 = CARTESIAN_POINT ( 'NONE',  ( 4.443835796150717776, -5.721783095538485853, -0.4627092609854180361 ) ) ;
#1959 = CARTESIAN_POINT ( 'NONE',  ( -3.255682023284187210, -14.20000000000000107, -1.833333333333927451 ) ) ;
#1960 = CARTESIAN_POINT ( 'NONE',  ( -5.211667961267639093, 13.82311145633803129, -2.576888543661962405 ) ) ;
#1961 = CARTESIAN_POINT ( 'NONE',  ( 5.500000000000019540, -0.8000000000000003775, 5.499999999999020339 ) ) ;
#1962 = CARTESIAN_POINT ( 'NONE',  ( 3.536585913170914530, 15.99467666618222061, -5.426828173658148735 ) ) ;
#1963 = CARTESIAN_POINT ( 'NONE',  ( 1.775128869403575838, 10.49999999999998401, 1.024871130596421098 ) ) ;
#1964 = CARTESIAN_POINT ( 'NONE',  ( 5.500000000000002665, 13.42432824811865899, 1.500000000000000444 ) ) ;
#1965 = ORIENTED_EDGE ( 'NONE', *, *, #3192, .F. ) ;
#1966 = CARTESIAN_POINT ( 'NONE',  ( 1.976055991203728990, 3.530186506899022358, 6.773944007173073878 ) ) ;
#1967 = DIRECTION ( 'NONE',  ( -1.000000000000000000, 0.000000000000000000, 3.320260733019609173E-15 ) ) ;
#1968 = CARTESIAN_POINT ( 'NONE',  ( 2.666666666666662078, -12.00000000000000178, -1.250000000000968781 ) ) ;
#1969 = CARTESIAN_POINT ( 'NONE',  ( 2.534803012255985699, -13.93480301225594253, 5.352087197911171934 ) ) ;
#1970 = CARTESIAN_POINT ( 'NONE',  ( 5.407780233693062044, 19.00661040813004377, 1.304615709967455128 ) ) ;
#1971 = CARTESIAN_POINT ( 'NONE',  ( -2.016666666666659946, 14.19999999999999396, 2.199999999999992628 ) ) ;
#1972 = ORIENTED_EDGE ( 'NONE', *, *, #1348, .T. ) ;
#1973 = CARTESIAN_POINT ( 'NONE',  ( -2.327189129480265350, 23.73740238235141220, 1.721756710490184528 ) ) ;
#1974 = ORIENTED_EDGE ( 'NONE', *, *, #9881, .T. ) ;
#1975 = ORIENTED_EDGE ( 'NONE', *, *, #6965, .F. ) ;
#1976 = CARTESIAN_POINT ( 'NONE',  ( 2.500000000000020428, 29.19999999999999574, 5.499999999999990230 ) ) ;
#1977 = CARTESIAN_POINT ( 'NONE',  ( 3.255682769924626463, 15.80000000000000071, 5.499999999999989342 ) ) ;
#1978 = ORIENTED_EDGE ( 'NONE', *, *, #8805, .T. ) ;
#1979 = CARTESIAN_POINT ( 'NONE',  ( 5.500000000000001776, 0.8000000000000003775, -2.300000375270534914 ) ) ;
#1980 = CARTESIAN_POINT ( 'NONE',  ( 5.500000000000000888, 14.19999999999999929, -2.199999999999995737 ) ) ;
#1981 = CARTESIAN_POINT ( 'NONE',  ( 5.710896511806275555, 23.75686967633420466, -0.6792117877055388053 ) ) ;
#1982 = CARTESIAN_POINT ( 'NONE',  ( 2.711399052133715681, 28.25438152362711008, -4.601554028431658061 ) ) ;
#1983 = CARTESIAN_POINT ( 'NONE',  ( -0.4000001621126472728, -0.8000000000000003775, -5.500000000000956568 ) ) ;
#1984 = CARTESIAN_POINT ( 'NONE',  ( 2.718599854527521842, -6.811757607620231525, -1.767766952966944860 ) ) ;
#1985 = EDGE_CURVE ( 'NONE', #7067, #10154, #6642, .T. ) ;
#1986 = EDGE_CURVE ( 'NONE', #3412, #3978, #6383, .T. ) ;
#1987 = CARTESIAN_POINT ( 'NONE',  ( -2.534803012255983479, 16.06519698774405569, -5.352087197912131167 ) ) ;
#1988 = SECURITY_CLASSIFICATION_LEVEL ( 'unclassified' ) ;
#1989 = ORIENTED_EDGE ( 'NONE', *, *, #3622, .F. ) ;
#1990 = CARTESIAN_POINT ( 'NONE',  ( 1.166666666666686059, -14.19999999999999929, 5.499999999999038103 ) ) ;
#1991 = EDGE_LOOP ( 'NONE', ( #8566, #1710, #6816, #7565 ) ) ;
#1992 = CARTESIAN_POINT ( 'NONE',  ( 5.500000000000001776, 0.8000000000000003775, 2.500000000000000444 ) ) ;
#1993 = CARTESIAN_POINT ( 'NONE',  ( 8.500000000000007105, 27.00000000000000000, 1.499999999999970690 ) ) ;
#1994 = CARTESIAN_POINT ( 'NONE',  ( 3.255682023284196980, 29.19999999999999574, 5.499999999999986677 ) ) ;
#1995 = CARTESIAN_POINT ( 'NONE',  ( 1.833333333333313053, -1.610541171802185367, -5.500000000000967226 ) ) ;
#1996 = EDGE_CURVE ( 'NONE', #9112, #3791, #8503, .T. ) ;
#1997 = CARTESIAN_POINT ( 'NONE',  ( -7.500000000000006217, -12.88384303026383471, -1.500000000000932143 ) ) ;
#1998 = AXIS2_PLACEMENT_3D ( 'NONE', #2066, #5984, #3619 ) ;
#1999 = CARTESIAN_POINT ( 'NONE',  ( -0.5268107714717543688, 16.12681077148439357, -5.272108442490225144 ) ) ;
#2000 = CARTESIAN_POINT ( 'NONE',  ( -8.500000000000000000, 17.99999999999996803, -1.489185737809593180 ) ) ;
#2001 = CARTESIAN_POINT ( 'NONE',  ( 4.166666666666686503, -1.657252708277818121, 5.499999999999027445 ) ) ;
#2002 = CARTESIAN_POINT ( 'NONE',  ( -8.263984957917353213, 19.46691655082438288, 1.917138812739846987 ) ) ;
#2003 = ORIENTED_EDGE ( 'NONE', *, *, #1278, .F. ) ;
#2004 = CARTESIAN_POINT ( 'NONE',  ( -0.5268107714717588097, 28.87318922851558156, -5.272108442490187841 ) ) ;
#2005 = CARTESIAN_POINT ( 'NONE',  ( 3.255682769451456071, -0.8000000000000038192, -5.500000000000970779 ) ) ;
#2006 = CARTESIAN_POINT ( 'NONE',  ( 0.2000004864181583186, 16.60001790408457012, -5.500000000000002665 ) ) ;
#2007 = CARTESIAN_POINT ( 'NONE',  ( 0.4999999999999822364, 29.19999999999999574, -5.500000000000003553 ) ) ;
#2008 = B_SPLINE_CURVE_WITH_KNOTS ( 'NONE', 3,
 ( #813, #7061, #2519, #7113 ),
 .UNSPECIFIED., .F., .F.,
 ( 4, 4 ),
 ( 0.000000000000000000, 1.000000000000000000 ),
 .UNSPECIFIED. ) ;
#2009 = FACE_OUTER_BOUND ( 'NONE', #4297, .T. ) ;
#2010 = ADVANCED_FACE ( 'NONE', ( #7220 ), #7108, .F. ) ;
#2011 = CARTESIAN_POINT ( 'NONE',  ( 3.500000000000020428, 16.63066238629181015, 5.499999999999988454 ) ) ;
#2012 = CARTESIAN_POINT ( 'NONE',  ( -7.155734338404329264E-15, 7.499999999999988454, -2.049742261192855963 ) ) ;
#2013 = LINE ( 'NONE', #1181, #6681 ) ;
#2014 = EDGE_LOOP ( 'NONE', ( #4597, #7909, #7640, #8873 ) ) ;
#2015 = CARTESIAN_POINT ( 'NONE',  ( 0.9999999999999974465, 17.99999999999999645, -1.250000000000003775 ) ) ;
#2016 = CARTESIAN_POINT ( 'NONE',  ( -1.400000000000000133, 2.224328248118657037, -1.586666112278340091 ) ) ;
#2017 = CARTESIAN_POINT ( 'NONE',  ( 2.599999748585728909, -1.615480664663694554, 5.499999999999032774 ) ) ;
#2018 = CARTESIAN_POINT ( 'NONE',  ( -2.474873734152695182, 7.147193485636297972, 6.088019901138735257 ) ) ;
#2019 = CARTESIAN_POINT ( 'NONE',  ( -3.292246422941975670, 25.50232938623618040, -1.544650701701004269 ) ) ;
#2020 = CARTESIAN_POINT ( 'NONE',  ( 9.008085234993917112, -11.16008518576019171, 1.052384343786226584 ) ) ;
#2021 = ORIENTED_EDGE ( 'NONE', *, *, #9722, .F. ) ;
#2022 = FACE_OUTER_BOUND ( 'NONE', #4080, .T. ) ;
#2023 = ORIENTED_EDGE ( 'NONE', *, *, #2120, .F. ) ;
#2024 = ORIENTED_EDGE ( 'NONE', *, *, #3501, .F. ) ;
#2025 = CARTESIAN_POINT ( 'NONE',  ( 6.231946052304713213, 19.70289245288021718, -1.830629885804851087 ) ) ;
#2026 = CARTESIAN_POINT ( 'NONE',  ( -6.050000000000000711, 0.8000000000000001554, -1.799999999999990719 ) ) ;
#2027 = ORIENTED_EDGE ( 'NONE', *, *, #5575, .F. ) ;
#2028 = CARTESIAN_POINT ( 'NONE',  ( 5.500000000000001776, 0.8000000000000003775, -2.200000562905802592 ) ) ;
#2029 = CARTESIAN_POINT ( 'NONE',  ( 1.750000000000000444, 12.74123759019167146, 3.150000656380289143 ) ) ;
#2030 = CARTESIAN_POINT ( 'NONE',  ( -1.833333333333331483, 0.8000000000000003775, 2.500000000000000444 ) ) ;
#2031 = CARTESIAN_POINT ( 'NONE',  ( -2.699999497209016219, -0.8000000000000003775, -5.500000000000950351 ) ) ;
#2032 = CARTESIAN_POINT ( 'NONE',  ( 0.9999999999999954481, -2.999999999999997335, -1.250000000000963007 ) ) ;
#2033 = CARTESIAN_POINT ( 'NONE',  ( 2.474807208000776360, 7.888512034554552521, -6.412779035830869390 ) ) ;
#2034 = APPROVAL_ROLE ( '' ) ;
#2035 = ORIENTED_EDGE ( 'NONE', *, *, #6326, .F. ) ;
#2036 = CARTESIAN_POINT ( 'NONE',  ( 0.6250006082935785079, -12.80001790408596918, 1.249999999999038769 ) ) ;
#2037 = CARTESIAN_POINT ( 'NONE',  ( -3.536585913170910089, 15.99467666618221351, 5.426828173658151400 ) ) ;
#2038 = EDGE_CURVE ( 'NONE', #7679, #2188, #617, .T. ) ;
#2039 = CARTESIAN_POINT ( 'NONE',  ( 0.9190067158380925694, -5.043021417662812311, 0.8902809893803464991 ) ) ;
#2040 = CARTESIAN_POINT ( 'NONE',  ( 5.500000000000005329, -2.236010271909202540, 1.499999999999021449 ) ) ;
#2041 = CARTESIAN_POINT ( 'NONE',  ( 3.500000000000002220, -12.00000000000000178, 0.4166666666656948514 ) ) ;
#2042 = LINE ( 'NONE', #2092, #6792 ) ;
#2043 = CARTESIAN_POINT ( 'NONE',  ( -5.500000000000019540, -15.00000000000000000, -5.500000000000937028 ) ) ;
#2044 = CARTESIAN_POINT ( 'NONE',  ( -2.799999246030532962, -14.19999999999999929, 5.499999999999052314 ) ) ;
#2045 = CARTESIAN_POINT ( 'NONE',  ( -0.2293987503215896562, 15.82939875032155896, -5.499999936667480327 ) ) ;
#2046 = EDGE_CURVE ( 'NONE', #487, #7663, #7010, .T. ) ;
#2047 = DIRECTION ( 'NONE',  ( -1.577021341797097560E-16, -0.000000000000000000, -1.000000000000000000 ) ) ;
#2048 = ORIENTED_EDGE ( 'NONE', *, *, #8489, .F. ) ;
#2049 = CARTESIAN_POINT ( 'NONE',  ( 0.5268107714717233936, -1.126810771484420437, -5.272108442491146185 ) ) ;
#2050 = CARTESIAN_POINT ( 'NONE',  ( 1.750000000000031974, 2.999999999999978240, -6.999999999999995559 ) ) ;
#2051 = CARTESIAN_POINT ( 'NONE',  ( 3.500000000000006217, 27.81483638439464201, 1.249999999999988010 ) ) ;
#2052 = CARTESIAN_POINT ( 'NONE',  ( -5.500000000000000888, 0.8000000000000003775, -1.799999109018708410 ) ) ;
#2053 = CARTESIAN_POINT ( 'NONE',  ( 5.710896511806279108, -6.243130323665797121, 0.6792117877045394936 ) ) ;
#2054 = CARTESIAN_POINT ( 'NONE',  ( -5.772609519611343387, 21.53756364392628697, 0.5641420648236118440 ) ) ;
#2055 = LINE ( 'NONE', #9972, #2264 ) ;
#2056 = FACE_OUTER_BOUND ( 'NONE', #9572, .T. ) ;
#2057 = ORIENTED_EDGE ( 'NONE', *, *, #213, .T. ) ;
#2058 = VERTEX_POINT ( 'NONE', #763 ) ;
#2059 = CARTESIAN_POINT ( 'NONE',  ( -0.4999999999999798495, -1.601950746617272880, 5.499999999999042544 ) ) ;
#2060 = CARTESIAN_POINT ( 'NONE',  ( 5.499999999999982236, 15.80000000000000071, -5.500000000000018652 ) ) ;
#2061 = CARTESIAN_POINT ( 'NONE',  ( 3.499999999999997780, -12.00000000000001243, -1.250000000000968559 ) ) ;
#2062 = CARTESIAN_POINT ( 'NONE',  ( 1.518770738881322302, 4.217714793378954496, 3.268770764235612081 ) ) ;
#2063 = EDGE_CURVE ( 'NONE', #5963, #7058, #1743, .T. ) ;
#2064 = CARTESIAN_POINT ( 'NONE',  ( -8.499999999999994671, -12.00000000000000000, 1.489185737808694343 ) ) ;
#2065 = CARTESIAN_POINT ( 'NONE',  ( -5.500000000000000888, 13.42432824811865899, -1.599999703067861434 ) ) ;
#2066 = CARTESIAN_POINT ( 'NONE',  ( 0.000000000000000000, -14.19999999999999929, -9.593020822151743232E-13 ) ) ;
#2067 = EDGE_LOOP ( 'NONE', ( #1244, #9642, #5988, #5892 ) ) ;
#2068 = CARTESIAN_POINT ( 'NONE',  ( -2.699999497164657480, 15.80000000000000071, -5.499999999999992006 ) ) ;
#2069 = CARTESIAN_POINT ( 'NONE',  ( 2.534803012255989696, -1.065196987744075008, 5.352087197911155059 ) ) ;
#2070 = VERTEX_POINT ( 'NONE', #5716 ) ;
#2071 = ORIENTED_EDGE ( 'NONE', *, *, #5292, .F. ) ;
#2072 = CARTESIAN_POINT ( 'NONE',  ( -0.4000001621877742886, 29.19999999999999574, -5.500000000000000000 ) ) ;
#2073 = CARTESIAN_POINT ( 'NONE',  ( 1.967683310035355015, 11.54794815475825764, -6.794316365551580361 ) ) ;
#2074 = ORIENTED_EDGE ( 'NONE', *, *, #7736, .T. ) ;
#2075 = ADVANCED_FACE ( 'NONE', ( #8041 ), #3982, .T. ) ;
#2076 = CARTESIAN_POINT ( 'NONE',  ( 5.500000000000001776, 1.566530785059833120, 5.500000000000000888 ) ) ;
#2077 = EDGE_CURVE ( 'NONE', #1206, #7122, #8401, .T. ) ;
#2078 = CARTESIAN_POINT ( 'NONE',  ( -7.499999999999995559, -12.00000000000000178, 1.499999999999067857 ) ) ;
#2079 = CARTESIAN_POINT ( 'NONE',  ( 0.5268107714717229495, 28.87318922851559932, -5.272108442490216262 ) ) ;
#2080 = AXIS2_PLACEMENT_3D ( 'NONE', #814, #46, #6334 ) ;
#2081 = CARTESIAN_POINT ( 'NONE',  ( 0.3182564179448956199, 15.91825641794491730, -5.476955305067277457 ) ) ;
#2082 = CARTESIAN_POINT ( 'NONE',  ( 0.3000003243194821478, 16.60066218492906742, 5.499999999999998224 ) ) ;
#2083 = CARTESIAN_POINT ( 'NONE',  ( -1.749999999999999778, 12.00000000000000178, -3.500000000000000000 ) ) ;
#2084 = ORIENTED_EDGE ( 'NONE', *, *, #1379, .T. ) ;
#2085 = CARTESIAN_POINT ( 'NONE',  ( -3.536585913170911422, -0.9946766661822169509, 5.426828173657192167 ) ) ;
#2086 = ORIENTED_EDGE ( 'NONE', *, *, #534, .T. ) ;
#2087 = CARTESIAN_POINT ( 'NONE',  ( -6.478026252521390305, 20.05246047954720012, -1.896616086492836306 ) ) ;
#2088 = CARTESIAN_POINT ( 'NONE',  ( -0.7500004054066505832, 27.00000000000000355, 1.250000000000002887 ) ) ;
#2089 = CARTESIAN_POINT ( 'NONE',  ( -5.500000000000000888, 1.543536967623144740, -2.499999999999999556 ) ) ;
#2090 = B_SPLINE_CURVE_WITH_KNOTS ( 'NONE', 3,
 ( #1312, #5236, #6683, #1264 ),
 .UNSPECIFIED., .F., .F.,
 ( 4, 4 ),
 ( 0.000000000000000000, 0.8880320646611019608 ),
 .UNSPECIFIED. ) ;
#2091 = CARTESIAN_POINT ( 'NONE',  ( -2.799999245579296581, 15.80000000000000071, 5.500000000000008882 ) ) ;
#2092 = CARTESIAN_POINT ( 'NONE',  ( -5.500000000000016875, 29.19999999999999574, -5.499999999999980460 ) ) ;
#2093 = CARTESIAN_POINT ( 'NONE',  ( -3.418560923308136879, -14.19999999999999929, -5.500000000000947686 ) ) ;
#2094 = CARTESIAN_POINT ( 'NONE',  ( 1.749999999999999778, 2.999999999999997335, 6.999999999999998224 ) ) ;
#2095 = FACE_OUTER_BOUND ( 'NONE', #9207, .T. ) ;
#2096 = B_SPLINE_CURVE_WITH_KNOTS ( 'NONE', 3,
 ( #6092, #6769, #6189, #5325 ),
 .UNSPECIFIED., .F., .F.,
 ( 4, 4 ),
 ( 0.000000000000000000, 1.000000000000000000 ),
 .UNSPECIFIED. ) ;
#2097 = CARTESIAN_POINT ( 'NONE',  ( -10.11305611157339257, 21.26858024923391355, -0.2683104095986851290 ) ) ;
#2098 = ORIENTED_EDGE ( 'NONE', *, *, #4023, .T. ) ;
#2099 = CARTESIAN_POINT ( 'NONE',  ( -2.799999245757452737, 29.19999999999999574, -5.499999999999990230 ) ) ;
#2100 = CARTESIAN_POINT ( 'NONE',  ( 1.400000000000000133, 12.67197620299805649, 1.399999999999999911 ) ) ;
#2101 = CARTESIAN_POINT ( 'NONE',  ( 0.000000000000000000, 14.19999999999999929, 0.000000000000000000 ) ) ;
#2102 = ADVANCED_FACE ( 'NONE', ( #6746 ), #1186, .F. ) ;
#2103 = CARTESIAN_POINT ( 'NONE',  ( -5.499999999999997335, 27.83066238629180944, 0.5000000000000189848 ) ) ;
#2104 = EDGE_CURVE ( 'NONE', #7491, #6135, #2353, .T. ) ;
#2105 = EDGE_CURVE ( 'NONE', #3001, #215, #1430, .T. ) ;
#2106 = CARTESIAN_POINT ( 'NONE',  ( 2.534803012255954613, -13.93480301225596563, -1.784029065971690420 ) ) ;
#2107 = CARTESIAN_POINT ( 'NONE',  ( -5.255682768995840526, 27.82416591245267412, -1.499999999999982014 ) ) ;
#2108 = DIRECTION ( 'NONE',  ( 1.000000000000000000, 0.000000000000000000, -3.474968703028593189E-15 ) ) ;
#2109 = EDGE_LOOP ( 'NONE', ( #6150, #5270, #1763, #8666, #8741, #7763, #2863, #6037, #1643, #1234, #4361, #7751, #4402, #2641, #4650, #3151 ) ) ;
#2110 = ORIENTED_EDGE ( 'NONE', *, *, #7811, .F. ) ;
#2111 = CARTESIAN_POINT ( 'NONE',  ( 3.255682023284162341, 15.79999999999999893, -5.500000000000012434 ) ) ;
#2112 = CARTESIAN_POINT ( 'NONE',  ( -0.4999999999999787392, 16.60195074661727332, 5.500000000000000888 ) ) ;
#2113 = CARTESIAN_POINT ( 'NONE',  ( 0.7500004054693977240, -2.199337815070569135, 1.249999999999038325 ) ) ;
#2114 = CARTESIAN_POINT ( 'NONE',  ( -2.718599854527535165, -6.811757607620231525, -1.767766952966925320 ) ) ;
#2115 = CARTESIAN_POINT ( 'NONE',  ( -5.500000000000005329, -2.999999999999997335, -1.500000000000939249 ) ) ;
#2116 = CARTESIAN_POINT ( 'NONE',  ( -1.400000000000000133, 12.00000000000000178, -1.493333056196671116 ) ) ;
#2117 = B_SPLINE_CURVE_WITH_KNOTS ( 'NONE', 3,
 ( #1704, #8733, #1649, #7852 ),
 .UNSPECIFIED., .F., .F.,
 ( 4, 4 ),
 ( 0.1336848333483464102, 1.000000000000000000 ),
 .UNSPECIFIED. ) ;
#2118 = FACE_OUTER_BOUND ( 'NONE', #9624, .T. ) ;
#2119 = ORIENTED_EDGE ( 'NONE', *, *, #2222, .F. ) ;
#2120 = EDGE_CURVE ( 'NONE', #6679, #6972, #1005, .T. ) ;
#2121 = LINE ( 'NONE', #9301, #2980 ) ;
#2122 = EDGE_CURVE ( 'NONE', #2058, #6598, #3905, .T. ) ;
#2123 = CARTESIAN_POINT ( 'NONE',  ( 2.799999999999990496, 29.19999999999998508, -1.833333333333740933 ) ) ;
#2124 = VERTEX_POINT ( 'NONE', #9337 ) ;
#2125 = ORIENTED_EDGE ( 'NONE', *, *, #2517, .T. ) ;
#2126 = FACE_OUTER_BOUND ( 'NONE', #4481, .T. ) ;
#2127 = CARTESIAN_POINT ( 'NONE',  ( -2.800000000000014921, -14.19999999999999929, -5.500000000000946798 ) ) ;
#2128 = ORIENTED_EDGE ( 'NONE', *, *, #4507, .F. ) ;
#2129 = CARTESIAN_POINT ( 'NONE',  ( -5.499999999999993783, 27.83066238629180944, 1.500000000000018874 ) ) ;
#2130 = CARTESIAN_POINT ( 'NONE',  ( -5.255682769116123865, -12.82416591245587689, 1.499999999999060085 ) ) ;
#2131 = CARTESIAN_POINT ( 'NONE',  ( -1.749999999999999778, 12.00000000000000178, -4.666666666666666075 ) ) ;
#2132 = ORIENTED_EDGE ( 'NONE', *, *, #8830, .F. ) ;
#2133 = CARTESIAN_POINT ( 'NONE',  ( -2.500000000000016875, 15.80000000000000071, -5.499999999999992895 ) ) ;
#2134 = CARTESIAN_POINT ( 'NONE',  ( 3.181400145472612628, -8.188242392379804002, -1.767766952967576133 ) ) ;
#2135 = ADVANCED_FACE ( 'NONE', ( #10173 ), #9861, .F. ) ;
#2136 = CARTESIAN_POINT ( 'NONE',  ( 1.750000000000000444, 12.00000000000000000, -3.500000000000000888 ) ) ;
#2137 = EDGE_CURVE ( 'NONE', #4585, #5879, #8763, .T. ) ;
#2138 = ORIENTED_EDGE ( 'NONE', *, *, #4689, .F. ) ;
#2139 = B_SPLINE_CURVE_WITH_KNOTS ( 'NONE', 3,
 ( #4731, #7882, #3964, #7107 ),
 .UNSPECIFIED., .F., .F.,
 ( 4, 4 ),
 ( 0.08026444835024736102, 1.000000000000000000 ),
 .UNSPECIFIED. ) ;
#2140 = CARTESIAN_POINT ( 'NONE',  ( 1.833333333333352577, -14.19999999999999929, 5.499999999999035438 ) ) ;
#2141 = VERTEX_POINT ( 'NONE', #3184 ) ;
#2142 = CARTESIAN_POINT ( 'NONE',  ( -3.255682769436007540, 15.80000000000000071, -5.499999999999990230 ) ) ;
#2143 = CARTESIAN_POINT ( 'NONE',  ( -0.7500004054066505832, 27.80066218492910224, 1.250000000000002887 ) ) ;
#2144 = CARTESIAN_POINT ( 'NONE',  ( 1.734723475976807094E-15, 30.00000000000000000, 2.802194297727441120E-16 ) ) ;
#2145 = CARTESIAN_POINT ( 'NONE',  ( 3.500000000000005329, -12.00000000000000178, 1.249999999999028111 ) ) ;
#2146 = CARTESIAN_POINT ( 'NONE',  ( -5.431405976645550915, 0.9763576319502054179, 1.623642368049786677 ) ) ;
#2147 = LINE ( 'NONE', #5913, #6151 ) ;
#2148 = CARTESIAN_POINT ( 'NONE',  ( 5.500000000000001776, 0.8000000000000003775, 3.500000000000000000 ) ) ;
#2149 = CARTESIAN_POINT ( 'NONE',  ( -3.499999999999978684, 15.80000000000000071, 5.500000000000012434 ) ) ;
#2150 = CARTESIAN_POINT ( 'NONE',  ( -5.500000000000000888, 17.99999999999997513, -1.489185737809593180 ) ) ;
#2151 = EDGE_LOOP ( 'NONE', ( #6406, #5495, #1090, #5206 ) ) ;
#2152 = DIRECTION ( 'NONE',  ( -3.474968703028593189E-15, 0.000000000000000000, -1.000000000000000000 ) ) ;
#2153 = CARTESIAN_POINT ( 'NONE',  ( 0.5000000000000204281, 28.39804925338272668, 5.499999999999997335 ) ) ;
#2154 = CARTESIAN_POINT ( 'NONE',  ( -5.500000000000005329, -2.999999999999997335, -1.500000000000939249 ) ) ;
#2155 = CARTESIAN_POINT ( 'NONE',  ( 0.4000001621626588233, -0.8000000000000003775, -5.500000000000960121 ) ) ;
#2156 =( BOUNDED_CURVE ( )  B_SPLINE_CURVE ( 2, ( #387, #443, #9800, #9852, #3433, #2661, #2767 ),
 .UNSPECIFIED., .F., .T. ) 
 B_SPLINE_CURVE_WITH_KNOTS ( ( 3, 2, 2, 3 ),
 ( 0.000000000000000000, 0.2500000000000003886, 0.5000000000000007772, 0.7500000000000012212 ),
 .UNSPECIFIED. ) 
 CURVE ( )  GEOMETRIC_REPRESENTATION_ITEM ( )  RATIONAL_B_SPLINE_CURVE ( ( 1.000000000000000000, 0.9659258262890683122, 1.000000000000000000, 0.9659258262890683122, 1.000000000000000000, 0.9659258262890682012, 1.000000000000000222 ) ) 
 REPRESENTATION_ITEM ( '' )  );
#2157 = CARTESIAN_POINT ( 'NONE',  ( -8.500000000000005329, -12.91043335224984645, -1.500000000000929257 ) ) ;
#2158 = CARTESIAN_POINT ( 'NONE',  ( -5.500000000000017764, 16.71043335224984361, -5.499999999999981348 ) ) ;
#2159 = CARTESIAN_POINT ( 'NONE',  ( -8.500000000000000000, 17.99999999999996803, 1.510814262190405932 ) ) ;
#2160 = VERTEX_POINT ( 'NONE', #81 ) ;
#2161 = ORIENTED_EDGE ( 'NONE', *, *, #438, .F. ) ;
#2162 = CARTESIAN_POINT ( 'NONE',  ( -0.5000000000000062172, -1.601950746617271104, -1.833333333334290050 ) ) ;
#2163 = CARTESIAN_POINT ( 'NONE',  ( -5.500000000000005329, -2.169337613708190560, -1.500000000000939249 ) ) ;
#2164 = CARTESIAN_POINT ( 'NONE',  ( 2.534803012255947507, -13.93480301225594253, -5.352087197913108163 ) ) ;
#2165 = CARTESIAN_POINT ( 'NONE',  ( -3.224391148926953665, -9.009126303931816793, -1.721756710512266197 ) ) ;
#2166 = EDGE_CURVE ( 'NONE', #8739, #6823, #1374, .T. ) ;
#2167 = CARTESIAN_POINT ( 'NONE',  ( -5.499999999999995559, -2.169337613708190560, 1.499999999999060973 ) ) ;
#2168 = CARTESIAN_POINT ( 'NONE',  ( -2.718599854527542270, 21.81175760440382660, -1.767766952966280058 ) ) ;
#2169 = B_SPLINE_CURVE_WITH_KNOTS ( 'NONE', 3,
 ( #8884, #9664, #203, #253 ),
 .UNSPECIFIED., .F., .F.,
 ( 4, 4 ),
 ( 0.000000000000000000, 1.000000000000000000 ),
 .UNSPECIFIED. ) ;
#2170 = ORIENTED_EDGE ( 'NONE', *, *, #1503, .F. ) ;
#2171 = CARTESIAN_POINT ( 'NONE',  ( 3.499999999999982236, 15.79999999999999893, -5.500000000000013323 ) ) ;
#2172 = CARTESIAN_POINT ( 'NONE',  ( -3.224391148926939898, 20.99087369606818143, 1.721756710511330057 ) ) ;
#2173 = ORIENTED_EDGE ( 'NONE', *, *, #7407, .F. ) ;
#2174 = ORIENTED_EDGE ( 'NONE', *, *, #9633, .T. ) ;
#2175 = CARTESIAN_POINT ( 'NONE',  ( -5.301714068545193115, 25.90317163887238294, -1.300284476059493599 ) ) ;
#2176 = CARTESIAN_POINT ( 'NONE',  ( 2.147947564468672965, 4.756203992842477746, -4.316302045909232277 ) ) ;
#2177 = ORIENTED_EDGE ( 'NONE', *, *, #857, .F. ) ;
#2178 = CARTESIAN_POINT ( 'NONE',  ( -3.418560923150386177, 28.37258585062170368, 5.500000000000012434 ) ) ;
#2179 = CARTESIAN_POINT ( 'NONE',  ( 5.500000000000000888, 0.8000000000000000444, -2.500000000000000444 ) ) ;
#2180 = CARTESIAN_POINT ( 'NONE',  ( 5.499999909552456323, 14.16466322475574380, -2.235336775244247232 ) ) ;
#2181 = ORIENTED_EDGE ( 'NONE', *, *, #9885, .F. ) ;
#2182 = CARTESIAN_POINT ( 'NONE',  ( 5.500000000000000000, 14.19999999999999929, -5.500000000000000000 ) ) ;
#2183 = FACE_OUTER_BOUND ( 'NONE', #3852, .T. ) ;
#2184 = ORIENTED_EDGE ( 'NONE', *, *, #304, .F. ) ;
#2185 = CARTESIAN_POINT ( 'NONE',  ( 2.458804328602321565, 8.322622314797865073, -6.508765872972141153 ) ) ;
#2186 = VERTEX_POINT ( 'NONE', #8710 ) ;
#2187 = CARTESIAN_POINT ( 'NONE',  ( -5.499999999999998224, 0.8000000000000003775, 5.500000000000000888 ) ) ;
#2188 = VERTEX_POINT ( 'NONE', #6269 ) ;
#2189 = CARTESIAN_POINT ( 'NONE',  ( 5.377841384962184001, 17.99999999999999645, 1.499999999999981126 ) ) ;
#2190 = CARTESIAN_POINT ( 'NONE',  ( -3.749999371493659694, 27.00000000000000355, 1.250000000000013323 ) ) ;
#2191 = CARTESIAN_POINT ( 'NONE',  ( -1.400000000000005240, 11.99999999999997868, -1.399999999999995248 ) ) ;
#2192 = EDGE_CURVE ( 'NONE', #6237, #5458, #2486, .T. ) ;
#2193 = CARTESIAN_POINT ( 'NONE',  ( -8.500000000000001776, -12.00000000000000178, -0.5000000000009288126 ) ) ;
#2194 = CARTESIAN_POINT ( 'NONE',  ( 0.1999999999999982347, -0.8000000000000108136, 1.833333333332550330 ) ) ;
#2195 = CARTESIAN_POINT ( 'NONE',  ( 5.500000000000001776, 1.543536967623144740, 2.500000000000000444 ) ) ;
#2196 = CARTESIAN_POINT ( 'NONE',  ( 8.500000000000001776, -12.00000000000000178, 0.4999999999990102362 ) ) ;
#2197 = VECTOR ( 'NONE', #8447, 1000.000000000000000 ) ;
#2198 = CARTESIAN_POINT ( 'NONE',  ( -1.833333333333332815, 0.8000000000000003775, 1.500000000000000444 ) ) ;
#2199 = B_SPLINE_CURVE_WITH_KNOTS ( 'NONE', 3,
 ( #4220, #3443, #1169, #6586 ),
 .UNSPECIFIED., .F., .F.,
 ( 4, 4 ),
 ( 0.1404279450779674365, 1.000000000000000000 ),
 .UNSPECIFIED. ) ;
#2200 = ORIENTED_EDGE ( 'NONE', *, *, #5139, .F. ) ;
#2201 = LINE ( 'NONE', #3759, #199 ) ;
#2202 = CARTESIAN_POINT ( 'NONE',  ( 0.2000004863379044873, 28.39998209591594502, 5.499999999999998224 ) ) ;
#2203 = CARTESIAN_POINT ( 'NONE',  ( 3.500000000000006217, 27.00000000000000000, 1.249999999999988010 ) ) ;
#2204 = CARTESIAN_POINT ( 'NONE',  ( -0.3000003243253370200, 29.19999999999999574, 5.500000000000000000 ) ) ;
#2205 = CARTESIAN_POINT ( 'NONE',  ( -1.557753598398183392, 25.09958393832551593, 1.544650701700768014 ) ) ;
#2206 = CARTESIAN_POINT ( 'NONE',  ( -0.1999999999999963196, 29.19999999999998863, -1.833333333333508675 ) ) ;
#2207 = DIRECTION ( 'NONE',  ( 0.000000000000000000, 1.000000000000000000, 0.000000000000000000 ) ) ;
#2208 = ORIENTED_EDGE ( 'NONE', *, *, #6922, .T. ) ;
#2209 = CARTESIAN_POINT ( 'NONE',  ( -0.1999999999999991784, -0.7999999999999951594, 2.016666666665707819 ) ) ;
#2210 = CARTESIAN_POINT ( 'NONE',  ( -3.500000000000019096, -1.630662386291807264, -5.500000000000947686 ) ) ;
#2211 = B_SPLINE_SURFACE_WITH_KNOTS ( 'NONE', 1, 3, ( 
 ( #3668, #567, #5212, #8367, #1289, #4540, #9980, #6133, #10088, #2993, #2894, #9298, #5262, #1338, #3721, #3822 ),
 ( #6863, #6962, #10036, #10137, #3044, #2270, #4075, #4738, #8722, #5619, #1539, #4687, #2421, #98, #7890, #9503 ) ),
 .UNSPECIFIED., .F., .F., .F.,
 ( 2, 2 ),
 ( 4, 2, 2, 2, 2, 2, 2, 4 ),
 ( 0.000000000000000000, 1.000000000000000000 ),
 ( 0.000000000000000000, 0.1249348041766546735, 0.2498696083533093470, 0.3748044125299639928, 0.4997392167066186941, 0.7498696083533094026, 0.8749348041766547013, 1.000000000000000000 ),
 .UNSPECIFIED. ) ;
#2212 = CARTESIAN_POINT ( 'NONE',  ( 0.8750002027347011380, -2.198693534226646928, 1.249999999999037881 ) ) ;
#2213 = CARTESIAN_POINT ( 'NONE',  ( 3.536585913170911422, 29.00532333381778471, -6.050000000000014033 ) ) ;
#2214 = CARTESIAN_POINT ( 'NONE',  ( 0.5268107714717189527, -13.87318922851560821, -5.272108442491183489 ) ) ;
#2215 = CARTESIAN_POINT ( 'NONE',  ( -1.399999999999999467, 12.00000000000000178, 1.493333056198956843 ) ) ;
#2216 = ORIENTED_EDGE ( 'NONE', *, *, #4450, .F. ) ;
#2217 = VECTOR ( 'NONE', #8309, 1000.000000000000000 ) ;
#2218 = DIRECTION ( 'NONE',  ( 1.000000000000000000, 0.000000000000000000, -3.214760181632072913E-15 ) ) ;
#2219 = VECTOR ( 'NONE', #6462, 1000.000000000000000 ) ;
#2220 = CARTESIAN_POINT ( 'NONE',  ( -3.222810849179538195, -6.029082148562507903, 1.721756710488975051 ) ) ;
#2221 = VERTEX_POINT ( 'NONE', #853 ) ;
#2222 = EDGE_CURVE ( 'NONE', #3312, #6823, #4009, .T. ) ;
#2223 = ORIENTED_EDGE ( 'NONE', *, *, #4620, .F. ) ;
#2224 = CARTESIAN_POINT ( 'NONE',  ( 2.699999497353888334, 15.79999999999999893, -5.500000000000000000 ) ) ;
#2225 = LINE ( 'NONE', #8379, #5190 ) ;
#2226 = VERTEX_POINT ( 'NONE', #7877 ) ;
#2227 = CARTESIAN_POINT ( 'NONE',  ( 5.500000000000001776, 1.541237590193926810, -2.200000562905802592 ) ) ;
#2228 = CARTESIAN_POINT ( 'NONE',  ( -8.499999999999994671, -12.00000000000000178, 1.499999999999071409 ) ) ;
#2229 = CARTESIAN_POINT ( 'NONE',  ( -5.500000000000000888, 13.45722949152041714, -2.400000187571231347 ) ) ;
#2230 = ORIENTED_EDGE ( 'NONE', *, *, #2122, .T. ) ;
#2231 = CARTESIAN_POINT ( 'NONE',  ( -5.499999999999999112, 14.19999999999999929, 2.500000000000000444 ) ) ;
#2232 = CARTESIAN_POINT ( 'NONE',  ( 3.500000000000006217, 17.99999999999999645, 1.249999999999988010 ) ) ;
#2233 = VERTEX_POINT ( 'NONE', #3234 ) ;
#2234 = EDGE_CURVE ( 'NONE', #2674, #6925, #6539, .T. ) ;
#2235 = AXIS2_PLACEMENT_3D ( 'NONE', #6633, #5867, #1951 ) ;
#2236 = ADVANCED_FACE ( 'NONE', ( #10123 ), #8286, .T. ) ;
#2237 = EDGE_CURVE ( 'NONE', #3050, #452, #4209, .T. ) ;
#2238 = CARTESIAN_POINT ( 'NONE',  ( -0.9999999999999954481, -2.310665548783934042, 1.249999999999044542 ) ) ;
#2239 = ORIENTED_EDGE ( 'NONE', *, *, #145, .F. ) ;
#2240 = FACE_OUTER_BOUND ( 'NONE', #4234, .T. ) ;
#2241 = CARTESIAN_POINT ( 'NONE',  ( -0.3000003241948979160, 16.60066218492826096, 5.500000000000000000 ) ) ;
#2242 = CARTESIAN_POINT ( 'NONE',  ( -3.418560923145347097, 15.79999999999999893, -5.500000000000000000 ) ) ;
#2243 = CARTESIAN_POINT ( 'NONE',  ( -6.049999999999998046, 0.8000000000000001554, -2.200000000000018385 ) ) ;
#2244 = CARTESIAN_POINT ( 'NONE',  ( 0.4999999999999798495, -14.19999999999999929, -5.500000000000960121 ) ) ;
#2245 = CARTESIAN_POINT ( 'NONE',  ( -3.255682769436007540, 15.80000000000000071, -5.499999999999990230 ) ) ;
#2246 = CARTESIAN_POINT ( 'NONE',  ( 2.799999245792378133, -1.616769225202027815, -5.500000000000969891 ) ) ;
#2247 = ADVANCED_FACE ( 'NONE', ( #1064 ), #6430, .F. ) ;
#2248 = CARTESIAN_POINT ( 'NONE',  ( -3.500000000000004441, -2.999999999999999112, -1.250000000000946798 ) ) ;
#2249 = CARTESIAN_POINT ( 'NONE',  ( 5.499999999999980460, -13.28956664775015462, -5.500000000000979661 ) ) ;
#2250 = EDGE_CURVE ( 'NONE', #5478, #9965, #1734, .T. ) ;
#2251 = CARTESIAN_POINT ( 'NONE',  ( -5.500000000000000888, 0.8000000000000003775, 1.500000000000000444 ) ) ;
#2252 = ORIENTED_EDGE ( 'NONE', *, *, #2038, .F. ) ;
#2253 = CARTESIAN_POINT ( 'NONE',  ( 4.166666666666686503, -14.19999999999999929, 5.499999999999027445 ) ) ;
#2254 = CARTESIAN_POINT ( 'NONE',  ( -5.386730355676655257, 13.96892368758872216, 2.431076312411267093 ) ) ;
#2255 = CARTESIAN_POINT ( 'NONE',  ( -2.800000000000006484, 29.20000000000000284, -1.833333333332520354 ) ) ;
#2256 = B_SPLINE_CURVE_WITH_KNOTS ( 'NONE', 3,
 ( #5845, #8220, #1143, #6665 ),
 .UNSPECIFIED., .F., .F.,
 ( 4, 4 ),
 ( 0.000000000000000000, 1.000000000000000000 ),
 .UNSPECIFIED. ) ;
#2257 = CARTESIAN_POINT ( 'NONE',  ( 0.9999999999999954481, -2.999999999999997335, -1.250000000000963007 ) ) ;
#2258 = CARTESIAN_POINT ( 'NONE',  ( -6.478026252521378758, -9.947539520452798101, 1.896616086491923037 ) ) ;
#2259 = EDGE_CURVE ( 'NONE', #3625, #4311, #9758, .T. ) ;
#2260 = CARTESIAN_POINT ( 'NONE',  ( -5.377841384497922483, 27.82741414937224178, -1.499999999999981570 ) ) ;
#2261 = CARTESIAN_POINT ( 'NONE',  ( -5.500000000000000888, 14.19999999999999929, 1.500000000000000444 ) ) ;
#2262 = EDGE_CURVE ( 'NONE', #5822, #2568, #9893, .T. ) ;
#2263 = CARTESIAN_POINT ( 'NONE',  ( -3.500000000000003109, 27.00000000000000000, -1.249999999999987566 ) ) ;
#2264 = VECTOR ( 'NONE', #8411, 1000.000000000000000 ) ;
#2265 = ORIENTED_EDGE ( 'NONE', *, *, #8125, .T. ) ;
#2266 = CARTESIAN_POINT ( 'NONE',  ( -0.4270526176340979085, -1.027052617634112375, 5.393458920591418959 ) ) ;
#2267 = CARTESIAN_POINT ( 'NONE',  ( -3.930993305502414881, -4.355065257775488696, -0.8902809893820008424 ) ) ;
#2268 = CARTESIAN_POINT ( 'NONE',  ( 0.5268107714717611412, -1.126810771484416884, 5.272108442489228608 ) ) ;
#2269 = CARTESIAN_POINT ( 'NONE',  ( 2.499999999999980016, -1.614836384394642499, -5.500000000000968114 ) ) ;
#2270 = CARTESIAN_POINT ( 'NONE',  ( 0.7980021104365848661, 8.647373827172767591, -3.648796080605888559 ) ) ;
#2271 = CARTESIAN_POINT ( 'NONE',  ( 0.5000000000000193179, -14.19999999999999929, 5.499999999999040767 ) ) ;
#2272 = CARTESIAN_POINT ( 'NONE',  ( 3.536585913170950057, -14.00532333381778471, 5.426828173657167298 ) ) ;
#2273 = VERTEX_POINT ( 'NONE', #6473 ) ;
#2274 = ORIENTED_EDGE ( 'NONE', *, *, #9187, .T. ) ;
#2275 = CARTESIAN_POINT ( 'NONE',  ( -6.231946052304722095, 19.70289245288021718, -1.830629885804807566 ) ) ;
#2276 = CARTESIAN_POINT ( 'NONE',  ( 2.474807208000776360, 7.888512034554552521, -6.412779035830869390 ) ) ;
#2277 = ORIENTED_EDGE ( 'NONE', *, *, #10108, .F. ) ;
#2278 = CARTESIAN_POINT ( 'NONE',  ( -3.337121846300793671, 28.37583408753521041, 5.500000000000011546 ) ) ;
#2279 = B_SPLINE_CURVE_WITH_KNOTS ( 'NONE', 3,
 ( #6280, #8925, #5871, #2622 ),
 .UNSPECIFIED., .F., .F.,
 ( 4, 4 ),
 ( 0.000000000000000000, 0.8880320646611081781 ),
 .UNSPECIFIED. ) ;
#2280 = CARTESIAN_POINT ( 'NONE',  ( 2.534803012255949728, 28.93480301225594076, -5.352087197912150707 ) ) ;
#2281 = FACE_OUTER_BOUND ( 'NONE', #7505, .T. ) ;
#2282 = EDGE_LOOP ( 'NONE', ( #479, #3837, #1247, #4265, #7226, #653, #5118, #5418 ) ) ;
#2283 = CARTESIAN_POINT ( 'NONE',  ( -3.499999999999980016, -14.19999999999999929, 5.499999999999054090 ) ) ;
#2284 = CARTESIAN_POINT ( 'NONE',  ( 5.698205153615086616, -4.096380800023103674, -1.699634037333930259 ) ) ;
#2285 = ORIENTED_EDGE ( 'NONE', *, *, #7543, .F. ) ;
#2286 = CARTESIAN_POINT ( 'NONE',  ( -8.499999999999994671, -2.999999999999999112, 1.499999999999071187 ) ) ;
#2287 = ORIENTED_EDGE ( 'NONE', *, *, #2682, .T. ) ;
#2288 = CARTESIAN_POINT ( 'NONE',  ( -3.499999999999993783, 27.81483638439464201, 1.250000000000012434 ) ) ;
#2289 = CARTESIAN_POINT ( 'NONE',  ( -5.499999999999998224, 1.543536967623144740, 2.500000000000000444 ) ) ;
#2290 = CARTESIAN_POINT ( 'NONE',  ( -1.833333333333327486, 17.19375404079027092, 1.250000000000006439 ) ) ;
#2291 = DIRECTION ( 'NONE',  ( -0.000000000000000000, 0.000000000000000000, 1.000000000000000000 ) ) ;
#2292 = CARTESIAN_POINT ( 'NONE',  ( -2.799999245792376801, 28.38323077479797263, 5.500000000000009770 ) ) ;
#2293 = CARTESIAN_POINT ( 'NONE',  ( -3.536585913170913198, 29.00532333381777761, 5.426828173658146071 ) ) ;
#2294 = CARTESIAN_POINT ( 'NONE',  ( 0.9999999999999954481, -2.999999999999999112, -1.250000000000963007 ) ) ;
#2295 = EDGE_CURVE ( 'NONE', #9022, #9676, #7036, .T. ) ;
#2296 = CARTESIAN_POINT ( 'NONE',  ( -1.749999999999999778, 12.00000000000000178, 3.383333551976991593 ) ) ;
#2297 = B_SPLINE_CURVE_WITH_KNOTS ( 'NONE', 3,
 ( #4070, #9810, #1741, #1017, #7217, #6588, #139, #9756, #4167, #2727 ),
 .UNSPECIFIED., .F., .F.,
 ( 4, 1, 1, 2, 2, 4 ),
 ( 0.000000000000000000, 0.2499999999999887867, 0.3749999999999758526, 0.4374999999999746314, 0.4999999999999733546, 1.000000000000000000 ),
 .UNSPECIFIED. ) ;
#2298 = CARTESIAN_POINT ( 'NONE',  ( -0.7500004053484755628, -12.80066218492880559, 1.249999999999043432 ) ) ;
#2299 = CARTESIAN_POINT ( 'NONE',  ( -10.00376222629103751, -6.337321351817635673, -0.2849889251756363984 ) ) ;
#2300 = B_SPLINE_SURFACE_WITH_KNOTS ( 'NONE', 3, 3, ( 
 ( #3104, #6242, #9410, #5523 ),
 ( #8684, #7899, #7388, #2692 ),
 ( #6554, #9717, #9774, #1036 ),
 ( #257, #314, #2638, #8106 ) ),
 .UNSPECIFIED., .F., .F., .F.,
 ( 4, 4 ),
 ( 4, 4 ),
 ( 0.000000000000000000, 1.000000000000000000 ),
 ( 0.000000000000000000, 1.000000000000000000 ),
 .UNSPECIFIED. ) ;
#2301 = CARTESIAN_POINT ( 'NONE',  ( 3.499999999999993339, -14.19999999999999929, -1.833333333334304482 ) ) ;
#2302 = ORIENTED_EDGE ( 'NONE', *, *, #3120, .T. ) ;
#2303 = EDGE_CURVE ( 'NONE', #639, #421, #3713, .T. ) ;
#2304 = CARTESIAN_POINT ( 'NONE',  ( -1.166666666666683616, 16.60624595920972979, -5.499999999999997335 ) ) ;
#2305 = CARTESIAN_POINT ( 'NONE',  ( -2.016666666666664831, 13.82311145633803307, -2.576888543661962405 ) ) ;
#2306 = CARTESIAN_POINT ( 'NONE',  ( -5.500000000000000888, 14.19999999999999929, -2.499999999999999556 ) ) ;
#2307 = CARTESIAN_POINT ( 'NONE',  ( 0.4999999999999798495, -1.601950746617271104, -5.500000000000960121 ) ) ;
#2308 = LINE ( 'NONE', #6658, #3310 ) ;
#2309 = CARTESIAN_POINT ( 'NONE',  ( 5.133524154176829946, -2.179082324448721852, -1.500000000000977440 ) ) ;
#2310 = DIRECTION ( 'NONE',  ( 0.000000000000000000, -1.000000000000000000, 0.000000000000000000 ) ) ;
#2311 = CARTESIAN_POINT ( 'NONE',  ( -1.106164182508759142, 23.43010332932738748, -0.4627092609841851889 ) ) ;
#2312 = ORIENTED_EDGE ( 'NONE', *, *, #3302, .T. ) ;
#2313 = CARTESIAN_POINT ( 'NONE',  ( 0.5000000000000076605, 16.60195074661727332, 1.833333333333330817 ) ) ;
#2314 = CARTESIAN_POINT ( 'NONE',  ( -3.181400145472625507, -8.188242392379804002, -1.767766952967553262 ) ) ;
#2315 = CARTESIAN_POINT ( 'NONE',  ( 5.499999999999995559, -2.999999999999997335, -1.500000000000978551 ) ) ;
#2316 = CARTESIAN_POINT ( 'NONE',  ( 5.211667961267638205, 13.82311145633803307, -2.576888543661964626 ) ) ;
#2317 = FACE_OUTER_BOUND ( 'NONE', #6286, .T. ) ;
#2318 = EDGE_CURVE ( 'NONE', #2188, #4860, #9263, .T. ) ;
#2319 = LINE ( 'NONE', #1494, #10092 ) ;
#2320 = LINE ( 'NONE', #8575, #5363 ) ;
#2321 = VERTEX_POINT ( 'NONE', #185 ) ;
#2322 = ORIENTED_EDGE ( 'NONE', *, *, #4395, .T. ) ;
#2323 = CARTESIAN_POINT ( 'NONE',  ( -8.500000000000003553, 27.00000000000000000, -1.499999999999970246 ) ) ;
#2324 = CARTESIAN_POINT ( 'NONE',  ( 5.499999999999993783, -0.8000000000000003775, -1.833333333334312254 ) ) ;
#2325 = VERTEX_POINT ( 'NONE', #4932 ) ;
#2326 = CARTESIAN_POINT ( 'NONE',  ( -0.6471431260718795153, 6.639588938150117414, -3.700735397382369563 ) ) ;
#2327 = B_SPLINE_CURVE_WITH_KNOTS ( 'NONE', 1,
 ( #4513, #7668 ),
 .UNSPECIFIED., .F., .F.,
 ( 2, 2 ),
 ( 0.000000000000000000, 1.000000000000000000 ),
 .UNSPECIFIED. ) ;
#2328 = CARTESIAN_POINT ( 'NONE',  ( -1.750000000000000444, 12.00000000000000000, 6.999999999999999112 ) ) ;
#2329 = CARTESIAN_POINT ( 'NONE',  ( 8.263984957917370977, 19.46691655082438288, 1.917138812739789921 ) ) ;
#2330 = VERTEX_POINT ( 'NONE', #5708 ) ;
#2331 = CARTESIAN_POINT ( 'NONE',  ( 1.000000000000008216, 17.99999999999998934, 1.249999999999997780 ) ) ;
#2332 = CARTESIAN_POINT ( 'NONE',  ( 3.874999056931034414, 17.18323077479956495, 1.249999999999986899 ) ) ;
#2333 = ORIENTED_EDGE ( 'NONE', *, *, #4532, .T. ) ;
#2334 = CARTESIAN_POINT ( 'NONE',  ( -5.500000000000011546, -12.00000000000002842, -1.510814262191326307 ) ) ;
#2335 = VERTEX_POINT ( 'NONE', #8082 ) ;
#2336 = LINE ( 'NONE', #5484, #8678 ) ;
#2337 = CARTESIAN_POINT ( 'NONE',  ( -1.749999999999999778, 2.999999999999997335, 3.150000655866353139 ) ) ;
#2338 = CARTESIAN_POINT ( 'NONE',  ( -3.222810849179538195, -6.029082148562507903, 1.721756710488975051 ) ) ;
#2339 = CARTESIAN_POINT ( 'NONE',  ( -0.4000001620974383276, 16.60130646577276892, 5.500000000000000888 ) ) ;
#2340 = CARTESIAN_POINT ( 'NONE',  ( 4.833333333333353465, 15.80000000000000071, 5.499999999999984013 ) ) ;
#2341 = CARTESIAN_POINT ( 'NONE',  ( -1.166666666666683616, 29.19999999999999574, -5.499999999999997335 ) ) ;
#2342 = CARTESIAN_POINT ( 'NONE',  ( 5.777442812254432347, -6.578435583892787264, 0.5451642286527347281 ) ) ;
#2343 = FACE_OUTER_BOUND ( 'NONE', #8516, .T. ) ;
#2344 = CARTESIAN_POINT ( 'NONE',  ( -5.499999999999998224, 14.19999999999999929, 3.500000000000000000 ) ) ;
#2345 = VECTOR ( 'NONE', #2399, 1000.000000000000000 ) ;
#2346 = CARTESIAN_POINT ( 'NONE',  ( -2.699999497353681832, -13.38387505506607766, 5.499999999999051425 ) ) ;
#2347 = CARTESIAN_POINT ( 'NONE',  ( 2.534803012255985699, -13.93480301225594253, 5.352087197911171934 ) ) ;
#2348 = B_SPLINE_CURVE_WITH_KNOTS ( 'NONE', 3,
 ( #9480, #3849, #3073, #9379 ),
 .UNSPECIFIED., .F., .F.,
 ( 4, 4 ),
 ( 0.1119679353388916415, 1.000000000000000000 ),
 .UNSPECIFIED. ) ;
#2349 = EDGE_CURVE ( 'NONE', #5737, #2796, #509, .T. ) ;
#2350 = CARTESIAN_POINT ( 'NONE',  ( 1.833333333333334592, 1.575671751881340787, 1.500000000000000444 ) ) ;
#2351 = VERTEX_POINT ( 'NONE', #3385 ) ;
#2352 = CARTESIAN_POINT ( 'NONE',  ( -3.749999371455804642, 17.18387505506729696, -1.249999999999986899 ) ) ;
#2353 = LINE ( 'NONE', #2407, #5687 ) ;
#2354 = B_SPLINE_CURVE_WITH_KNOTS ( 'NONE', 3,
 ( #2091, #1947, #6007, #9069, #1371, #4517, #4464, #6685, #389, #9120 ),
 .UNSPECIFIED., .F., .F.,
 ( 4, 1, 1, 2, 2, 4 ),
 ( 0.000000000000000000, 0.2499999999999854561, 0.3749999999999775180, 0.4374999999999735767, 0.4999999999999695799, 1.000000000000000000 ),
 .UNSPECIFIED. ) ;
#2355 = CARTESIAN_POINT ( 'NONE',  ( 0.9190067158379190415, 24.95697858233718591, -0.8902809893813122821 ) ) ;
#2356 = CARTESIAN_POINT ( 'NONE',  ( -0.2000004864880165767, 29.19999999999999574, 5.500000000000000000 ) ) ;
#2357 = CARTESIAN_POINT ( 'NONE',  ( -6.971719601645788522, 24.17645668748162535, 2.017598505315310931 ) ) ;
#2358 = EDGE_CURVE ( 'NONE', #1913, #8576, #6907, .T. ) ;
#2359 = CARTESIAN_POINT ( 'NONE',  ( -8.261900490022947352, -4.155386260321503045, 1.850588303537611612 ) ) ;
#2360 = CARTESIAN_POINT ( 'NONE',  ( 0.000000000000000000, 0.8000000000000000444, 0.000000000000000000 ) ) ;
#2361 = EDGE_CURVE ( 'NONE', #2568, #425, #6046, .T. ) ;
#2362 = CARTESIAN_POINT ( 'NONE',  ( 2.670869378288446505, 15.92913062171152561, -5.464753415919162194 ) ) ;
#2363 = VERTEX_POINT ( 'NONE', #2720 ) ;
#2364 = CARTESIAN_POINT ( 'NONE',  ( 8.499999999999996447, 17.08956664775015355, -1.500000000000029532 ) ) ;
#2365 = CARTESIAN_POINT ( 'NONE',  ( -2.327189129480279117, -6.262597617648586912, -1.721756710491127329 ) ) ;
#2366 = CARTESIAN_POINT ( 'NONE',  ( 2.647541161888061545, 15.95245883811194787, 5.451099403270919019 ) ) ;
#2367 = CARTESIAN_POINT ( 'NONE',  ( -8.499999999999994671, -12.00000000000000000, 1.499999999999071187 ) ) ;
#2368 = CARTESIAN_POINT ( 'NONE',  ( 3.499999999999995559, -2.999999999999999112, -1.250000000000971889 ) ) ;
#2369 = B_SPLINE_CURVE_WITH_KNOTS ( 'NONE', 3,
 ( #4503, #1459, #7660, #9266 ),
 .UNSPECIFIED., .F., .F.,
 ( 4, 4 ),
 ( 0.000000000000000000, 1.000000000000000000 ),
 .UNSPECIFIED. ) ;
#2370 = CARTESIAN_POINT ( 'NONE',  ( 5.597609524313774898, 18.51471286356166246, -1.587503998121904569 ) ) ;
#2371 = CARTESIAN_POINT ( 'NONE',  ( 4.448611517432941476, 20.69671438942853570, -0.4627092609330649142 ) ) ;
#2372 = EDGE_LOOP ( 'NONE', ( #6934, #591, #3883, #3777 ) ) ;
#2373 = ORIENTED_EDGE ( 'NONE', *, *, #10093, .F. ) ;
#2374 = CARTESIAN_POINT ( 'NONE',  ( -6.049999999999998046, 13.89511634290020581, -1.495116342900220552 ) ) ;
#2375 = CARTESIAN_POINT ( 'NONE',  ( -2.799999999999973621, -14.19999999999999929, 6.049999999999054801 ) ) ;
#2376 = CARTESIAN_POINT ( 'NONE',  ( 0.6250006078654690711, -12.00000000000000178, -1.250000000000961453 ) ) ;
#2377 = CARTESIAN_POINT ( 'NONE',  ( 3.500000000000006217, 27.00000000000000000, 1.249999999999988010 ) ) ;
#2378 = CARTESIAN_POINT ( 'NONE',  ( -2.682634509725251526, 29.08263450972523145, -5.470883222314967931 ) ) ;
#2379 = CARTESIAN_POINT ( 'NONE',  ( 1.749999999999996891, 2.999999999999993783, 3.500000000000006661 ) ) ;
#2380 = LOCAL_TIME ( 13, 41, 56.00000000000000000, #6573 ) ;
#2381 = ORIENTED_EDGE ( 'NONE', *, *, #4840, .T. ) ;
#2382 = CARTESIAN_POINT ( 'NONE',  ( -8.303555046779104387, -3.429316016013624235, 1.695028662479751702 ) ) ;
#2383 = CARTESIAN_POINT ( 'NONE',  ( 8.261716625020222082, -10.93795289410227589, -1.851565938970254122 ) ) ;
#2384 = B_SPLINE_SURFACE_WITH_KNOTS ( 'NONE', 1, 3, ( 
 ( #8287, #3838, #5335, #9368, #13, #4654, #7082, #7764, #1509, #8637, #4558, #7711, #974, #2334 ),
 ( #2286, #733, #3887, #1556, #6490, #4707, #7858, #5429, #8587, #4128, #638, #7810, #7030, #8048 ) ),
 .UNSPECIFIED., .F., .F., .F.,
 ( 2, 2 ),
 ( 4, 2, 2, 2, 2, 2, 4 ),
 ( 0.000000000000000000, 1.000000000000000000 ),
 ( 0.000000000000000000, 0.2498696083533093193, 0.3748044125299639928, 0.4997392167066186386, 0.7498696083533092915, 0.8749348041766547013, 1.000000000000000000 ),
 .UNSPECIFIED. ) ;
#2385 = ORIENTED_EDGE ( 'NONE', *, *, #492, .F. ) ;
#2386 = B_SPLINE_CURVE_WITH_KNOTS ( 'NONE', 3,
 ( #10024, #2934, #459, #6748 ),
 .UNSPECIFIED., .F., .F.,
 ( 4, 4 ),
 ( 0.000000000000000000, 1.000000000000000000 ),
 .UNSPECIFIED. ) ;
#2387 = EDGE_CURVE ( 'NONE', #7563, #4610, #2354, .T. ) ;
#2388 = ORIENTED_EDGE ( 'NONE', *, *, #5922, .F. ) ;
#2389 = EDGE_CURVE ( 'NONE', #5072, #61, #7168, .T. ) ;
#2390 = CARTESIAN_POINT ( 'NONE',  ( -3.499999999999996891, 27.00000000000000355, 0.4166666666666791197 ) ) ;
#2391 = CARTESIAN_POINT ( 'NONE',  ( -5.491555345981998570, -5.084523764785738642, 1.065753885063481121 ) ) ;
#2392 = CARTESIAN_POINT ( 'NONE',  ( 5.777442812254432347, -6.578435583892787264, 0.5451642286527347281 ) ) ;
#2393 = CARTESIAN_POINT ( 'NONE',  ( -3.490621872021463012, 15.96282190511484345, 5.449111929140063815 ) ) ;
#2394 = CARTESIAN_POINT ( 'NONE',  ( -3.874999057386432799, -2.999999999999997335, 1.249999999999054534 ) ) ;
#2395 = CARTESIAN_POINT ( 'NONE',  ( -3.624999685732141153, 27.00000000000000355, -1.249999999999987121 ) ) ;
#2396 = CARTESIAN_POINT ( 'NONE',  ( -0.5833333333333335924, 12.00000000000000178, -6.999999999999999112 ) ) ;
#2397 = AXIS2_PLACEMENT_3D ( 'NONE', #4155, #3380, #1057 ) ;
#2398 = CARTESIAN_POINT ( 'NONE',  ( -3.444806780425853976, -0.9310703715342026898, -5.467071503575833269 ) ) ;
#2399 = DIRECTION ( 'NONE',  ( -1.000000000000000000, -0.000000000000000000, 4.342330441016996736E-15 ) ) ;
#2400 = B_SPLINE_SURFACE_WITH_KNOTS ( 'NONE', 3, 3, ( 
 ( #3700, #6062, #1473, #7623 ),
 ( #7822, #549, #698, #9963 ),
 ( #5296, #9177, #8502, #4572 ),
 ( #2149, #6213, #6894, #6842 ) ),
 .UNSPECIFIED., .F., .F., .F.,
 ( 4, 4 ),
 ( 4, 4 ),
 ( 0.000000000000000000, 1.000000000000000000 ),
 ( 0.000000000000000000, 1.000000000000000000 ),
 .UNSPECIFIED. ) ;
#2401 = CARTESIAN_POINT ( 'NONE',  ( -3.499999999999996447, -12.81483638439464379, 1.249999999999053202 ) ) ;
#2402 = FACE_OUTER_BOUND ( 'NONE', #7395, .T. ) ;
#2403 = CARTESIAN_POINT ( 'NONE',  ( 3.500000000000019096, -14.19999999999999929, 5.499999999999030109 ) ) ;
#2404 = ORIENTED_EDGE ( 'NONE', *, *, #2038, .T. ) ;
#2405 = CARTESIAN_POINT ( 'NONE',  ( -5.133524154552639551, 17.99999999999999645, 1.500000000000017542 ) ) ;
#2406 = CARTESIAN_POINT ( 'NONE',  ( 3.513580728204576342, -0.9787332318781758467, 5.438689892051254304 ) ) ;
#2407 = CARTESIAN_POINT ( 'NONE',  ( -5.500000000000000000, 17.99999999999997158, 1.510814262190405932 ) ) ;
#2408 = CARTESIAN_POINT ( 'NONE',  ( 1.182233049115647638, 22.88865008541639412, -0.2314001517759135818 ) ) ;
#2409 = CARTESIAN_POINT ( 'NONE',  ( 6.231946052304723871, -10.29710754711978282, 1.830629885803847889 ) ) ;
#2410 = CARTESIAN_POINT ( 'NONE',  ( -5.500000000000000888, 0.8000000000000003775, -2.499999999999999556 ) ) ;
#2411 = VECTOR ( 'NONE', #1133, 1000.000000000000000 ) ;
#2412 = CARTESIAN_POINT ( 'NONE',  ( 4.166666666666646535, -1.657252708277818121, -5.500000000000974332 ) ) ;
#2413 = CARTESIAN_POINT ( 'NONE',  ( 2.348472291657467181, 9.045276772281615862, 5.119776394559481858 ) ) ;
#2414 = CARTESIAN_POINT ( 'NONE',  ( -3.337760185871088581, 26.24709327468912434, -1.412239822549812729 ) ) ;
#2415 = ORIENTED_EDGE ( 'NONE', *, *, #4975, .T. ) ;
#2416 = CARTESIAN_POINT ( 'NONE',  ( 0.5000000000000204281, 16.60195074661727332, 5.499999999999997335 ) ) ;
#2417 = CARTESIAN_POINT ( 'NONE',  ( -3.931406333298061107, -10.73203903563972439, 0.8902809894314981376 ) ) ;
#2418 = CARTESIAN_POINT ( 'NONE',  ( -5.499999999999999112, 0.8000000000000000444, 1.500000000000000444 ) ) ;
#2419 = EDGE_CURVE ( 'NONE', #6882, #538, #5553, .T. ) ;
#2420 = CARTESIAN_POINT ( 'NONE',  ( -1.749999999999999778, 12.00000000000000000, -3.500000000000000000 ) ) ;
#2421 = CARTESIAN_POINT ( 'NONE',  ( -1.239994432072254682, 5.015865778690905330, -3.445688783290717261 ) ) ;
#2422 = ADVANCED_FACE ( 'NONE', ( #5140 ), #7268, .F. ) ;
#2423 = ADVANCED_FACE ( 'NONE', ( #2343 ), #1650, .T. ) ;
#2424 = CARTESIAN_POINT ( 'NONE',  ( -3.499999999999980016, -14.19999999999999929, 5.499999999999054090 ) ) ;
#2425 = CARTESIAN_POINT ( 'NONE',  ( 3.255682769701743862, -13.37908232443873402, -5.500000000000970779 ) ) ;
#2426 = ORIENTED_EDGE ( 'NONE', *, *, #10170, .F. ) ;
#2427 = ORIENTED_EDGE ( 'NONE', *, *, #4223, .F. ) ;
#2428 = CARTESIAN_POINT ( 'NONE',  ( -0.2000000000000103362, 29.20000000000000284, -6.049999999999998934 ) ) ;
#2429 = CARTESIAN_POINT ( 'NONE',  ( 2.325608830826407569, 21.21150742305760417, -1.721756710511934907 ) ) ;
#2430 = CARTESIAN_POINT ( 'NONE',  ( -0.3231153516525573921, 7.252644592515957278, -3.775076563248513484 ) ) ;
#2431 = CARTESIAN_POINT ( 'NONE',  ( -2.670869378288443841, -14.07086937828846906, 5.464753415918201185 ) ) ;
#2432 = CARTESIAN_POINT ( 'NONE',  ( -2.534803012255987475, 28.93480301225592299, -5.352087197912114291 ) ) ;
#2433 = CARTESIAN_POINT ( 'NONE',  ( 5.133524154153620955, -12.00000000000000178, 1.499999999999022782 ) ) ;
#2434 = EDGE_CURVE ( 'NONE', #9623, #2351, #1871, .T. ) ;
#2435 = VERTEX_POINT ( 'NONE', #9329 ) ;
#2436 = CARTESIAN_POINT ( 'NONE',  ( 0.7500004053993332143, 17.99999999999999645, 1.249999999999997558 ) ) ;
#2437 = ORIENTED_EDGE ( 'NONE', *, *, #5648, .F. ) ;
#2438 = EDGE_CURVE ( 'NONE', #424, #8027, #7775, .T. ) ;
#2439 = ORIENTED_EDGE ( 'NONE', *, *, #1343, .F. ) ;
#2440 = VERTEX_POINT ( 'NONE', #1518 ) ;
#2441 = LINE ( 'NONE', #7034, #7360 ) ;
#2442 = CARTESIAN_POINT ( 'NONE',  ( 3.255682023284196980, 29.19999999999999574, 5.499999999999986677 ) ) ;
#2443 = CARTESIAN_POINT ( 'NONE',  ( -0.5017113799883002878, 28.89828862001171927, -5.306294480512275591 ) ) ;
#2444 = CARTESIAN_POINT ( 'NONE',  ( -2.799999245578990159, 15.80000000000000071, 5.500000000000009770 ) ) ;
#2445 = DIRECTION ( 'NONE',  ( -3.580469254416129843E-15, 0.000000000000000000, -1.000000000000000000 ) ) ;
#2446 = CARTESIAN_POINT ( 'NONE',  ( -0.5000000000000168754, 29.19999999999999574, -5.500000000000000000 ) ) ;
#2447 = CARTESIAN_POINT ( 'NONE',  ( 7.654875857169361808, -6.777049915936360414, -2.114140207888748790 ) ) ;
#2448 = CARTESIAN_POINT ( 'NONE',  ( 1.750000000000000000, 12.00000000000000178, -4.666666666666666963 ) ) ;
#2449 = CARTESIAN_POINT ( 'NONE',  ( -5.499999999999998224, 14.19999999999999929, 2.500000000000000444 ) ) ;
#2450 = EDGE_CURVE ( 'NONE', #475, #8376, #22, .T. ) ;
#2451 = CARTESIAN_POINT ( 'NONE',  ( 8.500000000000007105, 27.00000000000000000, 1.499999999999970690 ) ) ;
#2452 = CARTESIAN_POINT ( 'NONE',  ( 3.500000000000006217, 17.27639916320502778, 1.249999999999988010 ) ) ;
#2453 = CARTESIAN_POINT ( 'NONE',  ( 5.499999780875114652, 14.14584691463740107, 1.745846914637416036 ) ) ;
#2454 = B_SPLINE_CURVE_WITH_KNOTS ( 'NONE', 3,
 ( #4594, #3046, #2068, #3673 ),
 .UNSPECIFIED., .F., .F.,
 ( 4, 4 ),
 ( 0.000000000000000000, 1.000000000000000000 ),
 .UNSPECIFIED. ) ;
#2455 = CARTESIAN_POINT ( 'NONE',  ( -5.431949673165529013, 0.9778568228306948606, 2.377856822830711536 ) ) ;
#2456 = CARTESIAN_POINT ( 'NONE',  ( 3.303209185160766115, -0.8329380608825421861, 5.499999932640704081 ) ) ;
#2457 = ORIENTED_EDGE ( 'NONE', *, *, #5138, .T. ) ;
#2458 = DIRECTION ( 'NONE',  ( -0.000000000000000000, -0.000000000000000000, -1.000000000000000000 ) ) ;
#2459 = CARTESIAN_POINT ( 'NONE',  ( -1.833333333333332593, 14.19999999999999929, -2.500000000000000000 ) ) ;
#2460 = DIRECTION ( 'NONE',  ( 1.126443815569355154E-16, -0.000000000000000000, 1.000000000000000000 ) ) ;
#2461 = CARTESIAN_POINT ( 'NONE',  ( -8.273620817032083963, 20.75333492464324436, 2.075725088023550491 ) ) ;
#2462 = CARTESIAN_POINT ( 'NONE',  ( -7.213802902455817012, -8.918446041107214839, 2.056829174570886209 ) ) ;
#2463 = CARTESIAN_POINT ( 'NONE',  ( 3.279438711800064965, -14.18353574625946578, 5.499999966310036292 ) ) ;
#2464 = CARTESIAN_POINT ( 'NONE',  ( -5.211667961267679061, 1.176888543661939623, 2.576888543661952635 ) ) ;
#2465 = ORIENTED_EDGE ( 'NONE', *, *, #8419, .F. ) ;
#2466 = CARTESIAN_POINT ( 'NONE',  ( -2.049742261192855963, 7.499999999999988454, 7.372574772901430151E-15 ) ) ;
#2467 = CARTESIAN_POINT ( 'NONE',  ( -3.255682769451454739, 29.19999999999999574, 5.500000000000011546 ) ) ;
#2468 = B_SPLINE_SURFACE_WITH_KNOTS ( 'NONE', 1, 3, ( 
 ( #8998, #4136, #7496, #4907, #2640, #1920, #9046, #7390, #7289, #6657, #8160, #7448, #8215, #367 ),
 ( #8057, #8891, #8270, #2531, #9829, #209, #2585, #8107, #3358, #1189, #4342, #4956, #6498, #259 ) ),
 .UNSPECIFIED., .F., .F., .F.,
 ( 2, 2 ),
 ( 4, 2, 2, 2, 2, 2, 4 ),
 ( 0.000000000000000000, 1.000000000000000000 ),
 ( 0.000000000000000000, 0.2498696083533093193, 0.3748044125299639928, 0.4997392167066186386, 0.7498696083533092915, 0.8749348041766547013, 1.000000000000000000 ),
 .UNSPECIFIED. ) ;
#2469 = CARTESIAN_POINT ( 'NONE',  ( 2.800000000000015810, 15.79999999999999893, 5.499999999999988454 ) ) ;
#2470 = DIRECTION ( 'NONE',  ( 0.000000000000000000, 1.000000000000000000, 0.000000000000000000 ) ) ;
#2471 = CARTESIAN_POINT ( 'NONE',  ( 5.500000000000019540, -0.8000000000000003775, 5.499999999999020339 ) ) ;
#2472 = CARTESIAN_POINT ( 'NONE',  ( -1.750000000000000000, 2.241133820752394090, -5.833333333333333037 ) ) ;
#2473 = CARTESIAN_POINT ( 'NONE',  ( 4.166666666666646535, -13.34274729172218166, -5.500000000000974332 ) ) ;
#2474 = ORIENTED_EDGE ( 'NONE', *, *, #902, .T. ) ;
#2475 = ORIENTED_EDGE ( 'NONE', *, *, #7414, .T. ) ;
#2476 = CARTESIAN_POINT ( 'NONE',  ( -0.9999999999999940048, 27.00000000000000355, 1.250000000000003775 ) ) ;
#2477 = EDGE_CURVE ( 'NONE', #5308, #3861, #8527, .T. ) ;
#2478 = CARTESIAN_POINT ( 'NONE',  ( 8.500000000000001776, -2.999999999999997335, 0.4999999999990102362 ) ) ;
#2479 = CARTESIAN_POINT ( 'NONE',  ( -2.327189129480279117, -6.262597617648586912, -1.721756710491127329 ) ) ;
#2480 = CARTESIAN_POINT ( 'NONE',  ( -2.576521618112924905, -13.97652161811295279, 5.398190287672540499 ) ) ;
#2481 = B_SPLINE_SURFACE_WITH_KNOTS ( 'NONE', 1, 3, ( 
 ( #178, #7255, #9635, #4872 ),
 ( #7972, #950, #896, #5701 ) ),
 .UNSPECIFIED., .F., .F., .F.,
 ( 2, 2 ),
 ( 4, 4 ),
 ( 0.000000000000000000, 1.000000000000000000 ),
 ( 0.002669969516190913265, 0.01476996951619091898 ),
 .UNSPECIFIED. ) ;
#2482 = CARTESIAN_POINT ( 'NONE',  ( 7.500000000000007105, 27.00000000000000355, 1.499999999999974021 ) ) ;
#2483 = CARTESIAN_POINT ( 'NONE',  ( -2.395718978197411086, 6.285248928983569350, 5.386637597292907920 ) ) ;
#2484 = ORIENTED_EDGE ( 'NONE', *, *, #6013, .F. ) ;
#2486 = B_SPLINE_CURVE_WITH_KNOTS ( 'NONE', 3,
 ( #1574, #9487, #1627, #3031 ),
 .UNSPECIFIED., .F., .F.,
 ( 4, 4 ),
 ( 0.000000000000000000, 0.8880320646611081781 ),
 .UNSPECIFIED. ) ;
#2485 = CARTESIAN_POINT ( 'NONE',  ( 5.499999999999982236, 29.19999999999999574, -5.500000000000018652 ) ) ;
#2487 = ORIENTED_EDGE ( 'NONE', *, *, #9494, .T. ) ;
#2488 = VECTOR ( 'NONE', #6571, 1000.000000000000000 ) ;
#2489 = ORIENTED_EDGE ( 'NONE', *, *, #89, .T. ) ;
#2490 = ORIENTED_EDGE ( 'NONE', *, *, #6199, .T. ) ;
#2491 = CARTESIAN_POINT ( 'NONE',  ( -1.775128869403567622, 13.49999999999997513, 1.024871130596434643 ) ) ;
#2492 = FACE_OUTER_BOUND ( 'NONE', #5739, .T. ) ;
#2493 = CARTESIAN_POINT ( 'NONE',  ( -0.3996907157545700473, 29.00030928424544285, -5.413629630163465656 ) ) ;
#2494 = CARTESIAN_POINT ( 'NONE',  ( 3.500000000000006217, 27.00000000000000000, 1.249999999999988010 ) ) ;
#2495 = CARTESIAN_POINT ( 'NONE',  ( -0.1619801063532065044, 7.560585164169571826, 3.775126264060971515 ) ) ;
#2496 = CARTESIAN_POINT ( 'NONE',  ( -5.133524153760342656, -2.999999999999997335, 1.499999999999059641 ) ) ;
#2497 = B_SPLINE_CURVE_WITH_KNOTS ( 'NONE', 3,
 ( #8669, #6434, #5511, #5616 ),
 .UNSPECIFIED., .F., .F.,
 ( 4, 4 ),
 ( 0.000000000000000000, 1.000000000000000000 ),
 .UNSPECIFIED. ) ;
#2498 = CARTESIAN_POINT ( 'NONE',  ( 5.500000000000000888, 14.19999999999999929, -4.500000000000000000 ) ) ;
#2499 = CARTESIAN_POINT ( 'NONE',  ( -0.1999999999999783618, -14.19999999999999929, 2.016666666665707375 ) ) ;
#2500 = CARTESIAN_POINT ( 'NONE',  ( -3.500000000000004441, -12.00000000000000178, -1.250000000000946798 ) ) ;
#2501 = DATE_AND_TIME ( #8182, #3870 ) ;
#2502 = CARTESIAN_POINT ( 'NONE',  ( 10.00376222629103928, 23.66267864818236077, 0.2849889251746784979 ) ) ;
#2503 = CARTESIAN_POINT ( 'NONE',  ( 5.329989132878131919, 13.91886256668188437, 1.518862566681891124 ) ) ;
#2504 = EDGE_CURVE ( 'NONE', #6868, #1300, #7773, .T. ) ;
#2505 = CARTESIAN_POINT ( 'NONE',  ( -2.474807208000868286, 7.888185408655382425, -6.086960316830841933 ) ) ;
#2506 = CARTESIAN_POINT ( 'NONE',  ( -1.164506899234895476, -10.98977303541497719, 1.414506868621634439 ) ) ;
#2507 = CARTESIAN_POINT ( 'NONE',  ( -7.215379374379380373, -6.132853733505439386, -2.058735478331166213 ) ) ;
#2508 = ORIENTED_EDGE ( 'NONE', *, *, #48, .F. ) ;
#2509 = CARTESIAN_POINT ( 'NONE',  ( 3.490560711325811472, 29.03722048148341983, -5.450559257938345503 ) ) ;
#2510 = CARTESIAN_POINT ( 'NONE',  ( -5.500000000000000888, 1.566530785059833120, -5.500000000000000888 ) ) ;
#2511 = CARTESIAN_POINT ( 'NONE',  ( -0.4999999999999798495, -0.8000000000000003775, 5.499999999999042544 ) ) ;
#2512 = CARTESIAN_POINT ( 'NONE',  ( -8.327033785023186141, 18.38941170980028161, 1.697514743463656606 ) ) ;
#2513 = CARTESIAN_POINT ( 'NONE',  ( 2.776578079126841736, 29.17657807912684120, 5.499999924977234222 ) ) ;
#2514 = CARTESIAN_POINT ( 'NONE',  ( -4.448611517432941476, 20.69671438942853570, -0.4627092609330340500 ) ) ;
#2515 = FACE_OUTER_BOUND ( 'NONE', #8100, .T. ) ;
#2516 = ORIENTED_EDGE ( 'NONE', *, *, #8816, .F. ) ;
#2517 = EDGE_CURVE ( 'NONE', #639, #150, #3847, .T. ) ;
#2518 = CARTESIAN_POINT ( 'NONE',  ( 2.666666666666663854, 17.99999999999999645, -1.250000000000009326 ) ) ;
#2519 = CARTESIAN_POINT ( 'NONE',  ( 5.499999999999995559, 29.19999999999999574, -1.833333333333354354 ) ) ;
#2520 = CARTESIAN_POINT ( 'NONE',  ( -3.500000000000003553, 17.99999999999999645, -1.249999999999987566 ) ) ;
#2521 = CARTESIAN_POINT ( 'NONE',  ( 3.930993305502407775, -4.355065257775488696, -0.8902809893820290421 ) ) ;
#2522 = CARTESIAN_POINT ( 'NONE',  ( -9.005785088593960097, 26.09482274284855663, 1.071412155184114035 ) ) ;
#2523 = LINE ( 'NONE', #6933, #5723 ) ;
#2524 = CARTESIAN_POINT ( 'NONE',  ( -5.299770058909048842, 13.89511634290020226, -1.495116342900220330 ) ) ;
#2525 = ORIENTED_EDGE ( 'NONE', *, *, #2742, .T. ) ;
#2526 = CARTESIAN_POINT ( 'NONE',  ( -2.638674130898770454, 29.03867413089878013, 5.445163340478253566 ) ) ;
#2527 = LINE ( 'NONE', #1754, #263 ) ;
#2528 = CARTESIAN_POINT ( 'NONE',  ( -0.7980021104370441654, 10.14328429635891382, -8.100747773649047190 ) ) ;
#2529 = CARTESIAN_POINT ( 'NONE',  ( 0.4999999999999798495, -14.19999999999999929, -5.500000000000960121 ) ) ;
#2530 = CARTESIAN_POINT ( 'NONE',  ( 5.499999999999996447, 29.19999999999999574, -1.833333333333352133 ) ) ;
#2531 = CARTESIAN_POINT ( 'NONE',  ( 9.530676074843864143, 25.02765174942657467, 0.6887918302279818494 ) ) ;
#2532 = ORIENTED_EDGE ( 'NONE', *, *, #6086, .F. ) ;
#2533 = DIRECTION ( 'NONE',  ( 1.000000000000000000, -0.000000000000000000, -4.447830992404533390E-15 ) ) ;
#2534 = ORIENTED_EDGE ( 'NONE', *, *, #2222, .T. ) ;
#2535 = ORIENTED_EDGE ( 'NONE', *, *, #4529, .F. ) ;
#2536 = ORIENTED_EDGE ( 'NONE', *, *, #2574, .T. ) ;
#2537 = CARTESIAN_POINT ( 'NONE',  ( 0.4999999999999798495, -13.39804925338272845, -5.500000000000960121 ) ) ;
#2538 = CARTESIAN_POINT ( 'NONE',  ( 3.351031765826291586, 15.86608085778704691, -5.493568018574007894 ) ) ;
#2539 = CARTESIAN_POINT ( 'NONE',  ( -5.499999999999999112, 14.19999999999999929, -1.499999999999999556 ) ) ;
#2540 = CARTESIAN_POINT ( 'NONE',  ( 0.1619801063533234664, 7.439414835830492123, 3.775126267633085675 ) ) ;
#2541 = CARTESIAN_POINT ( 'NONE',  ( 2.534803012255953281, 28.93480301225596207, -2.016666666666672381 ) ) ;
#2542 = CARTESIAN_POINT ( 'NONE',  ( -5.255682769173560587, -2.175834087542594553, 1.499999999999060085 ) ) ;
#2543 = EDGE_CURVE ( 'NONE', #4825, #623, #4691, .T. ) ;
#2544 = DIRECTION ( 'NONE',  ( -3.474968703028593189E-15, 0.000000000000000000, -1.000000000000000000 ) ) ;
#2545 = CARTESIAN_POINT ( 'NONE',  ( -1.749999999999984235, 2.999999999999986233, -7.000000000000003553 ) ) ;
#2546 = EDGE_CURVE ( 'NONE', #8081, #1365, #6990, .T. ) ;
#2547 = EDGE_CURVE ( 'NONE', #2917, #2852, #7819, .T. ) ;
#2548 = LINE ( 'NONE', #8961, #6210 ) ;
#2549 = MECHANICAL_CONTEXT ( 'NONE', #7956, 'mechanical' ) ;
#2550 = CARTESIAN_POINT ( 'NONE',  ( -8.500000000000012434, -12.00000000000003197, -1.510814262191305213 ) ) ;
#2551 = B_SPLINE_SURFACE_WITH_KNOTS ( 'NONE', 3, 3, ( 
 ( #6005, #2919, #3069, #6782 ),
 ( #9170, #3693, #2143, #2088 ),
 ( #6834, #5237, #693, #3643 ),
 ( #3845, #593, #10008, #7717 ),
 ( #8395, #5435, #3798, #3747 ),
 ( #9274, #8442, #5287, #9955 ),
 ( #2968, #6888, #542, #1313 ),
 ( #4515, #9373, #10061, #6109 ),
 ( #6056, #4461, #7617, #2190 ),
 ( #2868, #2292, #5341, #8593 ) ),
 .UNSPECIFIED., .F., .F., .F.,
 ( 4, 3, 3, 4 ),
 ( 4, 4 ),
 ( -0.1499997567560060474, 0.000000000000000000, 1.000000000000000000, 1.149999622896199281 ),
 ( 0.000000000000000000, 1.000000000000000000 ),
 .UNSPECIFIED. ) ;
#2552 = AXIS2_PLACEMENT_3D ( 'NONE', #206, #1863, #362 ) ;
#2553 = CARTESIAN_POINT ( 'NONE',  ( 3.749999371455805974, -12.81612494493270304, 1.249999999999027223 ) ) ;
#2554 = CARTESIAN_POINT ( 'NONE',  ( 5.500000000000000000, 0.8000000000000003775, -5.500000000000000000 ) ) ;
#2555 = CARTESIAN_POINT ( 'NONE',  ( -2.718599854527531612, -8.188242395596169843, 1.767766952965340366 ) ) ;
#2556 = CARTESIAN_POINT ( 'NONE',  ( 3.292815373434384796, 19.41095059122698530, 1.544650701679611160 ) ) ;
#2557 = EDGE_LOOP ( 'NONE', ( #9890, #3359, #321, #9975, #7997, #325, #10043, #8897, #7710, #2200, #2586, #9304, #871, #2003, #6000, #7894 ) ) ;
#2558 = CARTESIAN_POINT ( 'NONE',  ( 8.500000000000003553, 17.08956664775015355, 0.4999999999999708566 ) ) ;
#2559 = CARTESIAN_POINT ( 'NONE',  ( 1.833333333333333259, 1.566530785059833120, -5.500000000000000888 ) ) ;
#2560 = EDGE_CURVE ( 'NONE', #1877, #424, #3896, .T. ) ;
#2561 = CARTESIAN_POINT ( 'NONE',  ( -5.499999999999998224, 0.8000000000000003775, 5.500000000000000000 ) ) ;
#2562 = LINE ( 'NONE', #9438, #6106 ) ;
#2563 = B_SPLINE_CURVE_WITH_KNOTS ( 'NONE', 3,
 ( #7720, #6161, #446, #6737, #9908, #2922, #10011, #5240 ),
 .UNSPECIFIED., .F., .F.,
 ( 4, 2, 2, 4 ),
 ( 0.000000000000000000, 0.2499999999999983347, 0.4999999999999966693, 1.000000000000000000 ),
 .UNSPECIFIED. ) ;
#2564 = CARTESIAN_POINT ( 'NONE',  ( 0.8360046992584968528, 25.92056411254851156, -1.086004684694002131 ) ) ;
#2565 = B_SPLINE_CURVE_WITH_KNOTS ( 'NONE', 3,
 ( #5257, #512, #1333, #7586 ),
 .UNSPECIFIED., .F., .F.,
 ( 4, 4 ),
 ( 0.000000000000000000, 1.000000000000000000 ),
 .UNSPECIFIED. ) ;
#2566 = FACE_OUTER_BOUND ( 'NONE', #5667, .T. ) ;
#2567 = CARTESIAN_POINT ( 'NONE',  ( 2.599999748597446203, -0.8000000000000003775, -5.500000000000969003 ) ) ;
#2568 = VERTEX_POINT ( 'NONE', #10214 ) ;
#2569 = CARTESIAN_POINT ( 'NONE',  ( 2.699999497353684053, 15.80000000000000071, -5.500000000000010658 ) ) ;
#2570 = CARTESIAN_POINT ( 'NONE',  ( -5.499999999999979572, -14.19999999999999929, 5.499999999999060307 ) ) ;
#2571 = CARTESIAN_POINT ( 'NONE',  ( -3.500000000000000444, 17.99999999999999645, -0.4166666666666543062 ) ) ;
#2572 = CARTESIAN_POINT ( 'NONE',  ( 1.833333333333315496, 29.19999999999999574, -5.500000000000007105 ) ) ;
#2573 = CARTESIAN_POINT ( 'NONE',  ( 5.411180046643827346, 13.99633528429856177, 2.403664715701433696 ) ) ;
#2574 = EDGE_CURVE ( 'NONE', #5737, #7750, #6169, .T. ) ;
#2575 = EDGE_CURVE ( 'NONE', #5215, #4550, #4821, .T. ) ;
#2576 = CARTESIAN_POINT ( 'NONE',  ( 0.9999999999999974465, 27.00000000000000000, -1.250000000000003553 ) ) ;
#2577 = CARTESIAN_POINT ( 'NONE',  ( -1.400000000000005018, 2.999999999999999112, -1.399999999999995026 ) ) ;
#2578 = CARTESIAN_POINT ( 'NONE',  ( 8.499999999999994671, -12.91043335224984645, -1.500000000000989875 ) ) ;
#2579 = ORIENTED_EDGE ( 'NONE', *, *, #6847, .T. ) ;
#2580 = DIRECTION ( 'NONE',  ( 1.000000000000000000, 6.812268371015365998E-16, -7.071950593259263198E-15 ) ) ;
#2581 = CARTESIAN_POINT ( 'NONE',  ( 3.181400145472626839, 21.81175760762019422, 1.767766952966594474 ) ) ;
#2582 = CARTESIAN_POINT ( 'NONE',  ( -5.499999999999978684, 29.19999999999999574, 5.500000000000018652 ) ) ;
#2583 = CARTESIAN_POINT ( 'NONE',  ( 3.624999685657917414, -12.81548066466331370, -1.250000000000972333 ) ) ;
#2584 = CARTESIAN_POINT ( 'NONE',  ( -2.638670823451551684, -0.9613291765484258677, 5.445161076627182517 ) ) ;
#2585 = CARTESIAN_POINT ( 'NONE',  ( 10.11397378601891006, 23.11061256630886618, 0.1467799142895581388 ) ) ;
#2586 = ORIENTED_EDGE ( 'NONE', *, *, #8037, .F. ) ;
#2587 = B_SPLINE_CURVE_WITH_KNOTS ( 'NONE', 3,
 ( #7300, #3268, #2842, #219, #4199, #5799, #5693, #3370, #1826, #3421, #1772, #4968, #6510, #4098, #5024, #8902 ),
 .UNSPECIFIED., .F., .F.,
 ( 4, 1, 1, 1, 2, 2, 1, 2, 2, 4 ),
 ( 0.000000000000000000, 0.2499999999999992784, 0.3749999999999999445, 0.4374999999999996669, 0.4687500000000002220, 0.5000000000000007772, 0.6250000000000001110, 0.6875000000000005551, 0.7500000000000009992, 1.000000000000000000 ),
 .UNSPECIFIED. ) ;
#2588 = CARTESIAN_POINT ( 'NONE',  ( 0.8357998089788668539, -10.99165617475960133, -1.085799787207768929 ) ) ;
#2589 = ORIENTED_EDGE ( 'NONE', *, *, #1475, .T. ) ;
#2590 = B_SPLINE_CURVE_WITH_KNOTS ( 'NONE', 3,
 ( #3418, #7399, #8326, #9729, #1823, #6666, #324, #1876, #2802, #3575, #6612, #4965, #2594, #6719 ),
 .UNSPECIFIED., .F., .F.,
 ( 4, 2, 2, 2, 2, 2, 4 ),
 ( 0.000000000000000000, 0.2498696083533093193, 0.3748044125299639928, 0.4997392167066186386, 0.7498696083533092915, 0.8749348041766547013, 1.000000000000000000 ),
 .UNSPECIFIED. ) ;
#2591 = ORIENTED_EDGE ( 'NONE', *, *, #6837, .F. ) ;
#2592 = ORIENTED_EDGE ( 'NONE', *, *, #6225, .F. ) ;
#2593 = CARTESIAN_POINT ( 'NONE',  ( 1.749999999999999778, 12.00000000000000178, 6.999999999999999112 ) ) ;
#2594 = CARTESIAN_POINT ( 'NONE',  ( 5.597609524313783780, -11.48528713643833399, 1.587503998120906035 ) ) ;
#2595 = VECTOR ( 'NONE', #7039, 1000.000000000000000 ) ;
#2596 = ORIENTED_EDGE ( 'NONE', *, *, #901, .F. ) ;
#2597 = CARTESIAN_POINT ( 'NONE',  ( -6.500000000000005329, 17.99999999999999645, -1.499999999999977796 ) ) ;
#2598 = CARTESIAN_POINT ( 'NONE',  ( 1.981424770060633112, 10.82029783261853773, 3.731424835864860068 ) ) ;
#2599 = CARTESIAN_POINT ( 'NONE',  ( 5.500000000000020428, -13.28956664775015462, 5.499999999999021227 ) ) ;
#2600 = CARTESIAN_POINT ( 'NONE',  ( 5.431405976775398159, 0.9763576317810188643, -1.623642368218971566 ) ) ;
#2601 = CARTESIAN_POINT ( 'NONE',  ( -0.9999999999999983347, 17.99999999999999645, 3.538347698304236217E-15 ) ) ;
#2602 = CARTESIAN_POINT ( 'NONE',  ( -0.5268107714693288646, -13.87318922853066461, -2.016666666667622732 ) ) ;
#2603 = DIRECTION ( 'NONE',  ( 1.000000000000000000, 0.000000000000000000, -3.474968703028593189E-15 ) ) ;
#2604 = DIRECTION ( 'NONE',  ( 0.000000000000000000, 0.000000000000000000, 1.000000000000000000 ) ) ;
#2605 = CARTESIAN_POINT ( 'NONE',  ( 6.235439944553742286, 25.16568523838432014, 1.856246573658181021 ) ) ;
#2606 = CARTESIAN_POINT ( 'NONE',  ( -3.255682023284182325, -0.8000000000000020428, -2.016666666667614294 ) ) ;
#2607 = EDGE_CURVE ( 'NONE', #3756, #9965, #3842, .T. ) ;
#2608 = CARTESIAN_POINT ( 'NONE',  ( -5.499999954676376035, 0.8177189419919240754, 2.217718941991942305 ) ) ;
#2609 = CARTESIAN_POINT ( 'NONE',  ( 3.255682023284156568, -14.19999999999999929, -5.500000000000969891 ) ) ;
#2610 = B_SPLINE_CURVE_WITH_KNOTS ( 'NONE', 3,
 ( #1457, #8434, #6878, #10051, #1409, #6193, #1255, #2858, #4501, #3008 ),
 .UNSPECIFIED., .F., .F.,
 ( 4, 1, 1, 2, 2, 4 ),
 ( 0.000000000000000000, 0.2500000000000007216, 0.3750000000000017764, 0.4375000000000011657, 0.5000000000000005551, 1.000000000000000000 ),
 .UNSPECIFIED. ) ;
#2611 = ORIENTED_EDGE ( 'NONE', *, *, #5920, .F. ) ;
#2612 = CARTESIAN_POINT ( 'NONE',  ( 0.2000000000000079492, -14.19999999999999929, -1.833333333334465243 ) ) ;
#2613 = CARTESIAN_POINT ( 'NONE',  ( 0.6250006081099804822, -2.999999999999997335, -1.250000000000961453 ) ) ;
#2614 = CARTESIAN_POINT ( 'NONE',  ( -0.4211587634275777980, -13.97884123657239108, 5.394702816117583843 ) ) ;
#2615 = CARTESIAN_POINT ( 'NONE',  ( 0.2000004866159737493, 29.19999999999999218, -5.500000000000002665 ) ) ;
#2616 = CARTESIAN_POINT ( 'NONE',  ( 2.682634123477108723, 29.08263412347710286, 5.470883031011932296 ) ) ;
#2617 = CARTESIAN_POINT ( 'NONE',  ( 8.714155578209057396, -11.68303896257831909, 1.283126750890094758 ) ) ;
#2618 = CARTESIAN_POINT ( 'NONE',  ( -0.6250006080989952695, -12.80001790408496554, -1.250000000000957234 ) ) ;
#2619 = CARTESIAN_POINT ( 'NONE',  ( -1.101388462320413986, 21.50566672969724635, 0.4627092609325324513 ) ) ;
#2620 = EDGE_CURVE ( 'NONE', #3106, #9673, #746, .T. ) ;
#2621 = ORIENTED_EDGE ( 'NONE', *, *, #75, .F. ) ;
#2622 = CARTESIAN_POINT ( 'NONE',  ( 2.534803012255950172, 16.06519698774405569, -5.352087197912148930 ) ) ;
#2623 = B_SPLINE_SURFACE_WITH_KNOTS ( 'NONE', 1, 3, ( 
 ( #368, #6867, #7592, #5266, #518, #8271, #6761, #5214, #1191, #6033, #10038, #471, #8369, #1340 ),
 ( #8422, #5167, #4343, #7647, #9934, #9388, #1242, #5937, #1292, #3521, #2020, #3568, #6221, #4393 ) ),
 .UNSPECIFIED., .F., .F., .F.,
 ( 2, 2 ),
 ( 4, 2, 2, 2, 2, 2, 4 ),
 ( 0.000000000000000000, 1.000000000000000000 ),
 ( 0.000000000000000000, 0.2498696083533093193, 0.3748044125299639928, 0.4997392167066186386, 0.7498696083533092915, 0.8749348041766547013, 1.000000000000000000 ),
 .UNSPECIFIED. ) ;
#2624 = CARTESIAN_POINT ( 'NONE',  ( -1.400000000000002798, 11.99999999999998934, -1.399999999999997691 ) ) ;
#2625 = B_SPLINE_CURVE_WITH_KNOTS ( 'NONE', 3,
 ( #8926, #5872, #4377, #1958, #8144, #456, #5718, #1850, #3452, #1074 ),
 .UNSPECIFIED., .F., .F.,
 ( 4, 2, 2, 2, 4 ),
 ( 0.000000000000000000, 0.2499999999999983069, 0.4999999999999966138, 0.7499999999999983347, 1.000000000000000000 ),
 .UNSPECIFIED. ) ;
#2626 = CARTESIAN_POINT ( 'NONE',  ( 2.699999497272747906, 28.38387505506659991, -5.500000000000010658 ) ) ;
#2627 = B_SPLINE_CURVE_WITH_KNOTS ( 'NONE', 3,
 ( #9437, #7003, #2204, #2356 ),
 .UNSPECIFIED., .F., .F.,
 ( 4, 4 ),
 ( 0.000000000000000000, 1.000000000000000000 ),
 .UNSPECIFIED. ) ;
#2628 = CARTESIAN_POINT ( 'NONE',  ( 3.536585913170952722, 15.99467666618222061, 5.426828173658122978 ) ) ;
#2629 = CARTESIAN_POINT ( 'NONE',  ( -9.008085234993915336, 18.83991481423980829, -1.052384343787186927 ) ) ;
#2630 = CARTESIAN_POINT ( 'NONE',  ( 3.536585913170914530, 15.99467666618222061, -5.426828173658148735 ) ) ;
#2631 = FACE_OUTER_BOUND ( 'NONE', #916, .T. ) ;
#2632 = ORIENTED_EDGE ( 'NONE', *, *, #4905, .T. ) ;
#2633 = CARTESIAN_POINT ( 'NONE',  ( -5.309814899846259983, 1.104502444864515098, -2.504502444864526112 ) ) ;
#2634 = CARTESIAN_POINT ( 'NONE',  ( 1.749999999999984235, 3.000000000000007994, 7.000000000000006217 ) ) ;
#2635 = CARTESIAN_POINT ( 'NONE',  ( -1.400000000000000133, 2.999999999999997335, -1.586666112278340091 ) ) ;
#2636 = CARTESIAN_POINT ( 'NONE',  ( 3.749999371464280085, -2.183875055067251214, 1.249999999999027223 ) ) ;
#2637 = ADVANCED_FACE ( 'NONE', ( #7248 ), #8004, .T. ) ;
#2638 = CARTESIAN_POINT ( 'NONE',  ( 1.000000000000005995, 27.80195074661727261, 1.249999999999996669 ) ) ;
#2639 = CARTESIAN_POINT ( 'NONE',  ( 5.500000000000020428, 29.19999999999999574, 5.499999999999978684 ) ) ;
#2640 = CARTESIAN_POINT ( 'NONE',  ( 8.274075477627910402, 24.17324848846683238, -2.047901481890214814 ) ) ;
#2641 = ORIENTED_EDGE ( 'NONE', *, *, #5893, .F. ) ;
#2642 = CARTESIAN_POINT ( 'NONE',  ( 1.557753598398184947, -4.900416061674482293, -1.544650701701727469 ) ) ;
#2643 = EDGE_LOOP ( 'NONE', ( #8222, #4398, #1818, #7384 ) ) ;
#2644 = ORIENTED_EDGE ( 'NONE', *, *, #3951, .T. ) ;
#2645 = B_SPLINE_CURVE_WITH_KNOTS ( 'NONE', 3,
 ( #3233, #4008, #9537, #5397, #4623, #7780, #6999, #7417 ),
 .UNSPECIFIED., .F., .F.,
 ( 4, 2, 2, 4 ),
 ( 0.000000000000000000, 0.2500000000000000000, 0.5000000000000000000, 1.000000000000000000 ),
 .UNSPECIFIED. ) ;
#2646 = ORIENTED_EDGE ( 'NONE', *, *, #7811, .T. ) ;
#2647 = CARTESIAN_POINT ( 'NONE',  ( 1.000000000000001554, -12.80195074661727439, 0.4166666666657040663 ) ) ;
#2648 = CARTESIAN_POINT ( 'NONE',  ( -5.500000000000000888, 0.8000000000000003775, 1.599999703020188235 ) ) ;
#2649 = ORIENTED_EDGE ( 'NONE', *, *, #8125, .F. ) ;
#2650 = CARTESIAN_POINT ( 'NONE',  ( 5.500000000000001776, 13.42432824811865899, 1.500000000000000222 ) ) ;
#2651 = CARTESIAN_POINT ( 'NONE',  ( 1.749999999999985123, 3.000000000000007994, 7.000000000000006217 ) ) ;
#2652 = CARTESIAN_POINT ( 'NONE',  ( 1.750000000000000444, 12.74277050847932102, 3.383333552126762900 ) ) ;
#2653 = CARTESIAN_POINT ( 'NONE',  ( 5.500000000000001776, 1.543536967623144740, 2.500000000000000444 ) ) ;
#2654 = CARTESIAN_POINT ( 'NONE',  ( 1.750000000000000444, 12.74277050847912207, -3.383333552096240648 ) ) ;
#2655 = CARTESIAN_POINT ( 'NONE',  ( -0.6250006079223594524, -2.999999999999997335, -1.250000000000957234 ) ) ;
#2656 = CARTESIAN_POINT ( 'NONE',  ( -1.400000000000002576, 2.999999999999998224, -1.399999999999997469 ) ) ;
#2657 = CARTESIAN_POINT ( 'NONE',  ( -5.499999999999998224, 0.8000000000000003775, 2.200000562171338991 ) ) ;
#2658 = CALENDAR_DATE ( 2024, 6, 9 ) ;
#2659 = CARTESIAN_POINT ( 'NONE',  ( -2.499999999999978684, 29.19999999999999574, 5.500000000000007105 ) ) ;
#2660 = CARTESIAN_POINT ( 'NONE',  ( -2.474807208000868286, 7.888185408655382425, -6.086960316830841933 ) ) ;
#2661 = CARTESIAN_POINT ( 'NONE',  ( -1.024871130596423541, 10.49999999999999289, 1.775128869403574727 ) ) ;
#2662 = CARTESIAN_POINT ( 'NONE',  ( -0.8357998089788652996, 19.00834382524039867, 1.085799787206809697 ) ) ;
#2663 = B_SPLINE_CURVE_WITH_KNOTS ( 'NONE', 3,
 ( #4131, #3404, #2633, #7282, #1753, #1030, #6550, #7334, #4901, #5727, #6493, #5780, #1809, #8935, #4951, #4179 ),
 .UNSPECIFIED., .F., .F.,
 ( 4, 1, 1, 1, 2, 2, 1, 2, 2, 4 ),
 ( 0.000000000000000000, 0.2500000000000070499, 0.3750000000000089373, 0.4375000000000076605, 0.4687500000000073275, 0.5000000000000069944, 0.6250000000000043299, 0.6875000000000045519, 0.7500000000000046629, 1.000000000000000000 ),
 .UNSPECIFIED. ) ;
#2664 = EDGE_LOOP ( 'NONE', ( #4141, #3309, #8327, #1508, #820, #6064, #4632, #5195 ) ) ;
#2665 = CARTESIAN_POINT ( 'NONE',  ( -5.422308437797241254, 14.01213068327347777, -1.612130683273494736 ) ) ;
#2666 = CARTESIAN_POINT ( 'NONE',  ( 3.500000000000001332, 17.18516361560535444, -0.4166666666666785646 ) ) ;
#2667 = CARTESIAN_POINT ( 'NONE',  ( 4.833333333333312609, -14.19999999999999929, -5.500000000000976996 ) ) ;
#2668 = CARTESIAN_POINT ( 'NONE',  ( -2.799999245757452737, 29.19999999999999574, -5.499999999999990230 ) ) ;
#2669 = CARTESIAN_POINT ( 'NONE',  ( -1.833333333333333481, 14.19999999999999929, -5.500000000000000000 ) ) ;
#2670 = EDGE_CURVE ( 'NONE', #2888, #2803, #8018, .T. ) ;
#2671 = CARTESIAN_POINT ( 'NONE',  ( -0.5000000000000193179, -13.39804925338272845, -5.500000000000956568 ) ) ;
#2672 = B_SPLINE_SURFACE_WITH_KNOTS ( 'NONE', 3, 3, ( 
 ( #4337, #2059, #10031, #8313 ),
 ( #465, #2940, #6910, #6078 ),
 ( #8362, #2162, #5208, #7492 ),
 ( #5309, #7691, #9928, #615 ) ),
 .UNSPECIFIED., .F., .F., .F.,
 ( 4, 4 ),
 ( 4, 4 ),
 ( 0.000000000000000000, 1.000000000000000000 ),
 ( 0.000000000000000000, 1.000000000000000000 ),
 .UNSPECIFIED. ) ;
#2673 = CARTESIAN_POINT ( 'NONE',  ( 5.500000000000000888, 0.8000000000000000444, 2.200000000000018829 ) ) ;
#2674 = VERTEX_POINT ( 'NONE', #946 ) ;
#2675 = CARTESIAN_POINT ( 'NONE',  ( 5.500000000000001776, 1.575671751881340787, -1.599999703158810238 ) ) ;
#2676 = B_SPLINE_CURVE_WITH_KNOTS ( 'NONE', 3,
 ( #6463, #1053, #3427, #9632 ),
 .UNSPECIFIED., .F., .F.,
 ( 4, 4 ),
 ( 0.000000000000000000, 1.000000000000000000 ),
 .UNSPECIFIED. ) ;
#2677 = CARTESIAN_POINT ( 'NONE',  ( -1.636192019119165009, 11.81674754181449494, -7.113807983805433999 ) ) ;
#2678 = CARTESIAN_POINT ( 'NONE',  ( 3.279438711814202989, -0.8164642537503589148, -5.499999966311276189 ) ) ;
#2679 = CARTESIAN_POINT ( 'NONE',  ( 1.833333333333330817, 27.80624595920973263, -1.250000000000006217 ) ) ;
#2680 = EDGE_CURVE ( 'NONE', #6606, #3365, #3086, .T. ) ;
#2681 = CARTESIAN_POINT ( 'NONE',  ( 1.833333333332851200, 14.19999999999999041, 2.199999999999995293 ) ) ;
#2682 = EDGE_CURVE ( 'NONE', #8312, #8788, #3322, .T. ) ;
#2683 = EDGE_CURVE ( 'NONE', #1877, #7563, #1243, .T. ) ;
#2684 = CARTESIAN_POINT ( 'NONE',  ( -8.400005198479700397, 18.12369972840394183, 1.610093258252500714 ) ) ;
#2685 = CARTESIAN_POINT ( 'NONE',  ( 5.449513008061072306, 0.9510404139882079333, 1.648959586011782275 ) ) ;
#2686 = CARTESIAN_POINT ( 'NONE',  ( -5.559436939787840259, -9.644934839722337117, -0.9500033896215375195 ) ) ;
#2687 = VECTOR ( 'NONE', #8514, 1000.000000000000000 ) ;
#2688 = ORIENTED_EDGE ( 'NONE', *, *, #1956, .F. ) ;
#2689 = CARTESIAN_POINT ( 'NONE',  ( 1.246393385362616124, 11.09368440849017290, 7.555633940183177799 ) ) ;
#2690 = CARTESIAN_POINT ( 'NONE',  ( -5.500000000000000888, 1.575671751881340787, -0.4999999999999995559 ) ) ;
#2691 = CARTESIAN_POINT ( 'NONE',  ( 2.666666666666662078, -12.81054117180218732, -1.250000000000968781 ) ) ;
#2692 = CARTESIAN_POINT ( 'NONE',  ( 1.000000000000000222, 27.00000000000000355, -0.4166666666666701824 ) ) ;
#2693 = CARTESIAN_POINT ( 'NONE',  ( -0.2000000000000191624, 15.79999999999999893, -1.833333333332982873 ) ) ;
#2694 = CARTESIAN_POINT ( 'NONE',  ( -3.499999999999996447, -12.72360083679497045, 1.249999999999053202 ) ) ;
#2695 = CARTESIAN_POINT ( 'NONE',  ( 2.500000000000020428, 28.38516361560535728, 5.499999999999992006 ) ) ;
#2696 = ORIENTED_EDGE ( 'NONE', *, *, #6517, .T. ) ;
#2697 = B_SPLINE_CURVE_WITH_KNOTS ( 'NONE', 3,
 ( #9982, #420, #4441, #569 ),
 .UNSPECIFIED., .F., .F.,
 ( 4, 4 ),
 ( 0.000000000000000000, 1.000000000000000000 ),
 .UNSPECIFIED. ) ;
#2698 = EDGE_CURVE ( 'NONE', #7597, #2435, #4202, .T. ) ;
#2699 = ORIENTED_EDGE ( 'NONE', *, *, #2823, .F. ) ;
#2700 = AXIS2_PLACEMENT_3D ( 'NONE', #9856, #4369, #7522 ) ;
#2701 = ORIENTED_EDGE ( 'NONE', *, *, #3999, .F. ) ;
#2702 = CARTESIAN_POINT ( 'NONE',  ( 0.2000000000000300426, 29.19999999999999574, 5.499999999999998224 ) ) ;
#2703 = CARTESIAN_POINT ( 'NONE',  ( -0.6416916178124798531, 5.351791714819511547, 8.281296289662725130 ) ) ;
#2704 = ORIENTED_EDGE ( 'NONE', *, *, #590, .F. ) ;
#2705 = CARTESIAN_POINT ( 'NONE',  ( 1.400000000000000133, 12.77567175188134208, 0.4666666666666666741 ) ) ;
#2706 = CARTESIAN_POINT ( 'NONE',  ( -0.9999999999999954481, -2.198049253382725166, 1.249999999999044542 ) ) ;
#2707 = CARTESIAN_POINT ( 'NONE',  ( -5.500000000000000888, 14.19999999999999929, -2.200000562713880559 ) ) ;
#2708 = CARTESIAN_POINT ( 'NONE',  ( 0.2588236948059881581, 29.14117630519404401, 5.499999873355341684 ) ) ;
#2709 = CARTESIAN_POINT ( 'NONE',  ( 1.399999999999999467, 12.00000000000000178, -1.679999168663671938 ) ) ;
#2710 = CARTESIAN_POINT ( 'NONE',  ( 0.7974430702024568607, 10.05380287116076410, 8.099671799927902427 ) ) ;
#2711 = EDGE_CURVE ( 'NONE', #7846, #8987, #2794, .T. ) ;
#2712 = CARTESIAN_POINT ( 'NONE',  ( -8.499999999999996447, 27.00000000000000355, 0.5000000000000298650 ) ) ;
#2713 = ADVANCED_FACE ( 'NONE', ( #1102 ), #1740, .F. ) ;
#2714 = B_SPLINE_SURFACE_WITH_KNOTS ( 'NONE', 3, 3, ( 
 ( #9971, #2832, #6124, #556 ),
 ( #3609, #2785, #3710, #6750 ),
 ( #4528, #9083, #7535, #6073 ),
 ( #2885, #2011, #9289, #6020 ) ),
 .UNSPECIFIED., .F., .F., .F.,
 ( 4, 4 ),
 ( 4, 4 ),
 ( 0.000000000000000000, 1.000000000000000000 ),
 ( 0.000000000000000000, 1.000000000000000000 ),
 .UNSPECIFIED. ) ;
#2715 = CARTESIAN_POINT ( 'NONE',  ( -3.500000000000001332, -2.185163615605355325, -0.4166666666676134834 ) ) ;
#2716 = CARTESIAN_POINT ( 'NONE',  ( -2.147947564468496662, 4.007134101529587156, -6.683926244483580525 ) ) ;
#2717 = CARTESIAN_POINT ( 'NONE',  ( 1.000000000000000444, -12.00000000000000711, 1.249999999999034994 ) ) ;
#2718 = CARTESIAN_POINT ( 'NONE',  ( 5.500000000000005329, -2.999999999999999112, 1.499999999999021449 ) ) ;
#2719 = VERTEX_POINT ( 'NONE', #378 ) ;
#2720 = CARTESIAN_POINT ( 'NONE',  ( 5.500000000000001776, 14.19999999999999929, -2.500000000000000444 ) ) ;
#2721 = CARTESIAN_POINT ( 'NONE',  ( -3.536585913170951390, -0.9946766661822169509, -5.426828173659083099 ) ) ;
#2722 = CARTESIAN_POINT ( 'NONE',  ( -5.377841384962182225, -12.00000000000000178, -1.500000000000939693 ) ) ;
#2723 = CARTESIAN_POINT ( 'NONE',  ( 1.734723475976807094E-15, 15.79999999999999893, 2.802194297727441120E-16 ) ) ;
#2724 = FACE_OUTER_BOUND ( 'NONE', #7953, .T. ) ;
#2725 = CARTESIAN_POINT ( 'NONE',  ( 5.500000000000000888, 14.19999999999999929, -2.199999999999995737 ) ) ;
#2726 = CARTESIAN_POINT ( 'NONE',  ( 1.976055991203728990, 3.530186506899022358, 6.773944007173073878 ) ) ;
#2727 = CARTESIAN_POINT ( 'NONE',  ( -0.5268107714717221723, 28.87318922851557801, 5.272108442490186953 ) ) ;
#2728 = EDGE_LOOP ( 'NONE', ( #2753, #262, #5367, #6401, #6085, #9915 ) ) ;
#2729 = CARTESIAN_POINT ( 'NONE',  ( 1.399999999999999911, 2.999999999999997335, -0.4666666666666666741 ) ) ;
#2730 = CARTESIAN_POINT ( 'NONE',  ( 1.749999999999999778, 2.999999999999997335, -5.249999999999999112 ) ) ;
#2731 = FACE_OUTER_BOUND ( 'NONE', #3766, .T. ) ;
#2732 = CARTESIAN_POINT ( 'NONE',  ( 2.799999245909130963, 28.38323077479722301, -5.500000000000010658 ) ) ;
#2733 = VECTOR ( 'NONE', #1449, 1000.000000000000000 ) ;
#2734 = CARTESIAN_POINT ( 'NONE',  ( -9.714814199876569134, -9.702674760390255670, 0.5452461513705939566 ) ) ;
#2735 = CARTESIAN_POINT ( 'NONE',  ( 2.168404344971008868E-16, 2.999999999999997335, 3.499999999999999556 ) ) ;
#2736 = CARTESIAN_POINT ( 'NONE',  ( -5.499999999999998224, 0.8000000000000003775, 2.200000562171338991 ) ) ;
#2737 = CARTESIAN_POINT ( 'NONE',  ( -5.499999999999995559, -2.999999999999999112, 1.499999999999060973 ) ) ;
#2738 = ORIENTED_EDGE ( 'NONE', *, *, #8549, .T. ) ;
#2739 = CARTESIAN_POINT ( 'NONE',  ( -1.750000000000014655, 2.999999999999993783, 6.999999999999993783 ) ) ;
#2740 = CARTESIAN_POINT ( 'NONE',  ( -5.500000000000000888, 0.8000000000000003775, 1.599999703020188235 ) ) ;
#2741 = CARTESIAN_POINT ( 'NONE',  ( 5.500000000000001776, 0.8000000000000003775, -1.499999999999999778 ) ) ;
#2742 = EDGE_CURVE ( 'NONE', #8312, #623, #5253, .T. ) ;
#2743 = EDGE_CURVE ( 'NONE', #7290, #809, #1938, .T. ) ;
#2744 = CARTESIAN_POINT ( 'NONE',  ( -3.255682023284195648, -0.8000000000000003775, -5.500000000000945910 ) ) ;
#2745 = CARTESIAN_POINT ( 'NONE',  ( 8.327033785023200352, 18.38941170980028161, 1.697514743463598874 ) ) ;
#2746 = CARTESIAN_POINT ( 'NONE',  ( 2.016666666666664831, 13.82311145633802596, 2.576888543661963737 ) ) ;
#2747 = EDGE_LOOP ( 'NONE', ( #2110, #3384, #2696, #3368 ) ) ;
#2748 = CARTESIAN_POINT ( 'NONE',  ( -3.499999999999993783, 27.00000000000000000, 1.250000000000012434 ) ) ;
#2749 = EDGE_LOOP ( 'NONE', ( #4489, #4140, #4641, #5267 ) ) ;
#2750 = EDGE_LOOP ( 'NONE', ( #577, #5050, #1634, #10055 ) ) ;
#2751 = CARTESIAN_POINT ( 'NONE',  ( -0.5833333333333335924, 12.00000000000000178, 6.999999999999999112 ) ) ;
#2752 = CARTESIAN_POINT ( 'NONE',  ( 1.749999999999999778, 12.00000000000000000, 6.999999999999999112 ) ) ;
#2753 = ORIENTED_EDGE ( 'NONE', *, *, #9552, .T. ) ;
#2754 = EDGE_CURVE ( 'NONE', #2058, #9363, #9451, .T. ) ;
#2755 = CARTESIAN_POINT ( 'NONE',  ( 1.750000000000000000, 2.248798426564622144, -4.666666666666666963 ) ) ;
#2756 = CARTESIAN_POINT ( 'NONE',  ( 1.750000000000000444, 12.00000000000000178, 3.266667104253525800 ) ) ;
#2757 = CARTESIAN_POINT ( 'NONE',  ( 0.5833333333333335924, 2.999999999999997335, 3.499999999999999556 ) ) ;
#2758 = CARTESIAN_POINT ( 'NONE',  ( -0.5268107714693281984, -13.87318922853066461, -1.757369480837876585 ) ) ;
#2759 = CARTESIAN_POINT ( 'NONE',  ( -0.2000004863379033493, -0.8000000000000003775, -5.500000000000957456 ) ) ;
#2760 = CARTESIAN_POINT ( 'NONE',  ( 5.500000000000007105, 27.83066238629180944, 1.499999999999980682 ) ) ;
#2761 = B_SPLINE_SURFACE_WITH_KNOTS ( 'NONE', 3, 3, ( 
 ( #7885, #3243, #2364, #9345 ),
 ( #6382, #7009, #3862, #7059 ),
 ( #4782, #709, #1584, #8567 ),
 ( #9394, #94, #6957, #4681 ),
 ( #5360, #810, #3969, #7937 ),
 ( #7111, #5459, #1440, #7789 ),
 ( #10233, #9499, #862, #4018 ) ),
 .UNSPECIFIED., .F., .F., .F.,
 ( 4, 3, 4 ),
 ( 4, 4 ),
 ( 0.000000000000000000, 1.000000000000000000, 1.122158615441935847 ),
 ( 0.000000000000000000, 1.000000000000000000 ),
 .UNSPECIFIED. ) ;
#2762 = CARTESIAN_POINT ( 'NONE',  ( 0.4270526176341001845, 28.97294738236589495, -5.393458920592379080 ) ) ;
#2763 = ORIENTED_EDGE ( 'NONE', *, *, #1540, .T. ) ;
#2764 = CARTESIAN_POINT ( 'NONE',  ( 0.7500004055290537819, -12.00000000000000178, 1.249999999999038325 ) ) ;
#2765 =( BOUNDED_CURVE ( )  B_SPLINE_CURVE ( 2, ( #4321, #4218, #7473, #392, #8868, #4164, #7318 ),
 .UNSPECIFIED., .F., .T. ) 
 B_SPLINE_CURVE_WITH_KNOTS ( ( 3, 2, 2, 3 ),
 ( 0.000000000000000000, 0.2500000000000003886, 0.5000000000000007772, 0.7500000000000012212 ),
 .UNSPECIFIED. ) 
 CURVE ( )  GEOMETRIC_REPRESENTATION_ITEM ( )  RATIONAL_B_SPLINE_CURVE ( ( 1.000000000000000000, 0.9659258262890683122, 1.000000000000000000, 0.9659258262890683122, 1.000000000000000000, 0.9659258262890682012, 1.000000000000000222 ) ) 
 REPRESENTATION_ITEM ( '' )  );
#2766 = PLANE ( 'NONE',  #9351 ) ;
#2767 = CARTESIAN_POINT ( 'NONE',  ( -1.399999999999999467, 12.00000000000000178, 1.399999999999999911 ) ) ;
#2768 = CARTESIAN_POINT ( 'NONE',  ( 1.399999999999994804, 11.99999999999997868, -1.400000000000005018 ) ) ;
#2769 = EDGE_CURVE ( 'NONE', #675, #5308, #4630, .T. ) ;
#2770 = CARTESIAN_POINT ( 'NONE',  ( 2.500000000000006217, -14.19999999999999929, 1.833333333332366255 ) ) ;
#2771 = CARTESIAN_POINT ( 'NONE',  ( -1.833333333333333259, 0.8000000000000003775, -5.500000000000000888 ) ) ;
#2772 = CARTESIAN_POINT ( 'NONE',  ( -3.418560923308136879, -13.37258585061541183, -5.500000000000947686 ) ) ;
#2773 = DIRECTION ( 'NONE',  ( 0.000000000000000000, -1.000000000000000000, 0.000000000000000000 ) ) ;
#2774 = CARTESIAN_POINT ( 'NONE',  ( 5.500000000000001776, 1.566530785059833120, 5.500000000000000888 ) ) ;
#2775 = CARTESIAN_POINT ( 'NONE',  ( -0.7980021104370441654, 10.14328429635891382, -8.100747773649047190 ) ) ;
#2776 = CARTESIAN_POINT ( 'NONE',  ( 5.133524153493759457, -2.179082324466889542, 1.499999999999022782 ) ) ;
#2777 = CARTESIAN_POINT ( 'NONE',  ( -8.269216424758210948, 21.72392941932401200, 2.130079579159577463 ) ) ;
#2778 = EDGE_LOOP ( 'NONE', ( #5833, #1380, #4301, #2596 ) ) ;
#2779 = B_SPLINE_CURVE_WITH_KNOTS ( 'NONE', 3,
 ( #8293, #1213, #2040, #3592 ),
 .UNSPECIFIED., .F., .F.,
 ( 4, 4 ),
 ( 0.08026444835024772184, 1.000000000000000000 ),
 .UNSPECIFIED. ) ;
#2780 = CARTESIAN_POINT ( 'NONE',  ( 1.833333333333573956, 0.8000000000000009326, 2.200000000000019273 ) ) ;
#2781 = CARTESIAN_POINT ( 'NONE',  ( -1.912435565298216344, 8.999999999999987566, -0.5124355652982069964 ) ) ;
#2782 = CARTESIAN_POINT ( 'NONE',  ( 1.166666666666687169, 28.39375404079027376, 5.499999999999994671 ) ) ;
#2783 = CARTESIAN_POINT ( 'NONE',  ( 0.4999999999999822364, 29.19999999999999574, -5.500000000000002665 ) ) ;
#2784 = CARTESIAN_POINT ( 'NONE',  ( 5.871464751234891644, -7.820313535353423440, -0.2856016217168374505 ) ) ;
#2785 = CARTESIAN_POINT ( 'NONE',  ( 3.499999999999994671, 16.63066238629181015, -1.833333333333346360 ) ) ;
#2786 = CARTESIAN_POINT ( 'NONE',  ( 5.499999890355797838, 0.8270921041307238708, 1.772907895869267003 ) ) ;
#2787 = CARTESIAN_POINT ( 'NONE',  ( -7.654875857169377795, -6.777049915936360414, -2.114140207888694167 ) ) ;
#2788 = EDGE_LOOP ( 'NONE', ( #102, #9412, #626, #1297, #4088, #7238 ) ) ;
#2789 = CARTESIAN_POINT ( 'NONE',  ( -0.5268107714693250898, -1.126810771469314520, -2.016666666667613850 ) ) ;
#2790 = CARTESIAN_POINT ( 'NONE',  ( -5.500000000000000888, 0.8000000000000003775, -1.699999406012506764 ) ) ;
#2791 = CARTESIAN_POINT ( 'NONE',  ( 2.500000000000019096, -1.614836384394642499, 5.499999999999033662 ) ) ;
#2792 = CARTESIAN_POINT ( 'NONE',  ( -2.458920480430102362, 6.856827193747808913, 5.867777064708737278 ) ) ;
#2793 = CARTESIAN_POINT ( 'NONE',  ( -1.399999999999999911, 12.77567175188134208, 0.4666666666666666741 ) ) ;
#2794 = B_SPLINE_CURVE_WITH_KNOTS ( 'NONE', 3,
 ( #3424, #6569, #1982, #9059 ),
 .UNSPECIFIED., .F., .F.,
 ( 4, 4 ),
 ( 0.000000000000000000, 0.8880320646611076230 ),
 .UNSPECIFIED. ) ;
#2795 = DIRECTION ( 'NONE',  ( 3.717264591378872697E-16, -0.000000000000000000, -1.000000000000000000 ) ) ;
#2796 = VERTEX_POINT ( 'NONE', #3533 ) ;
#2797 = CARTESIAN_POINT ( 'NONE',  ( -3.536585913170921192, 29.00532333381777761, 2.016666666666680818 ) ) ;
#2798 = EDGE_LOOP ( 'NONE', ( #4026, #51, #2184, #7192 ) ) ;
#2799 = EDGE_CURVE ( 'NONE', #2233, #2954, #4889, .T. ) ;
#2800 = ORIENTED_EDGE ( 'NONE', *, *, #9520, .F. ) ;
#2801 = LINE ( 'NONE', #3628, #5207 ) ;
#2802 = CARTESIAN_POINT ( 'NONE',  ( 7.213802902455830335, -8.918446041107214839, 2.056829174570833807 ) ) ;
#2803 = VERTEX_POINT ( 'NONE', #4799 ) ;
#2804 = CARTESIAN_POINT ( 'NONE',  ( 5.500000000000001776, 1.542004049336999305, -2.300000375270534914 ) ) ;
#2805 = CARTESIAN_POINT ( 'NONE',  ( -0.7500004055132782899, -2.199337815070343538, 1.249999999999043432 ) ) ;
#2806 = CARTESIAN_POINT ( 'NONE',  ( 5.434847681487358528, 0.9718559619897735313, -1.628144038010216788 ) ) ;
#2807 = CARTESIAN_POINT ( 'NONE',  ( -0.5268107714717622514, -13.87318922851557446, -5.272108442491133751 ) ) ;
#2808 = CARTESIAN_POINT ( 'NONE',  ( -1.166666666666686059, -0.8000000000000003775, -5.500000000000953904 ) ) ;
#2809 = CARTESIAN_POINT ( 'NONE',  ( -2.534803012255985699, -1.065196987744055912, -5.352087197913093064 ) ) ;
#2810 = CARTESIAN_POINT ( 'NONE',  ( 1.864135458370346887, 11.81622021837506331, -6.885864528102731086 ) ) ;
#2811 = COORDINATED_UNIVERSAL_TIME_OFFSET ( 5, 0, .BEHIND. ) ;
#2812 = ORIENTED_EDGE ( 'NONE', *, *, #10170, .T. ) ;
#2813 = CARTESIAN_POINT ( 'NONE',  ( -3.499999999999996447, -2.276399163205029996, 1.249999999999053202 ) ) ;
#2814 = ORIENTED_EDGE ( 'NONE', *, *, #9754, .T. ) ;
#2815 = CARTESIAN_POINT ( 'NONE',  ( 3.222810849179550630, -6.029082148562507903, 1.721756710488951958 ) ) ;
#2816 = CARTESIAN_POINT ( 'NONE',  ( -1.833333333333332593, 0.8000000000000003775, -2.500000000000000000 ) ) ;
#2817 = CARTESIAN_POINT ( 'NONE',  ( 3.499999999999998668, -12.00000000000000178, -0.4166666666676385189 ) ) ;
#2818 = DIRECTION ( 'NONE',  ( -8.898791557299688202E-17, -6.812268371015389664E-16, -1.000000000000000000 ) ) ;
#2819 = CARTESIAN_POINT ( 'NONE',  ( -5.500000000000005329, -12.83066238629180944, -1.500000000000939249 ) ) ;
#2820 = CARTESIAN_POINT ( 'NONE',  ( 5.299770058909050618, 13.89511634290020403, -1.495116342900220996 ) ) ;
#2821 = CARTESIAN_POINT ( 'NONE',  ( -0.1629094103841091101, 8.154394043987739593, -8.724587741103555061 ) ) ;
#2822 = B_SPLINE_CURVE_WITH_KNOTS ( 'NONE', 3,
 ( #2271, #4544, #8321, #1245 ),
 .UNSPECIFIED., .F., .F.,
 ( 4, 4 ),
 ( 0.000000000000000000, 1.000000000000000000 ),
 .UNSPECIFIED. ) ;
#2823 = EDGE_CURVE ( 'NONE', #475, #6561, #937, .T. ) ;
#2824 = CARTESIAN_POINT ( 'NONE',  ( -8.690842251397238982, 26.58292829556598846, 1.310533636676908253 ) ) ;
#2825 = B_SPLINE_CURVE_WITH_KNOTS ( 'NONE', 3,
 ( #2725, #7574, #295, #9125 ),
 .UNSPECIFIED., .F., .F.,
 ( 4, 4 ),
 ( 0.000000000000000000, 1.000000000000000000 ),
 .UNSPECIFIED. ) ;
#2826 = VERTEX_POINT ( 'NONE', #9815 ) ;
#2827 = CARTESIAN_POINT ( 'NONE',  ( 0.3000003242787664393, 15.80000000000000071, -5.500000000000003553 ) ) ;
#2828 = CARTESIAN_POINT ( 'NONE',  ( 1.239994432072256458, 3.747472315681511734, -7.554539507102007612 ) ) ;
#2829 = CARTESIAN_POINT ( 'NONE',  ( 2.500000000000020428, 28.38516361560535728, 5.499999999999992006 ) ) ;
#2830 = DIRECTION ( 'NONE',  ( 1.000000000000000000, -0.000000000000000000, -3.725029544080864030E-15 ) ) ;
#2831 = CARTESIAN_POINT ( 'NONE',  ( -7.715304438050416991, -8.275662705443522782, 2.112788367041301463 ) ) ;
#2832 = CARTESIAN_POINT ( 'NONE',  ( 3.499999999999982236, 16.63066238629181015, -5.500000000000013323 ) ) ;
#2833 = ADVANCED_FACE ( 'NONE', ( #2731 ), #4869, .F. ) ;
#2834 = CARTESIAN_POINT ( 'NONE',  ( -5.255682768995840526, 27.00000000000000355, -1.499999999999982014 ) ) ;
#2835 = CARTESIAN_POINT ( 'NONE',  ( -5.710896511806273779, -6.243130323665797121, 0.6792117877045804608 ) ) ;
#2836 = EDGE_CURVE ( 'NONE', #6499, #2910, #7345, .T. ) ;
#2837 = ORIENTED_EDGE ( 'NONE', *, *, #114, .F. ) ;
#2838 = VERTEX_POINT ( 'NONE', #3453 ) ;
#2839 = FACE_OUTER_BOUND ( 'NONE', #3879, .T. ) ;
#2840 = CARTESIAN_POINT ( 'NONE',  ( 2.799999999999997602, -0.8000000000000160316, -2.016666666667636054 ) ) ;
#2841 = CARTESIAN_POINT ( 'NONE',  ( 1.833333333333352577, -0.8000000000000003775, 5.499999999999035438 ) ) ;
#2842 = CARTESIAN_POINT ( 'NONE',  ( 5.309814899911676989, 1.104502444813955320, 2.504502444813969220 ) ) ;
#2843 = PLANE ( 'NONE',  #7628 ) ;
#2844 = CARTESIAN_POINT ( 'NONE',  ( -0.2000004864792635229, -14.19999999999999929, -5.500000000000957456 ) ) ;
#2845 = CARTESIAN_POINT ( 'NONE',  ( 3.499999999999998224, 27.81483638439464201, -1.250000000000011990 ) ) ;
#2846 = VECTOR ( 'NONE', #7577, 1000.000000000000000 ) ;
#2847 = ORIENTED_EDGE ( 'NONE', *, *, #480, .F. ) ;
#2848 = CARTESIAN_POINT ( 'NONE',  ( -9.714814199876570910, 20.29732523960974433, -0.5452461513714844665 ) ) ;
#2849 = B_SPLINE_CURVE_WITH_KNOTS ( 'NONE', 1,
 ( #2248, #1619 ),
 .UNSPECIFIED., .F., .F.,
 ( 2, 2 ),
 ( 0.000000000000000000, 1.000000000000000000 ),
 .UNSPECIFIED. ) ;
#2850 = DIRECTION ( 'NONE',  ( -1.000000000000000000, 0.000000000000000000, 1.577021341797097560E-16 ) ) ;
#2851 = ORIENTED_EDGE ( 'NONE', *, *, #1487, .F. ) ;
#2852 = VERTEX_POINT ( 'NONE', #5631 ) ;
#2853 = CARTESIAN_POINT ( 'NONE',  ( -1.766590019636424369, 1.104883657099769101, -1.495116342900220330 ) ) ;
#2854 = CARTESIAN_POINT ( 'NONE',  ( -0.5268107714693101018, -1.126810771469308525, 1.757369480835976328 ) ) ;
#2855 = VERTEX_POINT ( 'NONE', #3507 ) ;
#2856 = FACE_OUTER_BOUND ( 'NONE', #6143, .T. ) ;
#2857 = CARTESIAN_POINT ( 'NONE',  ( 5.500000000000001776, 13.44879842656462365, 3.500000000000000000 ) ) ;
#2858 = CARTESIAN_POINT ( 'NONE',  ( -5.406841118773214383, 1.010788388636094215, -1.589211611363896104 ) ) ;
#2859 = CARTESIAN_POINT ( 'NONE',  ( -0.8750002026407894817, -2.198693534227132762, -1.250000000000956346 ) ) ;
#2860 = CARTESIAN_POINT ( 'NONE',  ( 0.2000004864792129800, 16.60001790408496092, 5.499999999999998224 ) ) ;
#2861 = CARTESIAN_POINT ( 'NONE',  ( 2.224690357876927038, 5.100702250431663920, -4.583529612837661915 ) ) ;
#2862 = DATE_AND_TIME ( #2658, #2380 ) ;
#2863 = ORIENTED_EDGE ( 'NONE', *, *, #9494, .F. ) ;
#2864 = CARTESIAN_POINT ( 'NONE',  ( 2.599999748582339176, -13.38451933533632676, 5.499999999999032774 ) ) ;
#2865 = EDGE_CURVE ( 'NONE', #7346, #6882, #6974, .T. ) ;
#2866 = ORIENTED_EDGE ( 'NONE', *, *, #3935, .T. ) ;
#2867 = CARTESIAN_POINT ( 'NONE',  ( 5.133524154886536905, 17.17908232442985295, 1.499999999999982014 ) ) ;
#2868 = CARTESIAN_POINT ( 'NONE',  ( -2.799999245792376801, 29.19999999999999574, 5.500000000000009770 ) ) ;
#2869 = CARTESIAN_POINT ( 'NONE',  ( -1.024871130596434421, 4.499999999999994671, -1.775128869403568066 ) ) ;
#2870 = EDGE_CURVE ( 'NONE', #7651, #424, #453, .T. ) ;
#2871 = ADVANCED_FACE ( 'NONE', ( #7428 ), #6431, .T. ) ;
#2872 = CARTESIAN_POINT ( 'NONE',  ( 0.3721121937633585786, 15.97211219376335301, 5.435612987680132235 ) ) ;
#2873 = CARTESIAN_POINT ( 'NONE',  ( 2.699999497194912390, -0.8000000000000003775, -5.500000000000969003 ) ) ;
#2874 = CARTESIAN_POINT ( 'NONE',  ( -3.500000000000004441, -2.999999999999999112, -1.250000000000946798 ) ) ;
#2875 = CARTESIAN_POINT ( 'NONE',  ( 1.750000000000000444, 2.256463032376853306, 3.499999999999999556 ) ) ;
#2876 = CARTESIAN_POINT ( 'NONE',  ( 5.499999999999993783, -14.19999999999999929, -1.833333333334312254 ) ) ;
#2877 = CARTESIAN_POINT ( 'NONE',  ( 5.443910828164673532, 14.04074784672330090, -1.640747846723315861 ) ) ;
#2878 = ORIENTED_EDGE ( 'NONE', *, *, #6676, .F. ) ;
#2879 = EDGE_CURVE ( 'NONE', #5349, #8081, #7958, .T. ) ;
#2880 = CARTESIAN_POINT ( 'NONE',  ( -2.534803012255951060, -1.065196987744038593, 2.016666666665713592 ) ) ;
#2881 = CARTESIAN_POINT ( 'NONE',  ( 0.3000003242252765046, 29.19999999999999574, 5.499999999999998224 ) ) ;
#2882 = CARTESIAN_POINT ( 'NONE',  ( 3.255682769436009760, -14.19999999999999929, 5.499999999999030997 ) ) ;
#2883 = CARTESIAN_POINT ( 'NONE',  ( -3.500000000000016875, 28.36933761370818985, -5.499999999999989342 ) ) ;
#2884 = B_SPLINE_CURVE_WITH_KNOTS ( 'NONE', 3,
 ( #3337, #3440, #9746, #4934 ),
 .UNSPECIFIED., .F., .F.,
 ( 4, 4 ),
 ( 0.000000000000000000, 1.000000000000000000 ),
 .UNSPECIFIED. ) ;
#2885 = CARTESIAN_POINT ( 'NONE',  ( 3.500000000000020428, 15.80000000000000071, 5.499999999999988454 ) ) ;
#2886 = CARTESIAN_POINT ( 'NONE',  ( -3.500000000000016875, 29.19999999999999574, -5.499999999999989342 ) ) ;
#2887 = CARTESIAN_POINT ( 'NONE',  ( 8.500000000000001776, -12.00000000000003197, -1.510814262191365831 ) ) ;
#2888 = VERTEX_POINT ( 'NONE', #7321 ) ;
#2889 = VERTEX_POINT ( 'NONE', #4834 ) ;
#2890 = CARTESIAN_POINT ( 'NONE',  ( -4.717766950884352717, -6.512165297440520639, -0.2314001517763017712 ) ) ;
#2891 = CARTESIAN_POINT ( 'NONE',  ( -4.166666666666686503, -1.657252708277818121, -5.500000000000945022 ) ) ;
#2892 = CARTESIAN_POINT ( 'NONE',  ( 0.2000000000000106970, -0.8000000000000003775, 5.499999999999040767 ) ) ;
#2893 = CARTESIAN_POINT ( 'NONE',  ( -1.164846188790620518, -4.085036292177674611, -1.414846168217186895 ) ) ;
#2894 = CARTESIAN_POINT ( 'NONE',  ( -2.410656653197841948, 5.724341281300077355, -6.618492082932471376 ) ) ;
#2895 = ADVANCED_FACE ( 'NONE', ( #2515 ), #9650, .T. ) ;
#2896 = CARTESIAN_POINT ( 'NONE',  ( -0.4765839796494579228, -13.92341602035054571, -5.340518667323157942 ) ) ;
#2897 = EDGE_CURVE ( 'NONE', #686, #7131, #1558, .T. ) ;
#2898 = CARTESIAN_POINT ( 'NONE',  ( 6.050000000000002487, 13.82311145633802951, 2.576888543661964626 ) ) ;
#2899 = EDGE_LOOP ( 'NONE', ( #4498, #5256, #3313, #6197 ) ) ;
#2900 = CARTESIAN_POINT ( 'NONE',  ( 5.499999999999998224, -12.00000000000001421, -1.500000000000973666 ) ) ;
#2901 = CARTESIAN_POINT ( 'NONE',  ( -3.663263363638213477, 26.24234339796797144, 1.086736650712860408 ) ) ;
#2902 = VERTEX_POINT ( 'NONE', #4119 ) ;
#2903 = ORIENTED_EDGE ( 'NONE', *, *, #7874, .T. ) ;
#2904 = CARTESIAN_POINT ( 'NONE',  ( 0.5268107714693255339, 28.87318922853068770, 1.757369480836920905 ) ) ;
#2905 = CARTESIAN_POINT ( 'NONE',  ( 5.211667961267679949, 1.176888543661940290, 2.576888543661952635 ) ) ;
#2906 = ORIENTED_EDGE ( 'NONE', *, *, #9914, .T. ) ;
#2907 = CARTESIAN_POINT ( 'NONE',  ( 5.452689356026959366, 0.9488593528922285580, -2.348859352892244345 ) ) ;
#2908 = CARTESIAN_POINT ( 'NONE',  ( -5.499999999999980460, -14.19999999999999929, 5.499999999999061195 ) ) ;
#2909 = CARTESIAN_POINT ( 'NONE',  ( 5.253705615657580985, 13.85234010414638384, -2.547659895853612522 ) ) ;
#2910 = VERTEX_POINT ( 'NONE', #6479 ) ;
#2911 = VECTOR ( 'NONE', #4643, 1000.000000000000000 ) ;
#2912 = LINE ( 'NONE', #8537, #9297 ) ;
#2913 = CARTESIAN_POINT ( 'NONE',  ( 1.557753598398184947, -4.900416061674482293, -1.544650701701727469 ) ) ;
#2914 = CARTESIAN_POINT ( 'NONE',  ( 0.3482571176086374787, 29.05174288239134128, -5.452154029482413122 ) ) ;
#2915 = ORIENTED_EDGE ( 'NONE', *, *, #2259, .T. ) ;
#2916 = FACE_OUTER_BOUND ( 'NONE', #6298, .T. ) ;
#2917 = VERTEX_POINT ( 'NONE', #8770 ) ;
#2918 = DIRECTION ( 'NONE',  ( 1.000000000000000000, 0.000000000000000000, 0.000000000000000000 ) ) ;
#2919 = CARTESIAN_POINT ( 'NONE',  ( -0.2000004864879665334, 28.39998209591497869, 5.500000000000000000 ) ) ;
#2920 = CARTESIAN_POINT ( 'NONE',  ( 1.024871130596421098, 10.49999999999998401, -1.775128869403575615 ) ) ;
#2921 = CARTESIAN_POINT ( 'NONE',  ( 3.499999999999995559, -12.81483638439464379, -1.250000000000971889 ) ) ;
#2922 = CARTESIAN_POINT ( 'NONE',  ( -3.351031765826290254, -14.13391914221295487, 5.493568018573049550 ) ) ;
#2923 = B_SPLINE_CURVE_WITH_KNOTS ( 'NONE', 3,
 ( #4939, #2567, #1795, #1847 ),
 .UNSPECIFIED., .F., .F.,
 ( 4, 4 ),
 ( 0.000000000000000000, 1.000000000000000000 ),
 .UNSPECIFIED. ) ;
#2924 = DIRECTION ( 'NONE',  ( -1.000000000000000000, 0.000000000000000000, 3.580469254416129843E-15 ) ) ;
#2925 = CARTESIAN_POINT ( 'NONE',  ( 2.534803012255987920, 16.06519698774405569, 5.352087197912129390 ) ) ;
#2926 = CARTESIAN_POINT ( 'NONE',  ( -10.11397378601890829, -6.889387433691132046, -0.1467799142905161225 ) ) ;
#2927 = EDGE_CURVE ( 'NONE', #1461, #8376, #2923, .T. ) ;
#2928 = CARTESIAN_POINT ( 'NONE',  ( -3.850000000000001421, 30.00000000000000000, 7.139002987669461815E-16 ) ) ;
#2929 = EDGE_LOOP ( 'NONE', ( #4769, #7955, #9283, #4708 ) ) ;
#2930 = CARTESIAN_POINT ( 'NONE',  ( 0.5833333333333331483, 2.233469214940164704, 6.999999999999999112 ) ) ;
#2931 = CARTESIAN_POINT ( 'NONE',  ( 0.7500004052815760769, 27.00000000000000355, 1.249999999999997558 ) ) ;
#2932 = CARTESIAN_POINT ( 'NONE',  ( 0.6250006082699214316, 27.00000000000000355, -1.250000000000002220 ) ) ;
#2933 = B_SPLINE_CURVE_WITH_KNOTS ( 'NONE', 3,
 ( #7992, #3347, #968, #6437 ),
 .UNSPECIFIED., .F., .F.,
 ( 4, 4 ),
 ( 0.000000000000000000, 1.000000000000000000 ),
 .UNSPECIFIED. ) ;
#2934 = CARTESIAN_POINT ( 'NONE',  ( 3.418560923308222588, 15.79999999999999893, 5.500000000000000000 ) ) ;
#2935 = CARTESIAN_POINT ( 'NONE',  ( 3.224391148926955442, 20.99087369606818143, 1.721756710511307409 ) ) ;
#2936 = CARTESIAN_POINT ( 'NONE',  ( -8.499999999999996447, 17.99999999999999645, 0.5000000000000298650 ) ) ;
#2937 = CARTESIAN_POINT ( 'NONE',  ( 0.4666666666666668961, 12.77567175188134208, 1.399999999999999911 ) ) ;
#2938 = ORIENTED_EDGE ( 'NONE', *, *, #5007, .T. ) ;
#2939 = ORIENTED_EDGE ( 'NONE', *, *, #6735, .F. ) ;
#2940 = CARTESIAN_POINT ( 'NONE',  ( -0.4999999999999929501, -1.601950746617272880, 1.833333333332376691 ) ) ;
#2941 = CARTESIAN_POINT ( 'NONE',  ( -6.500000000000006217, -2.999999999999997335, -1.500000000000935696 ) ) ;
#2942 = CARTESIAN_POINT ( 'NONE',  ( 0.7500004054693977240, -2.999999999999997335, 1.249999999999038325 ) ) ;
#2943 = LINE ( 'NONE', #6082, #851 ) ;
#2944 = CARTESIAN_POINT ( 'NONE',  ( 0.5268107714693098798, -13.87318922853069836, -1.757369480837893017 ) ) ;
#2945 = CARTESIAN_POINT ( 'NONE',  ( -3.222810849179548853, 23.97091785143749121, -1.721756710489911413 ) ) ;
#2946 = ORIENTED_EDGE ( 'NONE', *, *, #7969, .F. ) ;
#2947 = CARTESIAN_POINT ( 'NONE',  ( -5.499999999999979572, 29.19999999999999574, 5.500000000000018652 ) ) ;
#2948 = CARTESIAN_POINT ( 'NONE',  ( -3.536585913170908757, 29.00532333381777761, 6.050000000000012257 ) ) ;
#2949 = ORIENTED_EDGE ( 'NONE', *, *, #3597, .F. ) ;
#2950 = VERTEX_POINT ( 'NONE', #5714 ) ;
#2951 = EDGE_CURVE ( 'NONE', #3312, #2233, #9830, .T. ) ;
#2952 = CARTESIAN_POINT ( 'NONE',  ( 0.5268107714717229495, 28.87318922851559932, -5.272108442490216262 ) ) ;
#2953 = CARTESIAN_POINT ( 'NONE',  ( 2.224305751587744684, 10.48825617777678509, -6.664358214814078529 ) ) ;
#2954 = VERTEX_POINT ( 'NONE', #8871 ) ;
#2955 = CARTESIAN_POINT ( 'NONE',  ( 5.478065139199106426, 0.8999509678939765500, -2.299950967893992892 ) ) ;
#2956 = CARTESIAN_POINT ( 'NONE',  ( 2.753221569773840471, 29.15322156977385148, -5.499999850181813699 ) ) ;
#2957 = CARTESIAN_POINT ( 'NONE',  ( 5.211667961267638205, 13.82311145633803307, -2.576888543661964626 ) ) ;
#2958 = ORIENTED_EDGE ( 'NONE', *, *, #8374, .T. ) ;
#2959 = CARTESIAN_POINT ( 'NONE',  ( -3.255682023284160120, -14.19999999999999929, 5.499999999999053202 ) ) ;
#2960 = CARTESIAN_POINT ( 'NONE',  ( 3.255682769924626463, 15.80000000000000071, 5.499999999999989342 ) ) ;
#2961 = B_SPLINE_SURFACE_WITH_KNOTS ( 'NONE', 1, 3, ( 
 ( #776, #207, #3981, #2479, #1703, #3255, #7898, #928, #9409, #8630 ),
 ( #3152, #1548, #3207, #823, #8732, #3926, #9561, #55, #6395, #4698 ) ),
 .UNSPECIFIED., .F., .F., .F.,
 ( 2, 2 ),
 ( 4, 2, 2, 2, 4 ),
 ( 0.000000000000000000, 1.000000000000000000 ),
 ( 0.000000000000000000, 0.2499999999999983069, 0.4999999999999966138, 0.7499999999999983347, 1.000000000000000000 ),
 .UNSPECIFIED. ) ;
#2962 = ORIENTED_EDGE ( 'NONE', *, *, #7215, .T. ) ;
#2963 = CARTESIAN_POINT ( 'NONE',  ( 0.7980021104366763485, 8.647373827172767591, -3.648796080605888559 ) ) ;
#2964 = ORIENTED_EDGE ( 'NONE', *, *, #7215, .F. ) ;
#2965 = CARTESIAN_POINT ( 'NONE',  ( -1.749999999999999778, 2.999999999999997335, 3.383333551955451046 ) ) ;
#2966 = ORIENTED_EDGE ( 'NONE', *, *, #2670, .T. ) ;
#2967 = CARTESIAN_POINT ( 'NONE',  ( 5.500000000000021316, 15.80000000000000071, 5.499999999999981348 ) ) ;
#2968 = CARTESIAN_POINT ( 'NONE',  ( -2.499999999999978684, 29.19999999999999574, 5.500000000000008882 ) ) ;
#2969 = CARTESIAN_POINT ( 'NONE',  ( -0.5833333333333331483, 2.256463032376853306, -3.499999999999999556 ) ) ;
#2970 = CARTESIAN_POINT ( 'NONE',  ( -8.500000000000005329, -12.91043335224984645, -1.500000000000929257 ) ) ;
#2971 = CARTESIAN_POINT ( 'NONE',  ( 2.534803012255983035, 16.06519698774403437, 6.049999999999990941 ) ) ;
#2972 = CARTESIAN_POINT ( 'NONE',  ( 5.500000000000000000, 0.8000000000000003775, -5.500000000000000000 ) ) ;
#2973 = CARTESIAN_POINT ( 'NONE',  ( -0.1999999999999935718, 15.79999999999999893, 5.500000000000000000 ) ) ;
#2974 = CARTESIAN_POINT ( 'NONE',  ( 5.499999999999993783, -13.28956664775015462, -1.833333333334312254 ) ) ;
#2975 = CARTESIAN_POINT ( 'NONE',  ( 3.536585913170922080, -14.00532333381778649, -2.016666666667640051 ) ) ;
#2976 = ORIENTED_EDGE ( 'NONE', *, *, #9119, .T. ) ;
#2977 = CARTESIAN_POINT ( 'NONE',  ( 1.749999999999999778, 2.999999999999997335, 6.999999999999999112 ) ) ;
#2978 = CARTESIAN_POINT ( 'NONE',  ( 0.6250006079223611177, 27.80001790408405427, 1.249999999999998002 ) ) ;
#2979 = CARTESIAN_POINT ( 'NONE',  ( 4.333268066711789324, 13.21315884287688647, -2.811128515543524387 ) ) ;
#2980 = VECTOR ( 'NONE', #2218, 1000.000000000000000 ) ;
#2981 = CARTESIAN_POINT ( 'NONE',  ( 1.164506899234897253, 19.01022696458502281, -1.414506868622593672 ) ) ;
#2982 = EDGE_CURVE ( 'NONE', #7593, #2440, #2297, .T. ) ;
#2983 = CARTESIAN_POINT ( 'NONE',  ( -5.777442812254430571, 23.42156441610720918, -0.5451642286536944049 ) ) ;
#2984 = CARTESIAN_POINT ( 'NONE',  ( -3.255682768995853404, 29.19999999999999574, -5.499999999999990230 ) ) ;
#2985 = CARTESIAN_POINT ( 'NONE',  ( -3.337121846467821396, 15.80000000000000071, 5.500000000000011546 ) ) ;
#2986 = EDGE_LOOP ( 'NONE', ( #4090, #7237, #62, #1767, #8613, #2035 ) ) ;
#2987 = VERTEX_POINT ( 'NONE', #2673 ) ;
#2988 = CARTESIAN_POINT ( 'NONE',  ( 3.499999999999982236, 15.79999999999999893, -5.500000000000013323 ) ) ;
#2989 = CARTESIAN_POINT ( 'NONE',  ( -0.9999999999999940048, 17.19804925338272383, 1.250000000000003775 ) ) ;
#2990 = CARTESIAN_POINT ( 'NONE',  ( -5.499999999999998224, 14.19999999999999929, 5.500000000000000000 ) ) ;
#2991 = EDGE_CURVE ( 'NONE', #7333, #2888, #1307, .T. ) ;
#2992 = CARTESIAN_POINT ( 'NONE',  ( 3.255682023284168558, 29.19999999999998508, -2.016666666666678598 ) ) ;
#2993 = CARTESIAN_POINT ( 'NONE',  ( -2.475006301951058418, 6.722817880562725890, -6.573376169319590900 ) ) ;
#2994 = CARTESIAN_POINT ( 'NONE',  ( -1.400000000000000133, 12.77567175188134208, -1.399999999999999911 ) ) ;
#2995 = EDGE_CURVE ( 'NONE', #9265, #1402, #9960, .T. ) ;
#2996 = ADVANCED_FACE ( 'NONE', ( #8404 ), #6261, .F. ) ;
#2997 = VERTEX_POINT ( 'NONE', #3550 ) ;
#2998 = B_SPLINE_CURVE_WITH_KNOTS ( 'NONE', 3,
 ( #1485, #10079, #6854, #558 ),
 .UNSPECIFIED., .F., .F.,
 ( 4, 4 ),
 ( 0.1404279450779828409, 1.000000000000000000 ),
 .UNSPECIFIED. ) ;
#2999 = FACE_OUTER_BOUND ( 'NONE', #2109, .T. ) ;
#3000 = CARTESIAN_POINT ( 'NONE',  ( -5.500000000000016875, 15.79999999999999893, -5.499999999999980460 ) ) ;
#3001 = VERTEX_POINT ( 'NONE', #1378 ) ;
#3002 = ORIENTED_EDGE ( 'NONE', *, *, #7611, .T. ) ;
#3003 = CARTESIAN_POINT ( 'NONE',  ( 6.478026252521380535, 20.05246047954720012, -1.896616086492881381 ) ) ;
#3004 = CARTESIAN_POINT ( 'NONE',  ( 8.499999999999996447, 17.08956664775015355, -1.500000000000029532 ) ) ;
#3005 = ORIENTED_EDGE ( 'NONE', *, *, #3811, .F. ) ;
#3006 = CARTESIAN_POINT ( 'NONE',  ( 5.422107053561001422, 0.9903594571193388152, -2.390359457119354047 ) ) ;
#3007 = CARTESIAN_POINT ( 'NONE',  ( -8.499999999999994671, -12.91043335224984645, 1.499999999999071409 ) ) ;
#3008 = CARTESIAN_POINT ( 'NONE',  ( -5.299770058909083481, 1.104883657099769767, -1.495116342900221218 ) ) ;
#3009 = EDGE_LOOP ( 'NONE', ( #140, #9901, #2427, #2170, #5122 ) ) ;
#3010 = CARTESIAN_POINT ( 'NONE',  ( 0.5017113799774548522, 16.10171137997748048, -5.306294480526993596 ) ) ;
#3011 = CARTESIAN_POINT ( 'NONE',  ( 0.7500004053993332143, 17.19933781507092974, 1.249999999999997558 ) ) ;
#3012 = VERTEX_POINT ( 'NONE', #9862 ) ;
#3013 = B_SPLINE_CURVE_WITH_KNOTS ( 'NONE', 3,
 ( #3903, #2253, #7049, #7926 ),
 .UNSPECIFIED., .F., .F.,
 ( 4, 4 ),
 ( 0.000000000000000000, 1.000000000000000000 ),
 .UNSPECIFIED. ) ;
#3014 = CARTESIAN_POINT ( 'NONE',  ( -5.499999999999995559, -2.999999999999999112, 1.499999999999060973 ) ) ;
#3015 = ORIENTED_EDGE ( 'NONE', *, *, #8626, .T. ) ;
#3016 = CARTESIAN_POINT ( 'NONE',  ( -1.749999999999999778, 2.999999999999997335, 3.500000000000000000 ) ) ;
#3017 = CARTESIAN_POINT ( 'NONE',  ( -1.166666666666645424, 16.60624595920972268, 5.500000000000003553 ) ) ;
#3018 = CARTESIAN_POINT ( 'NONE',  ( 3.849999999999998312, 30.00000000000000000, -3.849999999999999645 ) ) ;
#3019 = CARTESIAN_POINT ( 'NONE',  ( -2.699999497171436502, 28.38387505506725361, -5.499999999999992006 ) ) ;
#3020 = CARTESIAN_POINT ( 'NONE',  ( 2.499999999999980016, -14.19999999999999929, -5.500000000000967226 ) ) ;
#3021 = CARTESIAN_POINT ( 'NONE',  ( 5.500000000000000888, 0.8000000000000000444, -2.500000000000000444 ) ) ;
#3022 = CARTESIAN_POINT ( 'NONE',  ( 0.2000000000000106970, -0.8000000000000003775, 5.499999999999040767 ) ) ;
#3023 = EDGE_CURVE ( 'NONE', #5235, #7576, #6742, .T. ) ;
#3024 = EDGE_CURVE ( 'NONE', #9265, #4801, #9229, .T. ) ;
#3025 = CARTESIAN_POINT ( 'NONE',  ( -1.833333333333313053, -13.38945882819781374, 5.499999999999048761 ) ) ;
#3026 = CARTESIAN_POINT ( 'NONE',  ( -9.714814199876569134, -9.702674760390255670, 0.5452461513705939566 ) ) ;
#3027 = VECTOR ( 'NONE', #9736, 1000.000000000000000 ) ;
#3028 = CARTESIAN_POINT ( 'NONE',  ( -1.399999999999999467, 2.999999999999997335, 1.399999999999999911 ) ) ;
#3029 = ORIENTED_EDGE ( 'NONE', *, *, #6648, .F. ) ;
#3030 = CARTESIAN_POINT ( 'NONE',  ( -1.000000000000002665, 27.00000000000000000, -1.249999999999996447 ) ) ;
#3031 = CARTESIAN_POINT ( 'NONE',  ( -2.534803012255983479, 16.06519698774405569, -5.352087197912131167 ) ) ;
#3032 = CARTESIAN_POINT ( 'NONE',  ( -10.11397378601890829, -6.889387433691132046, -0.1467799142905161225 ) ) ;
#3033 = CARTESIAN_POINT ( 'NONE',  ( 0.9999999999999985567, -2.198049253382726942, -0.4166666666676294151 ) ) ;
#3034 = CARTESIAN_POINT ( 'NONE',  ( -7.715304438050416991, -8.275662705443522782, 2.112788367041301463 ) ) ;
#3035 = CARTESIAN_POINT ( 'NONE',  ( -5.499999999999992895, 15.80000000000000071, 1.833333333333352577 ) ) ;
#3036 = LINE ( 'NONE', #2159, #4491 ) ;
#3037 = CARTESIAN_POINT ( 'NONE',  ( 2.576521618112926681, 16.02347838188704543, -5.398190287673501508 ) ) ;
#3038 = ORIENTED_EDGE ( 'NONE', *, *, #6482, .F. ) ;
#3039 = CARTESIAN_POINT ( 'NONE',  ( 5.500000000000000888, 14.19999999999999929, -1.599999703094150405 ) ) ;
#3040 = CARTESIAN_POINT ( 'NONE',  ( -3.500000000000016875, 29.19999999999999574, -5.499999999999989342 ) ) ;
#3041 = B_SPLINE_SURFACE_WITH_KNOTS ( 'NONE', 3, 3, ( 
 ( #6209, #8750, #5595, #9426 ),
 ( #893, #7201, #1618, #24 ),
 ( #2344, #4816, #9377, #5491 ),
 ( #2449, #9582, #5543, #7918 ),
 ( #4617, #8648, #5390, #2296 ),
 ( #7146, #125, #7774, #696 ),
 ( #4051, #3272, #8551, #1567 ) ),
 .UNSPECIFIED., .F., .F., .F.,
 ( 4, 3, 4 ),
 ( 4, 4 ),
 ( 0.000000000000000000, 1.000000000000000000, 1.099999812591150095 ),
 ( 0.000000000000000000, 1.000000000000000000 ),
 .UNSPECIFIED. ) ;
#3042 = CARTESIAN_POINT ( 'NONE',  ( -1.000000000000004663, -2.999999999999997335, -1.250000000000955680 ) ) ;
#3043 = CARTESIAN_POINT ( 'NONE',  ( 2.500000000000019096, -1.614836384394642499, 5.499999999999033662 ) ) ;
#3044 = CARTESIAN_POINT ( 'NONE',  ( 1.097120830275027048, 9.425953302521133281, -3.517392613050528194 ) ) ;
#3045 = CARTESIAN_POINT ( 'NONE',  ( -3.499999999999993783, 27.00000000000000000, 1.250000000000012434 ) ) ;
#3046 = CARTESIAN_POINT ( 'NONE',  ( -2.599999748582336956, 15.80000000000000071, -5.499999999999992895 ) ) ;
#3047 = VECTOR ( 'NONE', #8498, 1000.000000000000000 ) ;
#3048 = CARTESIAN_POINT ( 'NONE',  ( -1.749999999999999778, 12.00000000000000000, 3.500000000000000000 ) ) ;
#3049 = ORIENTED_EDGE ( 'NONE', *, *, #8386, .T. ) ;
#3050 = VERTEX_POINT ( 'NONE', #9127 ) ;
#3051 = EDGE_CURVE ( 'NONE', #3193, #6610, #4753, .T. ) ;
#3052 = ADVANCED_FACE ( 'NONE', ( #1271 ), #8840, .F. ) ;
#3053 = CARTESIAN_POINT ( 'NONE',  ( -0.9999999999999940048, 27.80195074661727261, 1.250000000000003775 ) ) ;
#3054 = DIRECTION ( 'NONE',  ( 6.821889752206992356E-15, -6.812268371015388678E-16, 1.000000000000000000 ) ) ;
#3055 = ORIENTED_EDGE ( 'NONE', *, *, #2546, .F. ) ;
#3056 = CARTESIAN_POINT ( 'NONE',  ( -7.499999999999993783, 27.88384303026383293, 1.500000000000025979 ) ) ;
#3057 = CARTESIAN_POINT ( 'NONE',  ( -6.499999999999996447, -12.00000000000000178, 1.499999999999064304 ) ) ;
#3058 = CARTESIAN_POINT ( 'NONE',  ( 1.246393385321394209, 5.318974256565013548, 3.445351132913997194 ) ) ;
#3059 = ORIENTED_EDGE ( 'NONE', *, *, #7091, .T. ) ;
#3060 = CARTESIAN_POINT ( 'NONE',  ( -0.5000000000000168754, 15.80000000000000071, -5.500000000000000000 ) ) ;
#3061 = CARTESIAN_POINT ( 'NONE',  ( 0.4000001621597513157, 16.60130646577316682, 5.499999999999997335 ) ) ;
#3062 = ORIENTED_EDGE ( 'NONE', *, *, #2711, .F. ) ;
#3063 = CARTESIAN_POINT ( 'NONE',  ( 8.500000000000014211, 17.99999999999996803, 1.499999999999970690 ) ) ;
#3064 = EDGE_CURVE ( 'NONE', #7959, #3127, #10194, .T. ) ;
#3065 = ORIENTED_EDGE ( 'NONE', *, *, #2192, .T. ) ;
#3066 = CARTESIAN_POINT ( 'NONE',  ( -5.499999999999999112, 14.19999999999999929, -2.499999999999999556 ) ) ;
#3067 = CARTESIAN_POINT ( 'NONE',  ( -3.255682023284155235, 15.79999999999999893, 5.500000000000010658 ) ) ;
#3068 = CARTESIAN_POINT ( 'NONE',  ( 3.500000000000020428, 16.63066238629181015, 5.499999999999988454 ) ) ;
#3069 = CARTESIAN_POINT ( 'NONE',  ( -0.6250006081099788169, 27.80001790408502060, 1.250000000000002442 ) ) ;
#3070 = CARTESIAN_POINT ( 'NONE',  ( 0.5268107714692948917, -13.87318922853069658, -6.050000000000960831 ) ) ;
#3071 = CARTESIAN_POINT ( 'NONE',  ( -0.9999999999999935607, -12.00000000000000355, 1.249999999999043654 ) ) ;
#3072 = CARTESIAN_POINT ( 'NONE',  ( -1.979149736683923022, 11.55611279779017231, 6.770850247285469692 ) ) ;
#3073 = CARTESIAN_POINT ( 'NONE',  ( -3.499999999999993783, 27.72360083679496867, 1.250000000000012434 ) ) ;
#3074 = CARTESIAN_POINT ( 'NONE',  ( -9.182574270650908588, -10.83568812990607455, 0.9294806633728995848 ) ) ;
#3075 = CARTESIAN_POINT ( 'NONE',  ( 5.500000000000005329, -12.00000000000000178, 1.499999999999021449 ) ) ;
#3076 = VERTEX_POINT ( 'NONE', #1427 ) ;
#3077 = ADVANCED_FACE ( 'NONE', ( #6314 ), #3305, .F. ) ;
#3078 = CARTESIAN_POINT ( 'NONE',  ( 5.299770058909085257, 1.104883657099769323, -1.495116342900221440 ) ) ;
#3079 = CARTESIAN_POINT ( 'NONE',  ( -0.4000001621393719509, -14.19999999999999929, 5.499999999999043432 ) ) ;
#3080 = CARTESIAN_POINT ( 'NONE',  ( 2.799999999999985612, -0.8000000000000003775, -5.500000000000969003 ) ) ;
#3081 = CARTESIAN_POINT ( 'NONE',  ( 0.9999999999999985567, -2.999999999999997335, -0.4166666666676294151 ) ) ;
#3082 = LINE ( 'NONE', #3670, #7768 ) ;
#3083 = B_SPLINE_CURVE_WITH_KNOTS ( 'NONE', 3,
 ( #1712, #3113, #6407, #3218 ),
 .UNSPECIFIED., .F., .F.,
 ( 4, 4 ),
 ( 0.000000000000000000, 1.000000000000000000 ),
 .UNSPECIFIED. ) ;
#3084 = CARTESIAN_POINT ( 'NONE',  ( -5.794902026879081625, -11.06584026424856049, 1.676025784386299566 ) ) ;
#3085 = CARTESIAN_POINT ( 'NONE',  ( -3.499999999999993783, 27.00000000000000000, 1.250000000000012434 ) ) ;
#3086 = B_SPLINE_CURVE_WITH_KNOTS ( 'NONE', 3,
 ( #171, #4101, #124, #1829 ),
 .UNSPECIFIED., .F., .F.,
 ( 4, 4 ),
 ( 0.000000000000000000, 1.000000000000000000 ),
 .UNSPECIFIED. ) ;
#3087 = CARTESIAN_POINT ( 'NONE',  ( -2.718599854527542270, 21.81175760440382660, -1.767766952966280058 ) ) ;
#3088 = VECTOR ( 'NONE', #8955, 1000.000000000000000 ) ;
#3089 = ORIENTED_EDGE ( 'NONE', *, *, #7934, .T. ) ;
#3090 = CARTESIAN_POINT ( 'NONE',  ( 3.536585913170914530, 15.99467666618222061, -5.426828173658148735 ) ) ;
#3091 = CARTESIAN_POINT ( 'NONE',  ( -1.000000000000004663, -2.999999999999997335, -1.250000000000955680 ) ) ;
#3092 = CARTESIAN_POINT ( 'NONE',  ( -3.255682023284171667, 29.19999999999999574, 1.833333333332992865 ) ) ;
#3093 = CARTESIAN_POINT ( 'NONE',  ( -5.499999999999978684, 15.80000000000000071, 5.500000000000018652 ) ) ;
#3094 = CARTESIAN_POINT ( 'NONE',  ( -2.534803012255953281, -13.93480301225596563, 1.784029065969767291 ) ) ;
#3095 = CARTESIAN_POINT ( 'NONE',  ( 8.132031419069845057, 22.88744129743916389, -2.114120044303752444 ) ) ;
#3096 = CARTESIAN_POINT ( 'NONE',  ( 0.5000000000000193179, -0.8000000000000003775, 5.499999999999040767 ) ) ;
#3097 = ORIENTED_EDGE ( 'NONE', *, *, #9818, .F. ) ;
#3098 = ORIENTED_EDGE ( 'NONE', *, *, #2295, .F. ) ;
#3099 = CARTESIAN_POINT ( 'NONE',  ( -5.500000000000000888, 17.99999999999997513, -1.489185737809593180 ) ) ;
#3100 = CARTESIAN_POINT ( 'NONE',  ( -0.6423447647126115934, 9.728227446014649615, -8.292827036945261909 ) ) ;
#3101 = ORIENTED_EDGE ( 'NONE', *, *, #293, .T. ) ;
#3102 = FACE_OUTER_BOUND ( 'NONE', #5307, .T. ) ;
#3103 = B_SPLINE_CURVE_WITH_KNOTS ( 'NONE', 3,
 ( #19, #4811, #3269, #889 ),
 .UNSPECIFIED., .F., .F.,
 ( 4, 4 ),
 ( 0.000000000000000000, 1.000000000000000000 ),
 .UNSPECIFIED. ) ;
#3104 = CARTESIAN_POINT ( 'NONE',  ( 0.4999999999999822364, 29.19999999999999574, -5.500000000000002665 ) ) ;
#3105 = CARTESIAN_POINT ( 'NONE',  ( 7.215379374379382149, 23.86714626649456150, 2.058735478330208313 ) ) ;
#3106 = VERTEX_POINT ( 'NONE', #8554 ) ;
#3107 = CARTESIAN_POINT ( 'NONE',  ( -0.5000000000000193179, -13.39804925338272845, -5.500000000000956568 ) ) ;
#3108 = CARTESIAN_POINT ( 'NONE',  ( 3.624999685643682135, 17.99999999999999645, 1.249999999999987566 ) ) ;
#3109 = ORIENTED_EDGE ( 'NONE', *, *, #306, .T. ) ;
#3110 = ADVANCED_FACE ( 'NONE', ( #8653 ), #913, .T. ) ;
#3111 = CARTESIAN_POINT ( 'NONE',  ( 5.500000000000000888, 0.8000000000000000444, -1.799999999999990052 ) ) ;
#3112 = ORIENTED_EDGE ( 'NONE', *, *, #10203, .T. ) ;
#3113 = CARTESIAN_POINT ( 'NONE',  ( 5.499999999999980460, -13.28956664775015462, -5.500000000000979661 ) ) ;
#3114 = CARTESIAN_POINT ( 'NONE',  ( -1.749999999999999778, 2.258762409811700511, 3.150000655866353139 ) ) ;
#3115 = FACE_OUTER_BOUND ( 'NONE', #8588, .T. ) ;
#3116 = CARTESIAN_POINT ( 'NONE',  ( -1.750000000000000222, 12.00000000000000000, -6.999999999999999112 ) ) ;
#3117 = CARTESIAN_POINT ( 'NONE',  ( -2.666666666666669183, 27.81054117180218554, -1.249999999999990674 ) ) ;
#3118 = CARTESIAN_POINT ( 'NONE',  ( 5.559436939787833154, -9.644934839722337117, -0.9500033896215774876 ) ) ;
#3119 = B_SPLINE_CURVE_WITH_KNOTS ( 'NONE', 3,
 ( #2561, #1736, #7317, #236 ),
 .UNSPECIFIED., .F., .F.,
 ( 4, 4 ),
 ( 0.000000000000000000, 1.000000000000000000 ),
 .UNSPECIFIED. ) ;
#3120 = EDGE_CURVE ( 'NONE', #264, #9050, #5983, .T. ) ;
#3121 = CARTESIAN_POINT ( 'NONE',  ( -3.536585913170951390, -0.9946766661822169509, -5.426828173659083099 ) ) ;
#3122 = CARTESIAN_POINT ( 'NONE',  ( -1.750000000000002442, 2.999999999999980016, 3.499999999999993783 ) ) ;
#3123 = DIRECTION ( 'NONE',  ( -1.000000000000000000, -0.000000000000000000, 3.474968703028593189E-15 ) ) ;
#3124 = CARTESIAN_POINT ( 'NONE',  ( 2.800000000000014921, -14.19999999999999929, 5.499999999999030109 ) ) ;
#3125 = B_SPLINE_SURFACE_WITH_KNOTS ( 'NONE', 3, 3, ( 
 ( #3256, #6397, #3983, #877 ),
 ( #9564, #4798, #7183, #1757 ),
 ( #2530, #5, #7950, #7073 ),
 ( #7126, #9513, #7232, #1602 ) ),
 .UNSPECIFIED., .F., .F., .F.,
 ( 4, 4 ),
 ( 4, 4 ),
 ( 0.000000000000000000, 1.000000000000000000 ),
 ( 0.000000000000000000, 1.000000000000000000 ),
 .UNSPECIFIED. ) ;
#3126 = CARTESIAN_POINT ( 'NONE',  ( 2.499999999999982236, 29.19999999999999574, -5.500000000000009770 ) ) ;
#3127 = VERTEX_POINT ( 'NONE', #749 ) ;
#3128 = CARTESIAN_POINT ( 'NONE',  ( 3.351031765746650404, -0.8660808577318259704, 5.493568018589135349 ) ) ;
#3129 = CARTESIAN_POINT ( 'NONE',  ( -5.402365993771403474, 13.98614188895943222, 2.413858111040558807 ) ) ;
#3130 = CARTESIAN_POINT ( 'NONE',  ( 1.101388462320420425, 21.50566672969724635, 0.4627092609325247907 ) ) ;
#3131 = CARTESIAN_POINT ( 'NONE',  ( 1.399999999999999467, 2.328023797001933737, -1.399999999999999911 ) ) ;
#3132 = CARTESIAN_POINT ( 'NONE',  ( 2.799999999999990052, 15.79999999999999893, -1.833333333332535897 ) ) ;
#3133 = CARTESIAN_POINT ( 'NONE',  ( -5.500000000000000888, 0.8000000000000003775, -2.499999999999999556 ) ) ;
#3134 = CARTESIAN_POINT ( 'NONE',  ( 0.1999999999999947098, -14.19999999999999929, -5.500000000000959233 ) ) ;
#3135 = B_SPLINE_SURFACE_WITH_KNOTS ( 'NONE', 1, 3, ( 
 ( #2948, #2797, #6088, #5169 ),
 ( #474, #1004, #6870, #9937 ) ),
 .UNSPECIFIED., .F., .F., .F.,
 ( 2, 2 ),
 ( 4, 4 ),
 ( 0.000000000000000000, 1.000000000000000000 ),
 ( 0.002124999999999988010, 0.01422499999999998939 ),
 .UNSPECIFIED. ) ;
#3136 = CARTESIAN_POINT ( 'NONE',  ( 2.534803012255950172, 16.06519698774405569, -5.352087197912148930 ) ) ;
#3137 = ORIENTED_EDGE ( 'NONE', *, *, #1003, .F. ) ;
#3138 = CARTESIAN_POINT ( 'NONE',  ( 1.000000000000003331, 17.19804925338272383, 0.4166666666666633545 ) ) ;
#3139 = CARTESIAN_POINT ( 'NONE',  ( 5.500000000000002665, -12.00000000000002665, 1.489185737808633503 ) ) ;
#3140 = CARTESIAN_POINT ( 'NONE',  ( 5.500000000000005329, -2.999999999999997335, 1.499999999999021449 ) ) ;
#3141 = CARTESIAN_POINT ( 'NONE',  ( -2.499999999999991562, 16.61483638439464272, 1.833333333333341475 ) ) ;
#3142 = CARTESIAN_POINT ( 'NONE',  ( 3.423198346715269569, -14.08390506308112577, -5.474275896376912698 ) ) ;
#3143 = ADVANCED_FACE ( 'NONE', ( #3851 ), #8751, .F. ) ;
#3144 = EDGE_CURVE ( 'NONE', #6338, #7552, #5749, .T. ) ;
#3145 = CARTESIAN_POINT ( 'NONE',  ( 5.500000000000001776, 14.19999999999999929, 5.500000000000000000 ) ) ;
#3146 = CARTESIAN_POINT ( 'NONE',  ( 5.500000000000001776, -12.00000000000002842, -1.510814262191365609 ) ) ;
#3147 = VERTEX_POINT ( 'NONE', #6521 ) ;
#3148 = VERTEX_POINT ( 'NONE', #7257 ) ;
#3149 = FACE_OUTER_BOUND ( 'NONE', #6481, .T. ) ;
#3150 = CARTESIAN_POINT ( 'NONE',  ( -2.534803012255966159, -13.93480301225596563, -2.016666666667616958 ) ) ;
#3151 = ORIENTED_EDGE ( 'NONE', *, *, #9552, .F. ) ;
#3152 = CARTESIAN_POINT ( 'NONE',  ( -0.9999999999999954481, -2.999999999999999112, 1.249999999999044764 ) ) ;
#3153 = B_SPLINE_SURFACE_WITH_KNOTS ( 'NONE', 1, 3, ( 
 ( #5678, #822, #5520, #3205, #1546, #6446, #2429, #5627, #9510, #1701 ),
 ( #4848, #8001, #4795, #927, #4696, #7124, #6342, #4083, #7230, #4745 ) ),
 .UNSPECIFIED., .F., .F., .F.,
 ( 2, 2 ),
 ( 4, 2, 2, 2, 4 ),
 ( 0.000000000000000000, 1.000000000000000000 ),
 ( 0.000000000000000000, 0.2499999999999983069, 0.4999999999999966138, 0.7499999999999983347, 1.000000000000000000 ),
 .UNSPECIFIED. ) ;
#3154 = CARTESIAN_POINT ( 'NONE',  ( -2.741399732632119335, -14.14139973263215033, 5.494745724809438236 ) ) ;
#3155 = CARTESIAN_POINT ( 'NONE',  ( -3.255682023284160120, -14.19999999999999929, 5.499999999999053202 ) ) ;
#3156 = CARTESIAN_POINT ( 'NONE',  ( 3.255682769435762847, -14.19999999999999929, 5.499999999999030997 ) ) ;
#3157 = ORIENTED_EDGE ( 'NONE', *, *, #7736, .F. ) ;
#3158 = CARTESIAN_POINT ( 'NONE',  ( -3.500000000000000888, 17.99999999999999289, -1.249999999999990452 ) ) ;
#3159 = CARTESIAN_POINT ( 'NONE',  ( 5.499999999999995559, -2.999999999999999112, -1.500000000000978551 ) ) ;
#3160 = ORIENTED_EDGE ( 'NONE', *, *, #2754, .T. ) ;
#3161 = LINE ( 'NONE', #8832, #3912 ) ;
#3162 = ORIENTED_EDGE ( 'NONE', *, *, #1821, .F. ) ;
#3163 = DIRECTION ( 'NONE',  ( 1.000000000000000000, 0.000000000000000000, -3.632670837208303068E-15 ) ) ;
#3164 = CARTESIAN_POINT ( 'NONE',  ( 3.423209883305748047, 15.91610293219788907, -5.474272377456569139 ) ) ;
#3165 = CARTESIAN_POINT ( 'NONE',  ( -5.500000000000004441, 17.16933761370818701, -1.499999999999981126 ) ) ;
#3166 = B_SPLINE_CURVE_WITH_KNOTS ( 'NONE', 3,
 ( #1267, #4419, #3801, #6943, #7569, #2146, #4368, #6785, #7093, #6260 ),
 .UNSPECIFIED., .F., .F.,
 ( 4, 1, 1, 2, 2, 4 ),
 ( 0.000000000000000000, 0.2499999999999923395, 0.3749999999999900635, 0.4374999999999907851, 0.4999999999999915623, 1.000000000000000000 ),
 .UNSPECIFIED. ) ;
#3167 = CARTESIAN_POINT ( 'NONE',  ( -2.599999748526315990, 15.80000000000000071, 5.500000000000008882 ) ) ;
#3168 = CARTESIAN_POINT ( 'NONE',  ( -3.499999999999978684, 29.19999999999999574, 5.500000000000011546 ) ) ;
#3169 = CARTESIAN_POINT ( 'NONE',  ( -0.8750002027346992506, 27.80130646577335085, -1.249999999999996891 ) ) ;
#3170 = FACE_OUTER_BOUND ( 'NONE', #319, .T. ) ;
#3171 = CARTESIAN_POINT ( 'NONE',  ( -3.513579067685236090, -0.9787320810775603785, -5.438690748234545680 ) ) ;
#3172 = CARTESIAN_POINT ( 'NONE',  ( -3.255682769173793289, -0.8000000000000003775, 5.499999999999054978 ) ) ;
#3173 = VECTOR ( 'NONE', #2830, 1000.000000000000000 ) ;
#3174 = CARTESIAN_POINT ( 'NONE',  ( -1.166666666666646535, -13.39375404079027021, 5.499999999999046096 ) ) ;
#3175 = CARTESIAN_POINT ( 'NONE',  ( 2.638670823387312403, -14.03867082338730121, 5.445161076583168835 ) ) ;
#3176 = VECTOR ( 'NONE', #8209, 1000.000000000000000 ) ;
#3177 = EDGE_CURVE ( 'NONE', #8288, #4845, #1802, .T. ) ;
#3178 = CARTESIAN_POINT ( 'NONE',  ( 3.500000000000006217, -14.19999999999999929, 1.833333333332362480 ) ) ;
#3179 = ORIENTED_EDGE ( 'NONE', *, *, #4077, .F. ) ;
#3180 = ADVANCED_FACE ( 'NONE', ( #8077 ), #4822, .F. ) ;
#3181 = EDGE_CURVE ( 'NONE', #10201, #1439, #5753, .T. ) ;
#3182 = CARTESIAN_POINT ( 'NONE',  ( -5.488738654381304372, 0.8716432612612702302, 2.271643261261287350 ) ) ;
#3183 = CARTESIAN_POINT ( 'NONE',  ( -2.699999497164657480, 16.61612494493270020, -5.499999999999992006 ) ) ;
#3184 = CARTESIAN_POINT ( 'NONE',  ( -3.499999999999996003, 17.99999999999998934, 1.250000000000009104 ) ) ;
#3185 = CARTESIAN_POINT ( 'NONE',  ( 0.8360046992584996284, 25.92056411254853288, -1.086004684694005240 ) ) ;
#3186 = CARTESIAN_POINT ( 'NONE',  ( 8.261900490022959787, -4.155386260321503045, 1.850588303537552548 ) ) ;
#3187 = CARTESIAN_POINT ( 'NONE',  ( -5.710896511806277331, 23.75686967633420466, -0.6792117877054991704 ) ) ;
#3188 = CARTESIAN_POINT ( 'NONE',  ( -3.536585913170948281, 29.00532333381778116, -5.426828173658127419 ) ) ;
#3189 = B_SPLINE_CURVE_WITH_KNOTS ( 'NONE', 3,
 ( #10179, #10129, #4780, #3967, #4679, #2362, #7109, #5559, #3037, #3136 ),
 .UNSPECIFIED., .F., .F.,
 ( 4, 1, 1, 2, 2, 4 ),
 ( 0.000000000000000000, 0.2500000000000249800, 0.3750000000000381362, 0.4375000000000353606, 0.5000000000000326406, 1.000000000000000000 ),
 .UNSPECIFIED. ) ;
#3190 = CARTESIAN_POINT ( 'NONE',  ( 1.750000000000000222, 12.00000000000000000, 3.500000000000000000 ) ) ;
#3191 = CARTESIAN_POINT ( 'NONE',  ( -1.749999999999999778, 12.00000000000000178, 3.500000000000000000 ) ) ;
#3192 = EDGE_CURVE ( 'NONE', #7689, #7067, #7833, .T. ) ;
#3193 = VERTEX_POINT ( 'NONE', #951 ) ;
#3194 = CARTESIAN_POINT ( 'NONE',  ( 5.500000000000000888, 14.19999999999999929, -1.699999406188301254 ) ) ;
#3195 = CARTESIAN_POINT ( 'NONE',  ( 0.1999999999999808598, 15.79999999999999893, -1.833333333333508453 ) ) ;
#3196 = CARTESIAN_POINT ( 'NONE',  ( 3.500000000000006217, -1.630662386291807264, 1.833333333332362480 ) ) ;
#3197 = CARTESIAN_POINT ( 'NONE',  ( -0.1999999999999935718, 15.79999999999999893, 5.500000000000000000 ) ) ;
#3198 = CARTESIAN_POINT ( 'NONE',  ( 3.536585913170910977, -14.00532333381778471, -5.426828173659111521 ) ) ;
#3199 = B_SPLINE_CURVE_WITH_KNOTS ( 'NONE', 3,
 ( #2947, #6087, #3775, #9200 ),
 .UNSPECIFIED., .F., .F.,
 ( 4, 4 ),
 ( 0.000000000000000000, 1.000000000000000000 ),
 .UNSPECIFIED. ) ;
#3200 = CARTESIAN_POINT ( 'NONE',  ( -5.500000000000000888, 1.558866179247603734, -4.500000000000000000 ) ) ;
#3201 = CARTESIAN_POINT ( 'NONE',  ( -2.682634123477107391, -0.9173658765229057988, -5.470883031012893305 ) ) ;
#3202 = VERTEX_POINT ( 'NONE', #8023 ) ;
#3203 = EDGE_LOOP ( 'NONE', ( #7068, #9088, #3569, #1155, #5985, #8717, #4387, #8251 ) ) ;
#3204 = CARTESIAN_POINT ( 'NONE',  ( -0.9999999999999967804, 27.00000000000000355, 0.4166666666666702934 ) ) ;
#3205 = CARTESIAN_POINT ( 'NONE',  ( 3.222810849179539971, 23.97091785143749121, -1.721756710489933839 ) ) ;
#3206 = EDGE_CURVE ( 'NONE', #1206, #9363, #3653, .T. ) ;
#3207 = CARTESIAN_POINT ( 'NONE',  ( -0.9190067158379172652, -5.043021417662812311, 0.8902809893803533825 ) ) ;
#3208 = EDGE_CURVE ( 'NONE', #77, #639, #80, .T. ) ;
#3209 = CARTESIAN_POINT ( 'NONE',  ( -5.133524153674187573, -12.82091767553790973, 1.499999999999059641 ) ) ;
#3210 = CARTESIAN_POINT ( 'NONE',  ( 5.500000000000007105, 27.00000000000000355, 1.499999999999980682 ) ) ;
#3211 = CARTESIAN_POINT ( 'NONE',  ( 4.166666666666686503, -13.34274729172218166, 5.499999999999027445 ) ) ;
#3212 = ORIENTED_EDGE ( 'NONE', *, *, #1915, .T. ) ;
#3213 = FACE_OUTER_BOUND ( 'NONE', #8152, .T. ) ;
#3214 = B_SPLINE_SURFACE_WITH_KNOTS ( 'NONE', 3, 3, ( 
 ( #9374, #7818, #741, #10213 ),
 ( #3894, #4716, #9476, #2396 ),
 ( #8699, #1616, #4761, #7916 ),
 ( #839, #7446, #6710, #8997 ) ),
 .UNSPECIFIED., .F., .F., .F.,
 ( 4, 4 ),
 ( 4, 4 ),
 ( 0.000000000000000000, 1.000000000000000000 ),
 ( 0.000000000000000000, 1.000000000000000000 ),
 .UNSPECIFIED. ) ;
#3215 = ORIENTED_EDGE ( 'NONE', *, *, #5221, .T. ) ;
#3216 = EDGE_LOOP ( 'NONE', ( #2302, #2508, #5171, #5326, #398, #2484 ) ) ;
#3217 = ORIENTED_EDGE ( 'NONE', *, *, #4875, .T. ) ;
#3218 = CARTESIAN_POINT ( 'NONE',  ( 8.500000000000001776, -12.00000000000003197, -1.500000000000989653 ) ) ;
#3219 = CARTESIAN_POINT ( 'NONE',  ( -5.772609519611348716, -8.462436356073713029, -0.5641420648245301095 ) ) ;
#3220 = CARTESIAN_POINT ( 'NONE',  ( -2.439454888092384977E-16, 2.999999999999997335, -1.399999999999999911 ) ) ;
#3221 = CARTESIAN_POINT ( 'NONE',  ( -3.499999999999993783, 17.18516361560535444, 1.250000000000012434 ) ) ;
#3222 = FACE_OUTER_BOUND ( 'NONE', #10039, .T. ) ;
#3223 = CARTESIAN_POINT ( 'NONE',  ( -3.337121846115690182, -1.624165912457403271, 5.499999999999054090 ) ) ;
#3224 = CARTESIAN_POINT ( 'NONE',  ( 8.400005198479702173, -11.87630027159605639, -1.610093258253460613 ) ) ;
#3225 = AXIS2_PLACEMENT_3D ( 'NONE', #4611, #10157, #8153 ) ;
#3226 = CARTESIAN_POINT ( 'NONE',  ( 5.500000000000000888, 14.19999999999999929, -5.500000000000000888 ) ) ;
#3227 = CARTESIAN_POINT ( 'NONE',  ( -2.474873734152695182, 7.147193485636297972, 6.088019901138735257 ) ) ;
#3228 = B_SPLINE_SURFACE_WITH_KNOTS ( 'NONE', 1, 3, ( 
 ( #9681, #3945, #9526, #5590 ),
 ( #7088, #2541, #5745, #4099 ) ),
 .UNSPECIFIED., .F., .F., .F.,
 ( 2, 2 ),
 ( 4, 4 ),
 ( 0.000000000000000000, 1.000000000000000000 ),
 ( 0.001169541519611536594, 0.01326954151961153884 ),
 .UNSPECIFIED. ) ;
#3229 = CARTESIAN_POINT ( 'NONE',  ( -0.4999999999999798495, -13.39804925338272668, 5.499999999999043432 ) ) ;
#3230 = FACE_OUTER_BOUND ( 'NONE', #8486, .T. ) ;
#3231 = CARTESIAN_POINT ( 'NONE',  ( 3.499999999999982236, 29.19999999999999574, -5.500000000000013323 ) ) ;
#3232 = CARTESIAN_POINT ( 'NONE',  ( -5.499999999999993783, 17.99999999999999645, 1.500000000000018874 ) ) ;
#3233 = CARTESIAN_POINT ( 'NONE',  ( 3.255682769924626463, 15.80000000000000071, 5.499999999999989342 ) ) ;
#3234 = CARTESIAN_POINT ( 'NONE',  ( -5.299770058909050618, 13.89511634290020226, 1.495116342900221440 ) ) ;
#3235 = CARTESIAN_POINT ( 'NONE',  ( 5.500000000000001776, 13.45646303237685437, -2.500000000000000444 ) ) ;
#3236 = CARTESIAN_POINT ( 'NONE',  ( -0.3182564179448933439, -14.08174358205507382, 5.476955305066320001 ) ) ;
#3237 = CARTESIAN_POINT ( 'NONE',  ( -5.500000000000000888, 14.19999999999999929, -1.499999999999999556 ) ) ;
#3238 = CARTESIAN_POINT ( 'NONE',  ( 5.499999999999980460, -1.710433352249844718, -5.500000000000979661 ) ) ;
#3239 = EDGE_CURVE ( 'NONE', #5734, #1041, #6846, .T. ) ;
#3240 = CARTESIAN_POINT ( 'NONE',  ( -3.930993305502405999, 25.64493474222451397, 0.8902809893810695874 ) ) ;
#3241 = CARTESIAN_POINT ( 'NONE',  ( 8.263984957917354990, -10.53308344917561534, -1.917138812740807108 ) ) ;
#3242 = ORIENTED_EDGE ( 'NONE', *, *, #831, .T. ) ;
#3243 = CARTESIAN_POINT ( 'NONE',  ( 5.499999999999983125, 16.71043335224984361, -5.500000000000019540 ) ) ;
#3244 = CARTESIAN_POINT ( 'NONE',  ( -3.500000000000009326, -12.00000000000002309, -1.250000000000940359 ) ) ;
#3245 = CARTESIAN_POINT ( 'NONE',  ( 2.753222879615241148, 15.84677712038477182, 5.499999850113610478 ) ) ;
#3246 = CARTESIAN_POINT ( 'NONE',  ( -5.499999999999979572, -0.8000000000000003775, 5.499999999999062084 ) ) ;
#3247 = CARTESIAN_POINT ( 'NONE',  ( 3.181400145472635277, -6.811757604403893218, 1.767766952965633909 ) ) ;
#3248 = B_SPLINE_CURVE_WITH_KNOTS ( 'NONE', 3,
 ( #9245, #6861, #6081, #6913 ),
 .UNSPECIFIED., .F., .F.,
 ( 4, 4 ),
 ( 0.1119679353388916415, 1.000000000000000000 ),
 .UNSPECIFIED. ) ;
#3249 = CARTESIAN_POINT ( 'NONE',  ( -1.749999999999999778, 2.999999999999997335, -4.666666666666666075 ) ) ;
#3250 = LINE ( 'NONE', #8261, #585 ) ;
#3251 = EDGE_LOOP ( 'NONE', ( #6956, #2800, #832, #2966 ) ) ;
#3252 = ORIENTED_EDGE ( 'NONE', *, *, #1121, .T. ) ;
#3253 = CARTESIAN_POINT ( 'NONE',  ( -3.376292523511662758, 29.11641251354572546, 5.486813123906691736 ) ) ;
#3254 = CARTESIAN_POINT ( 'NONE',  ( 5.500000000000007105, -0.8000000000000003775, 1.833333333332354265 ) ) ;
#3255 = CARTESIAN_POINT ( 'NONE',  ( -3.181400145472625507, -8.188242392379804002, -1.767766952967553262 ) ) ;
#3256 = CARTESIAN_POINT ( 'NONE',  ( 5.500000000000021316, 29.19999999999999574, 5.499999999999981348 ) ) ;
#3257 = CARTESIAN_POINT ( 'NONE',  ( 4.166666666666687391, 28.34274729172218343, 5.499999999999985789 ) ) ;
#3258 = CARTESIAN_POINT ( 'NONE',  ( 3.500000000000019096, -13.36933761370819163, 5.499999999999030109 ) ) ;
#3259 = ORIENTED_EDGE ( 'NONE', *, *, #868, .T. ) ;
#3260 = CARTESIAN_POINT ( 'NONE',  ( 5.499999999999983125, 28.28956664775015284, -5.500000000000019540 ) ) ;
#3261 = ORIENTED_EDGE ( 'NONE', *, *, #2865, .F. ) ;
#3262 = EDGE_LOOP ( 'NONE', ( #7612, #1293, #8555, #1355, #6450, #9663, #3522, #3278 ) ) ;
#3263 = ADVANCED_FACE ( 'NONE', ( #6467 ), #7184, .F. ) ;
#3264 = ORIENTED_EDGE ( 'NONE', *, *, #2295, .T. ) ;
#3265 = CARTESIAN_POINT ( 'NONE',  ( -1.400000000000005240, 11.99999999999997868, -1.399999999999995026 ) ) ;
#3266 = CARTESIAN_POINT ( 'NONE',  ( -5.710896511806273779, -6.243130323665797121, 0.6792117877045804608 ) ) ;
#3267 = CARTESIAN_POINT ( 'NONE',  ( 5.500000000000001776, -12.00000000000002842, -1.510814262191365609 ) ) ;
#3268 = CARTESIAN_POINT ( 'NONE',  ( 5.253705615654686412, 1.147659895855629442, 2.547659895855642009 ) ) ;
#3269 = CARTESIAN_POINT ( 'NONE',  ( -0.3000003244232911093, 15.79999999999999893, -5.500000000000000000 ) ) ;
#3270 = CARTESIAN_POINT ( 'NONE',  ( -4.166666666666646535, -1.657252708277818121, 5.499999999999056755 ) ) ;
#3271 = CARTESIAN_POINT ( 'NONE',  ( 1.750000000000000000, 12.75120157343537741, -4.666666666666666963 ) ) ;
#3272 = CARTESIAN_POINT ( 'NONE',  ( -5.499999999999998224, 13.45876240981128014, 2.200000562226550382 ) ) ;
#3273 = CARTESIAN_POINT ( 'NONE',  ( -2.799999245544841919, -13.38323077479956957, -5.500000000000949463 ) ) ;
#3274 = CARTESIAN_POINT ( 'NONE',  ( -8.327033785023200352, -11.61058829019971661, -1.697514743464556997 ) ) ;
#3275 = CARTESIAN_POINT ( 'NONE',  ( -2.799999999999984279, 29.19999999999999574, 5.500000000000008882 ) ) ;
#3276 = CARTESIAN_POINT ( 'NONE',  ( -5.452689356307565127, 0.9488593524562574100, 2.348859352456274419 ) ) ;
#3277 = CARTESIAN_POINT ( 'NONE',  ( -0.6250006082935766205, 17.99999999999999645, -1.249999999999997780 ) ) ;
#3278 = ORIENTED_EDGE ( 'NONE', *, *, #146, .F. ) ;
#3279 = CARTESIAN_POINT ( 'NONE',  ( -5.434847681401727471, 14.02814403789597719, -1.628144037895993934 ) ) ;
#3280 = FACE_OUTER_BOUND ( 'NONE', #1955, .T. ) ;
#3281 = CARTESIAN_POINT ( 'NONE',  ( -0.3996907157002737021, -14.00030928429969457, 5.413629630209069177 ) ) ;
#3282 = CARTESIAN_POINT ( 'NONE',  ( -7.654875857169360920, 23.22295008406363692, 2.114140207887789114 ) ) ;
#3283 = CARTESIAN_POINT ( 'NONE',  ( -2.499999999999978684, 29.19999999999999574, 5.500000000000007994 ) ) ;
#3284 = CARTESIAN_POINT ( 'NONE',  ( -8.499999999999998224, -2.089566647750153106, 0.4999999999990711874 ) ) ;
#3285 = CARTESIAN_POINT ( 'NONE',  ( -0.8360046992585037362, 25.92056411254853288, -1.086004684693999689 ) ) ;
#3286 = ORIENTED_EDGE ( 'NONE', *, *, #1672, .T. ) ;
#3287 = CARTESIAN_POINT ( 'NONE',  ( 2.699999497029902162, 15.80000000000000071, 5.499999999999991118 ) ) ;
#3288 = B_SPLINE_SURFACE_WITH_KNOTS ( 'NONE', 3, 3, ( 
 ( #4454, #3684, #3835, #5331 ),
 ( #6930, #9364, #10104, #729 ),
 ( #5279, #10053, #9213, #3884 ),
 ( #8483, #3107, #4651, #6245 ) ),
 .UNSPECIFIED., .F., .F., .F.,
 ( 4, 4 ),
 ( 4, 4 ),
 ( 0.000000000000000000, 1.000000000000000000 ),
 ( 0.000000000000000000, 1.000000000000000000 ),
 .UNSPECIFIED. ) ;
#3289 = CARTESIAN_POINT ( 'NONE',  ( 3.500000000000019096, -0.8000000000000003775, 5.499999999999030109 ) ) ;
#3290 = B_SPLINE_CURVE_WITH_KNOTS ( 'NONE', 3,
 ( #608, #6121, #5353, #4010, #7157, #1527, #8764, #5659, #3080 ),
 .UNSPECIFIED., .F., .F.,
 ( 4, 1, 2, 2, 4 ),
 ( 0.000000000000000000, 0.2499999999999972800, 0.3749999999999970579, 0.4999999999999974465, 1.000000000000000000 ),
 .UNSPECIFIED. ) ;
#3291 = CARTESIAN_POINT ( 'NONE',  ( -2.499999999999978684, 15.80000000000000071, 5.500000000000008882 ) ) ;
#3292 = CARTESIAN_POINT ( 'NONE',  ( -5.500000000000019540, -0.8000000000000003775, -5.500000000000937028 ) ) ;
#3293 = CARTESIAN_POINT ( 'NONE',  ( -0.5000000000000193179, -0.8000000000000003775, -5.500000000000956568 ) ) ;
#3294 = CARTESIAN_POINT ( 'NONE',  ( 5.499999999999980460, -13.28956664775015462, -5.500000000000979661 ) ) ;
#3295 = VERTEX_POINT ( 'NONE', #2085 ) ;
#3296 = ORIENTED_EDGE ( 'NONE', *, *, #868, .F. ) ;
#3297 = EDGE_CURVE ( 'NONE', #6371, #3193, #7466, .T. ) ;
#3298 = CARTESIAN_POINT ( 'NONE',  ( -2.499999999999992895, -13.38516361560535728, 1.833333333332384019 ) ) ;
#3299 = CARTESIAN_POINT ( 'NONE',  ( -3.490560711371364810, 29.03722048145184687, 5.450559257914850519 ) ) ;
#3300 = CARTESIAN_POINT ( 'NONE',  ( 5.500000000000007105, -1.710433352249844718, 1.833333333332354265 ) ) ;
#3301 = CARTESIAN_POINT ( 'NONE',  ( 0.3000003241948990818, -14.19999999999999929, -5.500000000000959233 ) ) ;
#3302 = EDGE_CURVE ( 'NONE', #9064, #4375, #6113, .T. ) ;
#3303 = EDGE_CURVE ( 'NONE', #1222, #8390, #5620, .T. ) ;
#3304 = CARTESIAN_POINT ( 'NONE',  ( 0.5000000000000204281, 29.19999999999999574, 5.499999999999997335 ) ) ;
#3305 = B_SPLINE_SURFACE_WITH_KNOTS ( 'NONE', 3, 3, ( 
 ( #6117, #1621, #4768, #1523 ),
 ( #9282, #2350, #5395, #9333 ),
 ( #2198, #7724, #5494, #6946 ),
 ( #2251, #5443, #5348, #3028 ) ),
 .UNSPECIFIED., .F., .F., .F.,
 ( 4, 4 ),
 ( 4, 4 ),
 ( 0.000000000000000000, 1.000000000000000000 ),
 ( 0.000000000000000000, 1.000000000000000000 ),
 .UNSPECIFIED. ) ;
#3306 = CARTESIAN_POINT ( 'NONE',  ( -2.474873734152695182, 7.147193485636297972, 6.088019901138735257 ) ) ;
#3307 = ORIENTED_EDGE ( 'NONE', *, *, #8036, .F. ) ;
#3308 = CARTESIAN_POINT ( 'NONE',  ( 2.500000000000020428, 29.19999999999999574, 5.499999999999992006 ) ) ;
#3309 = ORIENTED_EDGE ( 'NONE', *, *, #3239, .T. ) ;
#3310 = VECTOR ( 'NONE', #7546, 1000.000000000000000 ) ;
#3311 = B_SPLINE_CURVE_WITH_KNOTS ( 'NONE', 3,
 ( #5129, #6050, #5903, #2960 ),
 .UNSPECIFIED., .F., .F.,
 ( 4, 4 ),
 ( 0.000000000000000000, 1.000000000000000000 ),
 .UNSPECIFIED. ) ;
#3312 = VERTEX_POINT ( 'NONE', #7613 ) ;
#3313 = ORIENTED_EDGE ( 'NONE', *, *, #4937, .T. ) ;
#3314 = CARTESIAN_POINT ( 'NONE',  ( -2.500000000000016875, 28.38516361560535728, -5.499999999999992895 ) ) ;
#3315 = CARTESIAN_POINT ( 'NONE',  ( -4.717766955048540822, -8.487834702559528210, 0.2314001517745641057 ) ) ;
#3316 = ADVANCED_FACE ( 'NONE', ( #2916 ), #8664, .F. ) ;
#3317 = CARTESIAN_POINT ( 'NONE',  ( -0.3844025313243619735, 29.01559746867564016, -5.426122621128672385 ) ) ;
#3318 = CARTESIAN_POINT ( 'NONE',  ( -4.833333333333352577, -14.19999999999999929, -5.500000000000942357 ) ) ;
#3319 = CARTESIAN_POINT ( 'NONE',  ( -2.699999497272745685, -1.616124944933398977, 5.499999999999051425 ) ) ;
#3320 = CARTESIAN_POINT ( 'NONE',  ( -5.377841384586777629, -2.999999999999997335, 1.499999999999060529 ) ) ;
#3321 = EDGE_CURVE ( 'NONE', #310, #1413, #6233, .T. ) ;
#3322 = LINE ( 'NONE', #274, #2219 ) ;
#3323 = CARTESIAN_POINT ( 'NONE',  ( 1.967898641229218981, 3.980049946353452661, -3.835615989959427541 ) ) ;
#3324 = CARTESIAN_POINT ( 'NONE',  ( -2.699999497029900830, -14.19999999999999929, -5.500000000000950351 ) ) ;
#3325 = CARTESIAN_POINT ( 'NONE',  ( -3.536585913170920303, -14.00532333381778294, 2.016666666665715812 ) ) ;
#3326 = CARTESIAN_POINT ( 'NONE',  ( 7.852758169025567447, 22.88764868582144629, 2.128406597983466764 ) ) ;
#3327 = CARTESIAN_POINT ( 'NONE',  ( 6.971719601645805398, 24.17645668748162535, 2.017598505315262525 ) ) ;
#3328 = CARTESIAN_POINT ( 'NONE',  ( -1.967898641229394618, 3.342999165330863054, -6.789449253950504470 ) ) ;
#3329 = CARTESIAN_POINT ( 'NONE',  ( -4.833333333333311721, 15.80000000000000071, 5.500000000000016875 ) ) ;
#3330 = ADVANCED_FACE ( 'NONE', ( #9902 ), #4700, .F. ) ;
#3331 = CARTESIAN_POINT ( 'NONE',  ( 1.164846188790622294, 25.91496370782232361, 1.414846168216227884 ) ) ;
#3332 = ADVANCED_FACE ( 'NONE', ( #2240 ), #7919, .T. ) ;
#3333 = EDGE_LOOP ( 'NONE', ( #6845, #3286, #489, #4039 ) ) ;
#3334 = CARTESIAN_POINT ( 'NONE',  ( 8.499999999999996447, 17.08956664775015355, -1.500000000000029532 ) ) ;
#3336 = AXIS2_PLACEMENT_3D ( 'NONE', #2144, #9853, #5137 ) ;
#3335 = CARTESIAN_POINT ( 'NONE',  ( 0.2000004864879676714, -1.600017904085020870, -5.500000000000959233 ) ) ;
#3337 = CARTESIAN_POINT ( 'NONE',  ( 5.500000000000019540, -14.19999999999999929, 5.499999999999020339 ) ) ;
#3338 = CARTESIAN_POINT ( 'NONE',  ( 0.4666666666666664520, 12.00000000000000178, -1.399999999999999911 ) ) ;
#3339 = CARTESIAN_POINT ( 'NONE',  ( -5.500000000000000000, 14.19999999999999929, -5.500000000000000000 ) ) ;
#3340 = CARTESIAN_POINT ( 'NONE',  ( 7.500000000000006217, -2.999999999999997335, 1.499999999999014122 ) ) ;
#3341 = B_SPLINE_CURVE_WITH_KNOTS ( 'NONE', 3,
 ( #4356, #8121, #3372, #1981, #8071, #6616, #5125, #8177, #1050, #1933, #431, #9682, #9894, #8225 ),
 .UNSPECIFIED., .F., .F.,
 ( 4, 2, 2, 2, 2, 2, 4 ),
 ( 0.000000000000000000, 0.2498696083533093193, 0.3748044125299639928, 0.4997392167066186386, 0.7498696083533092915, 0.8749348041766547013, 1.000000000000000000 ),
 .UNSPECIFIED. ) ;
#3342 = CARTESIAN_POINT ( 'NONE',  ( -5.500000000000000888, 0.8000000000000003775, 0.5000000000000004441 ) ) ;
#3343 = ORIENTED_EDGE ( 'NONE', *, *, #8703, .F. ) ;
#3344 = CARTESIAN_POINT ( 'NONE',  ( 3.499999999999998224, 17.18516361560535444, -1.250000000000011990 ) ) ;
#3345 = CARTESIAN_POINT ( 'NONE',  ( 5.500000000000000888, 0.8000000000000000444, 2.200000000000018829 ) ) ;
#3346 = CARTESIAN_POINT ( 'NONE',  ( -3.499999999999993783, 17.99999999999999645, 1.250000000000012434 ) ) ;
#3347 = CARTESIAN_POINT ( 'NONE',  ( 5.499999999999980460, -1.710433352249844718, -5.500000000000979661 ) ) ;
#3348 = CARTESIAN_POINT ( 'NONE',  ( 3.255682023284196980, 29.19999999999999574, 5.499999999999986677 ) ) ;
#3349 = CARTESIAN_POINT ( 'NONE',  ( -2.599999748676932843, -14.19999999999999929, 5.499999999999049649 ) ) ;
#3350 = CARTESIAN_POINT ( 'NONE',  ( -1.750000000000000222, 12.00000000000000000, -6.999999999999999112 ) ) ;
#3351 = CARTESIAN_POINT ( 'NONE',  ( 7.499999999999995559, -12.88384303026383471, -1.500000000000986100 ) ) ;
#3352 = ORIENTED_EDGE ( 'NONE', *, *, #7907, .F. ) ;
#3353 = LINE ( 'NONE', #8052, #8167 ) ;
#3354 = CARTESIAN_POINT ( 'NONE',  ( 2.162510982286046879, 10.03262099437072408, 4.315997290864538982 ) ) ;
#3355 = CARTESIAN_POINT ( 'NONE',  ( -1.399999999999999467, 2.999999999999997335, 1.679999168456525860 ) ) ;
#3356 = CARTESIAN_POINT ( 'NONE',  ( 0.9999999999999954481, -12.80195074661727261, -1.250000000000963007 ) ) ;
#3357 = CARTESIAN_POINT ( 'NONE',  ( -2.799999999999975842, -0.8000000000000003775, 5.499999999999052314 ) ) ;
#3358 = CARTESIAN_POINT ( 'NONE',  ( 9.714814199876570910, 20.29732523960974433, -0.5452461513715518571 ) ) ;
#3359 = ORIENTED_EDGE ( 'NONE', *, *, #7907, .T. ) ;
#3360 = B_SPLINE_CURVE_WITH_KNOTS ( 'NONE', 3,
 ( #2231, #10199, #4605, #7608 ),
 .UNSPECIFIED., .F., .F.,
 ( 4, 4 ),
 ( 0.000000000000000000, 1.000000000000000000 ),
 .UNSPECIFIED. ) ;
#3361 = FACE_OUTER_BOUND ( 'NONE', #1733, .T. ) ;
#3362 = VERTEX_POINT ( 'NONE', #3066 ) ;
#3363 = ORIENTED_EDGE ( 'NONE', *, *, #8063, .T. ) ;
#3364 = EDGE_CURVE ( 'NONE', #538, #1041, #1436, .T. ) ;
#3365 = VERTEX_POINT ( 'NONE', #588 ) ;
#3366 = CARTESIAN_POINT ( 'NONE',  ( -0.5833333333333335924, 12.76653078505983530, 6.999999999999999112 ) ) ;
#3367 = CARTESIAN_POINT ( 'NONE',  ( 3.418560923269599705, 29.19999999999999574, 5.499999999999988454 ) ) ;
#3368 = ORIENTED_EDGE ( 'NONE', *, *, #5767, .T. ) ;
#3369 = CARTESIAN_POINT ( 'NONE',  ( -3.500000000000016875, 15.80000000000000071, -5.499999999999989342 ) ) ;
#3370 = CARTESIAN_POINT ( 'NONE',  ( 5.404710461088787277, 1.011203069190362180, 2.411203069190376969 ) ) ;
#3371 = CARTESIAN_POINT ( 'NONE',  ( -6.049999999999998046, 0.7999999999999999334, 1.799999999999991385 ) ) ;
#3372 = CARTESIAN_POINT ( 'NONE',  ( 5.491555345982000347, 24.91547623521426047, -1.065753885064439466 ) ) ;
#3373 = CARTESIAN_POINT ( 'NONE',  ( 0.9999999999999974465, 27.68933445121606596, -1.250000000000003553 ) ) ;
#3374 = CARTESIAN_POINT ( 'NONE',  ( 2.475006301951240495, 6.722165989693459132, -5.927145669420524676 ) ) ;
#3375 = B_SPLINE_CURVE_WITH_KNOTS ( 'NONE', 3,
 ( #1525, #2406, #4059, #4772, #4671, #3128, #2456, #1573 ),
 .UNSPECIFIED., .F., .F.,
 ( 4, 2, 2, 4 ),
 ( 0.000000000000000000, 0.2500000000000006106, 0.5000000000000012212, 1.000000000000000000 ),
 .UNSPECIFIED. ) ;
#3376 = ADVANCED_FACE ( 'NONE', ( #6935 ), #1464, .F. ) ;
#3377 = CARTESIAN_POINT ( 'NONE',  ( -2.799999245544841919, -14.19999999999999929, -5.500000000000949463 ) ) ;
#3378 = CARTESIAN_POINT ( 'NONE',  ( 3.536585913170952278, 29.00532333381778116, 5.426828173658124754 ) ) ;
#3379 = CARTESIAN_POINT ( 'NONE',  ( 2.799999999999978062, 29.19999999999999574, -5.500000000000010658 ) ) ;
#3380 = DIRECTION ( 'NONE',  ( 0.000000000000000000, 1.000000000000000000, 0.000000000000000000 ) ) ;
#3381 = CARTESIAN_POINT ( 'NONE',  ( -2.348276564739861350, 9.141271218271096899, -5.118291629709095680 ) ) ;
#3382 = CARTESIAN_POINT ( 'NONE',  ( 5.500000000000001776, 0.8000000000000003775, 1.799999109131645625 ) ) ;
#3383 = CARTESIAN_POINT ( 'NONE',  ( 0.3000003242252764490, 29.19999999999999574, 5.499999999999998224 ) ) ;
#3384 = ORIENTED_EDGE ( 'NONE', *, *, #9320, .F. ) ;
#3385 = CARTESIAN_POINT ( 'NONE',  ( 5.500000000000001776, 14.19999999999999929, 2.500000000000000444 ) ) ;
#3386 = CARTESIAN_POINT ( 'NONE',  ( 3.500000000000006217, 17.18516361560535444, 1.249999999999988010 ) ) ;
#3387 = CARTESIAN_POINT ( 'NONE',  ( 0.9999999999999976685, -12.00000000000000888, -1.250000000000964118 ) ) ;
#3388 = CARTESIAN_POINT ( 'NONE',  ( 0.2000000000000176914, 29.19999999999998153, 1.833333333333499127 ) ) ;
#3389 = CARTESIAN_POINT ( 'NONE',  ( 1.557184646812277640, 19.80853881477921519, -1.544650701679021632 ) ) ;
#3390 = CARTESIAN_POINT ( 'NONE',  ( -0.1999999999999652056, -14.19999999999999929, 5.499999999999042544 ) ) ;
#3391 = EDGE_CURVE ( 'NONE', #5689, #6868, #3353, .T. ) ;
#3392 = CARTESIAN_POINT ( 'NONE',  ( -1.182233049115646084, 22.88865008541639412, -0.2314001517759053383 ) ) ;
#3393 = ORIENTED_EDGE ( 'NONE', *, *, #7874, .F. ) ;
#3394 = CARTESIAN_POINT ( 'NONE',  ( 3.499999999999998224, 17.99999999999999645, -1.250000000000011990 ) ) ;
#3395 = FACE_OUTER_BOUND ( 'NONE', #7021, .T. ) ;
#3396 = DIRECTION ( 'NONE',  ( 0.000000000000000000, -1.000000000000000000, 0.000000000000000000 ) ) ;
#3397 = VECTOR ( 'NONE', #3729, 1000.000000000000000 ) ;
#3398 = CARTESIAN_POINT ( 'NONE',  ( -5.431949672957399500, 14.02214317689184320, -2.377856823108149165 ) ) ;
#3399 = CARTESIAN_POINT ( 'NONE',  ( 3.255682769173795510, 29.19999999999999574, -5.500000000000014211 ) ) ;
#3400 = CARTESIAN_POINT ( 'NONE',  ( -8.269216424758210948, 21.72392941932401200, 2.130079579159577463 ) ) ;
#3401 = CARTESIAN_POINT ( 'NONE',  ( 2.049742261192855963, 7.499999999999988454, -7.372574772901430151E-15 ) ) ;
#3402 = CARTESIAN_POINT ( 'NONE',  ( 8.500000000000001776, -12.00000000000003020, 1.489185737808633281 ) ) ;
#3403 = ORIENTED_EDGE ( 'NONE', *, *, #6259, .T. ) ;
#3404 = CARTESIAN_POINT ( 'NONE',  ( -5.253705615623763592, 1.147659895875961622, -2.547659895875974190 ) ) ;
#3405 = FACE_OUTER_BOUND ( 'NONE', #4017, .T. ) ;
#3406 = CARTESIAN_POINT ( 'NONE',  ( -1.400000000000000133, 2.999999999999997335, -1.679999168417510180 ) ) ;
#3407 = CARTESIAN_POINT ( 'NONE',  ( 2.799999245757148536, -0.8000000000000003775, 5.499999999999031886 ) ) ;
#3408 = B_SPLINE_SURFACE_WITH_KNOTS ( 'NONE', 1, 3, ( 
 ( #8885, #5880, #2689, #204, #9665, #1810, #7335, #5677, #8936, #5110, #5728, #8836, #5834, #2739 ),
 ( #8053, #7283, #3354, #9042, #6653, #926, #4952, #6551, #978, #9825, #6494, #9714, #1966, #2634 ) ),
 .UNSPECIFIED., .F., .F., .F.,
 ( 2, 2 ),
 ( 4, 2, 2, 2, 2, 2, 4 ),
 ( 0.000000000000000000, 1.000000000000000000 ),
 ( 0.000000000000000000, 0.2500000000000000555, 0.3750000000000001110, 0.5000000000000001110, 0.6250000000000000000, 0.7500000000000000000, 1.000000000000000000 ),
 .UNSPECIFIED. ) ;
#3409 = CARTESIAN_POINT ( 'NONE',  ( -2.555695190191570543, 16.04430480980843399, -5.375175072851606117 ) ) ;
#3410 = CARTESIAN_POINT ( 'NONE',  ( 3.292246422941977890, -4.497670613763819603, 1.544650701700044815 ) ) ;
#3411 = FACE_OUTER_BOUND ( 'NONE', #679, .T. ) ;
#3412 = VERTEX_POINT ( 'NONE', #8101 ) ;
#3413 = CARTESIAN_POINT ( 'NONE',  ( 1.164846188790610526, -4.085036292177674611, -1.414846168217195110 ) ) ;
#3414 = ORIENTED_EDGE ( 'NONE', *, *, #7149, .T. ) ;
#3415 = ORIENTED_EDGE ( 'NONE', *, *, #4223, .T. ) ;
#3416 = ORIENTED_EDGE ( 'NONE', *, *, #785, .F. ) ;
#3417 = CARTESIAN_POINT ( 'NONE',  ( 0.9999999999999954481, -12.80195074661727261, -1.250000000000963007 ) ) ;
#3418 = CARTESIAN_POINT ( 'NONE',  ( 8.500000000000005329, -2.999999999999999112, 1.499999999999010347 ) ) ;
#3419 = ORIENTED_EDGE ( 'NONE', *, *, #6678, .F. ) ;
#3420 = CARTESIAN_POINT ( 'NONE',  ( 1.749999999999999778, 2.999999999999997335, -5.833333333333333037 ) ) ;
#3421 = CARTESIAN_POINT ( 'NONE',  ( 5.441818449581025341, 0.9651796160485907050, 2.365179616048606270 ) ) ;
#3422 = CARTESIAN_POINT ( 'NONE',  ( 5.500000000000001776, 13.45876240980832961, 2.200000562611676980 ) ) ;
#3423 = CARTESIAN_POINT ( 'NONE',  ( -5.499999999999978684, 15.79999999999999893, 5.500000000000018652 ) ) ;
#3424 = CARTESIAN_POINT ( 'NONE',  ( 3.499999999999997780, 27.00000000000000000, -1.250000000000011990 ) ) ;
#3425 = EDGE_CURVE ( 'NONE', #8376, #3672, #2169, .T. ) ;
#3426 = CARTESIAN_POINT ( 'NONE',  ( -0.4000001621126472728, -1.601306465772865062, -5.500000000000956568 ) ) ;
#3427 = CARTESIAN_POINT ( 'NONE',  ( 1.833333333332129778, 0.7999999999999997113, 1.799999999999990941 ) ) ;
#3428 = CARTESIAN_POINT ( 'NONE',  ( -5.499999999999992006, 0.8000000000000003775, 2.300000374780892809 ) ) ;
#3429 = CARTESIAN_POINT ( 'NONE',  ( 3.536585913170924300, 29.00532333381777406, -1.808942724552755843 ) ) ;
#3430 = CARTESIAN_POINT ( 'NONE',  ( 5.698205153615099938, 25.90361919997689455, 1.699634037332931058 ) ) ;
#3431 = EDGE_CURVE ( 'NONE', #3050, #3756, #2663, .T. ) ;
#3432 = CARTESIAN_POINT ( 'NONE',  ( -2.147947564468496662, 4.007134101529587156, -6.683926244483580525 ) ) ;
#3433 = CARTESIAN_POINT ( 'NONE',  ( -0.5124355652982066633, 8.999999999999987566, 1.912435565298215900 ) ) ;
#3434 = CARTESIAN_POINT ( 'NONE',  ( -3.499999999999998668, 17.99999999999997513, 1.250000000000005995 ) ) ;
#3435 = EDGE_CURVE ( 'NONE', #4347, #2803, #4506, .T. ) ;
#3436 = EDGE_CURVE ( 'NONE', #8847, #4449, #4174, .T. ) ;
#3437 = ORIENTED_EDGE ( 'NONE', *, *, #5457, .T. ) ;
#3438 = DIRECTION ( 'NONE',  ( -1.577021341797097560E-16, 0.000000000000000000, -1.000000000000000000 ) ) ;
#3439 = CARTESIAN_POINT ( 'NONE',  ( 0.9999999999999954481, -2.999999999999997335, -1.250000000000963007 ) ) ;
#3440 = CARTESIAN_POINT ( 'NONE',  ( 5.500000000000007105, -14.19999999999999929, 1.833333333332354265 ) ) ;
#3441 = CARTESIAN_POINT ( 'NONE',  ( 1.749999999999992006, 3.000000000000002665, 7.000000000000002665 ) ) ;
#3442 = CARTESIAN_POINT ( 'NONE',  ( 2.664241037862542516, 29.06424103786251933, 5.461026988833773466 ) ) ;
#3443 = CARTESIAN_POINT ( 'NONE',  ( 0.6305679411985726235, -13.22657206887744508, 4.390172499811304974 ) ) ;
#3444 = CARTESIAN_POINT ( 'NONE',  ( -5.500000000000016875, 15.79999999999999893, -5.499999999999980460 ) ) ;
#3445 = B_SPLINE_CURVE_WITH_KNOTS ( 'NONE', 3,
 ( #2032, #5997, #2913, #9061, #1984, #2134, #583, #3583, #6775, #6881 ),
 .UNSPECIFIED., .F., .F.,
 ( 4, 2, 2, 2, 4 ),
 ( 0.000000000000000000, 0.2499999999999983069, 0.4999999999999966138, 0.7499999999999983347, 1.000000000000000000 ),
 .UNSPECIFIED. ) ;
#3446 = B_SPLINE_CURVE_WITH_KNOTS ( 'NONE', 3,
 ( #4129, #7332, #7944, #4025 ),
 .UNSPECIFIED., .F., .F.,
 ( 4, 4 ),
 ( 0.000000000000000000, 0.8880320646611085111 ),
 .UNSPECIFIED. ) ;
#3447 = CARTESIAN_POINT ( 'NONE',  ( -5.443910828141163449, 14.04074784668953413, 1.640747846689551315 ) ) ;
#3448 = VERTEX_POINT ( 'NONE', #2464 ) ;
#3449 = B_SPLINE_CURVE_WITH_KNOTS ( 'NONE', 3,
 ( #7274, #5512, #6281, #8827 ),
 .UNSPECIFIED., .F., .F.,
 ( 4, 4 ),
 ( 0.9963952459365373882, 1.000000000000000000 ),
 .UNSPECIFIED. ) ;
#3450 = CARTESIAN_POINT ( 'NONE',  ( 1.399999999999999467, 2.999999999999997335, -1.586666112563112740 ) ) ;
#3451 = B_SPLINE_SURFACE_WITH_KNOTS ( 'NONE', 1, 3, ( 
 ( #5722, #5106, #4998, #3559 ),
 ( #4896, #1129, #7277, #8259 ) ),
 .UNSPECIFIED., .F., .F., .F.,
 ( 2, 2 ),
 ( 4, 4 ),
 ( 0.000000000000000000, 1.000000000000000000 ),
 ( 0.0003435344909268258241, 0.01244353449092682438 ),
 .UNSPECIFIED. ) ;
#3452 = CARTESIAN_POINT ( 'NONE',  ( 3.662735297905748588, -11.35062611076202899, 1.087264715327531439 ) ) ;
#3453 = CARTESIAN_POINT ( 'NONE',  ( -5.499999999999995559, -2.999999999999999112, 1.499999999999060973 ) ) ;
#3454 = B_SPLINE_CURVE_WITH_KNOTS ( 'NONE', 3,
 ( #9308, #4599, #8532, #2905 ),
 .UNSPECIFIED., .F., .F.,
 ( 4, 4 ),
 ( 0.000000000000000000, 1.000000000000000000 ),
 .UNSPECIFIED. ) ;
#3455 = CARTESIAN_POINT ( 'NONE',  ( 2.499999999999982236, 29.19999999999999574, -5.500000000000009770 ) ) ;
#3456 = CARTESIAN_POINT ( 'NONE',  ( 5.496782411089785825, 14.15548372222992946, 2.244516277770062462 ) ) ;
#3457 = CARTESIAN_POINT ( 'NONE',  ( -7.654875857169360920, 23.22295008406363692, 2.114140207887789114 ) ) ;
#3458 = CARTESIAN_POINT ( 'NONE',  ( 5.492473804564903972, 0.8680327029326316834, 1.731967297067360301 ) ) ;
#3459 = PLANE ( 'NONE',  #1414 ) ;
#3460 = ORIENTED_EDGE ( 'NONE', *, *, #10204, .T. ) ;
#3461 = CARTESIAN_POINT ( 'NONE',  ( 0.9190067158379190415, 24.95697858233718591, -0.8902809893813122821 ) ) ;
#3462 = CARTESIAN_POINT ( 'NONE',  ( -1.000000000000002665, 17.99999999999999645, -1.249999999999996669 ) ) ;
#3463 = CARTESIAN_POINT ( 'NONE',  ( 2.699999497052654629, -13.38387505506801745, -5.500000000000969003 ) ) ;
#3464 = CARTESIAN_POINT ( 'NONE',  ( -2.534803012255947507, -1.065196987744055912, 5.352087197911191474 ) ) ;
#3465 = CARTESIAN_POINT ( 'NONE',  ( 1.750000000000009770, 2.999999999999989786, -3.499999999999998224 ) ) ;
#3466 = EDGE_CURVE ( 'NONE', #1198, #1644, #3189, .T. ) ;
#3467 = CARTESIAN_POINT ( 'NONE',  ( 2.500000000000020428, 15.80000000000000071, 5.499999999999991118 ) ) ;
#3468 = ORIENTED_EDGE ( 'NONE', *, *, #9690, .T. ) ;
#3469 = EDGE_CURVE ( 'NONE', #3012, #41, #356, .T. ) ;
#3470 = PLANE ( 'NONE',  #3809 ) ;
#3471 = EDGE_LOOP ( 'NONE', ( #7218, #4754, #7902, #10070 ) ) ;
#3472 = ORIENTED_EDGE ( 'NONE', *, *, #2077, .T. ) ;
#3473 = ORIENTED_EDGE ( 'NONE', *, *, #5445, .F. ) ;
#3474 = LINE ( 'NONE', #4350, #7845 ) ;
#3475 = CARTESIAN_POINT ( 'NONE',  ( 2.800000000000015810, 15.79999999999999893, 5.499999999999988454 ) ) ;
#3476 = VERTEX_POINT ( 'NONE', #3191 ) ;
#3477 = CARTESIAN_POINT ( 'NONE',  ( 5.500000000000001776, 1.543536967623144740, -2.500000000000000444 ) ) ;
#3478 = CARTESIAN_POINT ( 'NONE',  ( -1.518833701801064029, 10.82161537376166827, 3.268833741325966713 ) ) ;
#3479 = CARTESIAN_POINT ( 'NONE',  ( 1.750000000000000444, 12.00000000000000178, 3.383333552126762900 ) ) ;
#3480 = CARTESIAN_POINT ( 'NONE',  ( 1.750000000000000444, 2.999999999999997335, 3.499999999999999556 ) ) ;
#3481 = CARTESIAN_POINT ( 'NONE',  ( -2.800000000000006484, 29.20000000000000284, -2.016666666666659058 ) ) ;
#3482 = CARTESIAN_POINT ( 'NONE',  ( -2.500000000000019096, -0.8000000000000003775, -5.500000000000951239 ) ) ;
#3483 = CARTESIAN_POINT ( 'NONE',  ( -0.1619801063527112894, 6.854972133462169381, 8.724873732366216217 ) ) ;
#3484 = CARTESIAN_POINT ( 'NONE',  ( -5.499999999999992895, 28.28956664775015284, 1.833333333333352577 ) ) ;
#3485 = CARTESIAN_POINT ( 'NONE',  ( -3.255682023284201865, -14.19999999999999929, -6.050000000000950173 ) ) ;
#3486 = CARTESIAN_POINT ( 'NONE',  ( -3.500000000000004441, -2.185163615605355325, -1.250000000000946798 ) ) ;
#3487 = B_SPLINE_CURVE_WITH_KNOTS ( 'NONE', 3,
 ( #9208, #7803, #6876, #5327 ),
 .UNSPECIFIED., .F., .F.,
 ( 4, 4 ),
 ( 0.000000000000000000, 1.000000000000000000 ),
 .UNSPECIFIED. ) ;
#3488 = CARTESIAN_POINT ( 'NONE',  ( -4.333268066711792876, 13.21315884287688291, -2.811128515543521278 ) ) ;
#3489 = CARTESIAN_POINT ( 'NONE',  ( -8.303555046779113269, 26.57068398398637754, -1.695028662480652315 ) ) ;
#3490 = CARTESIAN_POINT ( 'NONE',  ( -1.182233049115646084, 22.88865008541639412, -0.2314001517759053383 ) ) ;
#3491 = CARTESIAN_POINT ( 'NONE',  ( 5.500000000000000000, 0.8000000000000000444, -5.500000000000000000 ) ) ;
#3492 = CARTESIAN_POINT ( 'NONE',  ( 0.6250006081099804822, -2.199982095914977176, -1.250000000000961453 ) ) ;
#3493 = B_SPLINE_CURVE_WITH_KNOTS ( 'NONE', 3,
 ( #6201, #2786, #3458, #6596, #8310, #2685, #1911, #4385, #9710, #1026 ),
 .UNSPECIFIED., .F., .F.,
 ( 4, 1, 1, 2, 2, 4 ),
 ( 0.000000000000000000, 0.2500000000000052736, 0.3750000000000081601, 0.4375000000000088263, 0.5000000000000095479, 1.000000000000000000 ),
 .UNSPECIFIED. ) ;
#3494 = DIRECTION ( 'NONE',  ( 3.580469254416129843E-15, 0.000000000000000000, 1.000000000000000000 ) ) ;
#3495 = DIRECTION ( 'NONE',  ( 1.000000000000000000, 0.000000000000000000, -3.474968703028593189E-15 ) ) ;
#3496 = ADVANCED_FACE ( 'NONE', ( #9441 ), #7096, .F. ) ;
#3497 = CARTESIAN_POINT ( 'NONE',  ( 1.912435565298216122, 8.999999999999987566, 0.5124355652982073295 ) ) ;
#3498 = CARTESIAN_POINT ( 'NONE',  ( 9.008085234993917112, -11.16008518576019171, 1.052384343786226584 ) ) ;
#3499 = CARTESIAN_POINT ( 'NONE',  ( 2.458920480430015321, 6.740207395079341524, 6.507222920714058390 ) ) ;
#3500 = B_SPLINE_SURFACE_WITH_KNOTS ( 'NONE', 3, 3, ( 
 ( #8729, #7849, #6239, #8681 ),
 ( #2324, #3980, #2, #9407 ),
 ( #3254, #3300, #9560, #2478 ),
 ( #7897, #5470, #8783, #6289 ) ),
 .UNSPECIFIED., .F., .F., .F.,
 ( 4, 4 ),
 ( 4, 4 ),
 ( 0.000000000000000000, 1.000000000000000000 ),
 ( 0.000000000000000000, 1.000000000000000000 ),
 .UNSPECIFIED. ) ;
#3501 = EDGE_CURVE ( 'NONE', #7679, #6236, #760, .T. ) ;
#3502 = EDGE_CURVE ( 'NONE', #7058, #8312, #8239, .T. ) ;
#3503 = CARTESIAN_POINT ( 'NONE',  ( -5.449513008087303767, 14.04895958605139228, 1.648959586051405468 ) ) ;
#3504 = ORIENTED_EDGE ( 'NONE', *, *, #4383, .T. ) ;
#3505 = FACE_OUTER_BOUND ( 'NONE', #9344, .T. ) ;
#3506 = CARTESIAN_POINT ( 'NONE',  ( 0.3231153516525583358, 6.192339277740228631, -8.725445275491967578 ) ) ;
#3507 = CARTESIAN_POINT ( 'NONE',  ( 5.499999999999993783, 17.99999999999997513, -1.489185737809631371 ) ) ;
#3508 = CARTESIAN_POINT ( 'NONE',  ( 0.7500004055132800662, 27.80066218492965646, -1.250000000000002665 ) ) ;
#3509 = CARTESIAN_POINT ( 'NONE',  ( 1.000000000000005995, 17.31066554878394115, 1.249999999999996669 ) ) ;
#3510 = B_SPLINE_CURVE_WITH_KNOTS ( 'NONE', 3,
 ( #1945, #3331, #6471, #9640, #8912, #8187, #5038, #2556, #9693, #5706 ),
 .UNSPECIFIED., .F., .F.,
 ( 4, 2, 2, 2, 4 ),
 ( 0.000000000000000000, 0.2499999999999983069, 0.4999999999999966138, 0.7499999999999983347, 1.000000000000000000 ),
 .UNSPECIFIED. ) ;
#3511 = CARTESIAN_POINT ( 'NONE',  ( -5.698205153615084839, 25.90361919997689455, 1.699634037332970582 ) ) ;
#3512 = EDGE_CURVE ( 'NONE', #6351, #6610, #3548, .T. ) ;
#3513 = CARTESIAN_POINT ( 'NONE',  ( 5.255682769173561475, 27.00000000000000355, -1.500000000000018430 ) ) ;
#3514 = CARTESIAN_POINT ( 'NONE',  ( -3.536585913170913198, 29.00532333381777761, 5.426828173658146071 ) ) ;
#3515 = ORIENTED_EDGE ( 'NONE', *, *, #7932, .T. ) ;
#3516 = CARTESIAN_POINT ( 'NONE',  ( 1.000000000000010214, 17.99999999999998224, 1.249999999999999112 ) ) ;
#3517 = FACE_OUTER_BOUND ( 'NONE', #4327, .T. ) ;
#3518 = CARTESIAN_POINT ( 'NONE',  ( 1.833333333333329040, -12.80624595920972730, -1.250000000000965894 ) ) ;
#3519 = CARTESIAN_POINT ( 'NONE',  ( -1.750000000000000666, 2.999999999999988898, 3.499999999999996891 ) ) ;
#3520 = CARTESIAN_POINT ( 'NONE',  ( 5.301714068545187786, 25.90317163887238294, -1.300284476059530459 ) ) ;
#3521 = CARTESIAN_POINT ( 'NONE',  ( 9.182574270650915693, -10.83568812990607455, 0.9294806633728338596 ) ) ;
#3522 = ORIENTED_EDGE ( 'NONE', *, *, #5221, .F. ) ;
#3523 = EDGE_LOOP ( 'NONE', ( #1972, #6525, #14, #6754, #9712 ) ) ;
#3524 = AXIS2_PLACEMENT_3D ( 'NONE', #6065, #6016, #2152 ) ;
#3525 = EDGE_LOOP ( 'NONE', ( #1446, #5888, #7190, #9679 ) ) ;
#3526 = EDGE_CURVE ( 'NONE', #233, #8533, #9230, .T. ) ;
#3527 = CARTESIAN_POINT ( 'NONE',  ( 1.000000000000001554, -12.00000000000000178, 0.4166666666657040663 ) ) ;
#3528 = CARTESIAN_POINT ( 'NONE',  ( -1.750000000000007550, 2.999999999999995559, 6.999999999999996447 ) ) ;
#3529 = ORIENTED_EDGE ( 'NONE', *, *, #6922, .F. ) ;
#3530 = CARTESIAN_POINT ( 'NONE',  ( 1.750000000000000000, 2.999999999999997335, -4.666666666666666963 ) ) ;
#3531 = CARTESIAN_POINT ( 'NONE',  ( 5.500000000000001776, 13.45646303237685437, 2.500000000000000444 ) ) ;
#3532 = CARTESIAN_POINT ( 'NONE',  ( -1.749999999999999778, 12.74123759019245838, -3.150000656499310381 ) ) ;
#3533 = CARTESIAN_POINT ( 'NONE',  ( -5.500000000000005329, -2.999999999999997335, -1.500000000000939249 ) ) ;
#3534 = CARTESIAN_POINT ( 'NONE',  ( -2.799999245813515003, -0.8000000000000003775, -5.500000000000949463 ) ) ;
#3535 = CARTESIAN_POINT ( 'NONE',  ( -0.5268107714693437416, -13.87318922853066283, -6.050000000000958167 ) ) ;
#3536 = CARTESIAN_POINT ( 'NONE',  ( 3.255682023284158788, -0.8000000000000020428, -6.050000000000970601 ) ) ;
#3537 = ORIENTED_EDGE ( 'NONE', *, *, #5958, .F. ) ;
#3538 = CARTESIAN_POINT ( 'NONE',  ( -2.499999999999980016, -0.8000000000000003775, 5.499999999999050537 ) ) ;
#3539 = CARTESIAN_POINT ( 'NONE',  ( 0.6305679411985516403, -1.773427931122570689, -4.390172499813132845 ) ) ;
#3540 = CARTESIAN_POINT ( 'NONE',  ( 3.337760185871090801, -3.752906725310874325, 1.412239822548853274 ) ) ;
#3541 = CARTESIAN_POINT ( 'NONE',  ( 8.499999999999996447, 27.00000000000000000, -1.500000000000029310 ) ) ;
#3542 = CARTESIAN_POINT ( 'NONE',  ( 3.499999999999995559, -12.00000000000000178, -1.250000000000971889 ) ) ;
#3543 = FACE_OUTER_BOUND ( 'NONE', #6501, .T. ) ;
#3544 = CARTESIAN_POINT ( 'NONE',  ( -4.833333333333352577, -13.31615696973616636, -5.500000000000942357 ) ) ;
#3545 = CARTESIAN_POINT ( 'NONE',  ( 0.2000000000000300426, 29.19999999999999574, 5.499999999999998224 ) ) ;
#3546 = VECTOR ( 'NONE', #8700, 1000.000000000000000 ) ;
#3547 = CARTESIAN_POINT ( 'NONE',  ( -3.536585913170910089, 15.99467666618221351, 5.426828173658151400 ) ) ;
#3548 = LINE ( 'NONE', #2000, #9003 ) ;
#3549 = CARTESIAN_POINT ( 'NONE',  ( -0.4000001621597500945, -14.19999999999999929, -5.500000000000956568 ) ) ;
#3550 = CARTESIAN_POINT ( 'NONE',  ( -5.299770058909083481, 1.104883657099769767, -1.495116342900221218 ) ) ;
#3551 = ORIENTED_EDGE ( 'NONE', *, *, #468, .F. ) ;
#3552 = CARTESIAN_POINT ( 'NONE',  ( 5.500000000000001776, 1.575671751881340787, 1.699999406087798759 ) ) ;
#3553 = FACE_OUTER_BOUND ( 'NONE', #9168, .T. ) ;
#3554 = CARTESIAN_POINT ( 'NONE',  ( 0.4999999999999822364, 16.60195074661727332, -5.500000000000003553 ) ) ;
#3555 = CARTESIAN_POINT ( 'NONE',  ( 2.799999245909130963, 29.19999999999999574, -5.500000000000010658 ) ) ;
#3556 = CARTESIAN_POINT ( 'NONE',  ( 5.500000000000007105, 27.00000000000000355, 1.499999999999980682 ) ) ;
#3557 = EDGE_CURVE ( 'NONE', #6564, #3978, #6504, .T. ) ;
#3558 = B_SPLINE_CURVE_WITH_KNOTS ( 'NONE', 3,
 ( #8476, #2072, #4447, #9989 ),
 .UNSPECIFIED., .F., .F.,
 ( 4, 4 ),
 ( 0.000000000000000000, 1.000000000000000000 ),
 .UNSPECIFIED. ) ;
#3559 = CARTESIAN_POINT ( 'NONE',  ( 0.5268107714693426313, -1.126810771469324735, 6.049999999999038813 ) ) ;
#3560 = CARTESIAN_POINT ( 'NONE',  ( 1.024871130596434643, 13.49999999999997513, 1.775128869403568066 ) ) ;
#3561 = CARTESIAN_POINT ( 'NONE',  ( 8.500000000000005329, -12.00000000000000000, 1.489185737808633725 ) ) ;
#3562 = ORIENTED_EDGE ( 'NONE', *, *, #1173, .T. ) ;
#3563 = CARTESIAN_POINT ( 'NONE',  ( -0.2000000000000171085, -0.8000000000000160316, -2.016666666667614738 ) ) ;
#3564 = CARTESIAN_POINT ( 'NONE',  ( -1.400000000000000133, 2.224328248118657037, -1.399999999999999911 ) ) ;
#3565 = CARTESIAN_POINT ( 'NONE',  ( 2.599999748585728909, -0.8000000000000003775, 5.499999999999032774 ) ) ;
#3566 = CARTESIAN_POINT ( 'NONE',  ( 1.749999999999999778, 12.76653078505983530, 6.999999999999998224 ) ) ;
#3567 = CARTESIAN_POINT ( 'NONE',  ( 2.534803012255987031, 28.93480301225594076, 5.352087197912133831 ) ) ;
#3568 = CARTESIAN_POINT ( 'NONE',  ( 8.714155578209057396, -11.68303896257831909, 1.283126750890094758 ) ) ;
#3569 = ORIENTED_EDGE ( 'NONE', *, *, #2743, .F. ) ;
#3570 = CARTESIAN_POINT ( 'NONE',  ( -0.9999999999999940048, 27.00000000000000000, 1.250000000000003775 ) ) ;
#3571 = ORIENTED_EDGE ( 'NONE', *, *, #3757, .T. ) ;
#3572 = ORIENTED_EDGE ( 'NONE', *, *, #689, .F. ) ;
#3573 = FACE_OUTER_BOUND ( 'NONE', #8189, .T. ) ;
#3574 = B_SPLINE_CURVE_WITH_KNOTS ( 'NONE', 1,
 ( #2737, #1330 ),
 .UNSPECIFIED., .F., .F.,
 ( 2, 2 ),
 ( 0.000000000000000000, 1.000000000000000000 ),
 .UNSPECIFIED. ) ;
#3575 = CARTESIAN_POINT ( 'NONE',  ( 6.478026252521392081, -9.947539520452798101, 1.896616086491876629 ) ) ;
#3576 = ORIENTED_EDGE ( 'NONE', *, *, #3902, .T. ) ;
#3577 = CARTESIAN_POINT ( 'NONE',  ( 1.749999999999999778, 2.233469214940164704, -6.999999999999999112 ) ) ;
#3578 = CARTESIAN_POINT ( 'NONE',  ( 1.749999999999999778, 12.00000000000000178, 5.833333333333332149 ) ) ;
#3579 = B_SPLINE_CURVE_WITH_KNOTS ( 'NONE', 3,
 ( #9340, #4730, #2359, #5502, #9439, #6273, #3962, #3034, #2462, #2258, #5557, #3084, #38, #4014 ),
 .UNSPECIFIED., .F., .F.,
 ( 4, 2, 2, 2, 2, 2, 4 ),
 ( 0.000000000000000000, 0.2498696083533093193, 0.3748044125299639928, 0.4997392167066186386, 0.7498696083533092915, 0.8749348041766547013, 1.000000000000000000 ),
 .UNSPECIFIED. ) ;
#3580 = CARTESIAN_POINT ( 'NONE',  ( 5.422308437879728160, 0.9878693166252763280, -1.612130683374714879 ) ) ;
#3581 = CARTESIAN_POINT ( 'NONE',  ( 0.3844025312300503039, 29.01559746876999313, 5.426122621203496088 ) ) ;
#3582 = CARTESIAN_POINT ( 'NONE',  ( -3.874999057266875102, -2.183230774797834783, -1.250000000000945466 ) ) ;
#3583 = CARTESIAN_POINT ( 'NONE',  ( 3.292815373434371917, -10.58904940877301470, -1.544650701680593485 ) ) ;
#3584 = EDGE_CURVE ( 'NONE', #4801, #5168, #2825, .T. ) ;
#3585 = CARTESIAN_POINT ( 'NONE',  ( -1.509516435526242040, 4.064795902224196844, -3.384013096428228451 ) ) ;
#3586 = PERSON_AND_ORGANIZATION ( #5789, #9321 ) ;
#3587 = VECTOR ( 'NONE', #8382, 1000.000000000000000 ) ;
#3588 = ORIENTED_EDGE ( 'NONE', *, *, #6960, .T. ) ;
#3589 = CARTESIAN_POINT ( 'NONE',  ( -3.499999999999996447, -2.185163615605355325, 1.249999999999053202 ) ) ;
#3590 = ORIENTED_EDGE ( 'NONE', *, *, #8800, .T. ) ;
#3591 = CARTESIAN_POINT ( 'NONE',  ( 0.9999999999999997780, -12.00000000000001599, -1.250000000000965450 ) ) ;
#3592 = CARTESIAN_POINT ( 'NONE',  ( 5.500000000000005329, -2.999999999999999112, 1.499999999999021449 ) ) ;
#3593 = CARTESIAN_POINT ( 'NONE',  ( 0.2737244729283901390, -14.12627552707164469, 5.491366039467571625 ) ) ;
#3594 = CARTESIAN_POINT ( 'NONE',  ( 2.799999245792378133, -0.8000000000000003775, -5.500000000000969891 ) ) ;
#3595 = ADVANCED_FACE ( 'NONE', ( #5192 ), #1270, .F. ) ;
#3596 = CARTESIAN_POINT ( 'NONE',  ( 5.499999999999979572, -14.19999999999999929, -5.500000000000978773 ) ) ;
#3597 = EDGE_CURVE ( 'NONE', #9004, #440, #1337, .T. ) ;
#3598 = CARTESIAN_POINT ( 'NONE',  ( -5.500000000000000888, 0.8000000000000003775, -2.499999999999999556 ) ) ;
#3599 = DIRECTION ( 'NONE',  ( 1.280476538501940208E-16, -6.812268371015388678E-16, 1.000000000000000000 ) ) ;
#3600 = CARTESIAN_POINT ( 'NONE',  ( -2.666666666666670960, -12.81054117180218732, -1.250000000000949685 ) ) ;
#3601 = CARTESIAN_POINT ( 'NONE',  ( -8.206179357420488429, 23.31271337385172515, -2.100952926849787517 ) ) ;
#3602 = VERTEX_POINT ( 'NONE', #4422 ) ;
#3603 = B_SPLINE_CURVE_WITH_KNOTS ( 'NONE', 3,
 ( #1302, #3057, #9159, #6927 ),
 .UNSPECIFIED., .F., .F.,
 ( 4, 4 ),
 ( 0.000000000000000000, 1.000000000000000000 ),
 .UNSPECIFIED. ) ;
#3604 = CARTESIAN_POINT ( 'NONE',  ( -1.750000000000000444, 2.999999999999997335, 6.999999999999999112 ) ) ;
#3605 = CARTESIAN_POINT ( 'NONE',  ( 5.499999999999979572, -14.19999999999999929, -5.500000000000978773 ) ) ;
#3606 = CARTESIAN_POINT ( 'NONE',  ( 0.2000004864181583186, 15.80000000000000071, -5.500000000000002665 ) ) ;
#3607 = CARTESIAN_POINT ( 'NONE',  ( -5.499999954632634136, 14.18228105749118839, -2.217718942508794200 ) ) ;
#3608 = CARTESIAN_POINT ( 'NONE',  ( -8.690842251397251417, -3.417071704434013757, -1.310533636677805980 ) ) ;
#3609 = CARTESIAN_POINT ( 'NONE',  ( 3.499999999999994671, 15.80000000000000071, -1.833333333333346360 ) ) ;
#3610 = CARTESIAN_POINT ( 'NONE',  ( 5.377841384586779405, 27.82741414937460434, -1.500000000000018874 ) ) ;
#3611 = CARTESIAN_POINT ( 'NONE',  ( -8.400005198479712831, -11.87630027159605639, -1.610093258253400439 ) ) ;
#3612 = ORIENTED_EDGE ( 'NONE', *, *, #4257, .T. ) ;
#3613 = ORIENTED_EDGE ( 'NONE', *, *, #3502, .F. ) ;
#3614 = FACE_OUTER_BOUND ( 'NONE', #7859, .T. ) ;
#3615 = CARTESIAN_POINT ( 'NONE',  ( 2.534803012255968824, -1.065196987744040147, 2.016666666665700713 ) ) ;
#3616 = CARTESIAN_POINT ( 'NONE',  ( 0.4211587634727919638, -1.021158763472778785, 5.394702816074471663 ) ) ;
#3617 = CARTESIAN_POINT ( 'NONE',  ( 0.5268107714717233936, -1.126810771484420437, -5.272108442491146185 ) ) ;
#3618 = CARTESIAN_POINT ( 'NONE',  ( -1.399999999999999467, 12.77567175188134208, 1.399999999999999911 ) ) ;
#3619 = DIRECTION ( 'NONE',  ( -1.000000000000000000, 0.000000000000000000, 3.580469254416129843E-15 ) ) ;
#3620 = ORIENTED_EDGE ( 'NONE', *, *, #8489, .T. ) ;
#3621 = CARTESIAN_POINT ( 'NONE',  ( -9.712012039752139003, 24.61883033885418115, 0.5559982250937947068 ) ) ;
#3622 = EDGE_CURVE ( 'NONE', #3925, #487, #7380, .T. ) ;
#3623 = CARTESIAN_POINT ( 'NONE',  ( 3.536585913170952722, 15.99467666618222061, 5.426828173658122978 ) ) ;
#3624 = ORIENTED_EDGE ( 'NONE', *, *, #8231, .T. ) ;
#3625 = VERTEX_POINT ( 'NONE', #8139 ) ;
#3626 = EDGE_CURVE ( 'NONE', #425, #1785, #2199, .T. ) ;
#3627 = EDGE_CURVE ( 'NONE', #8792, #5135, #1069, .T. ) ;
#3628 = CARTESIAN_POINT ( 'NONE',  ( 5.500000000000019540, -14.19999999999999929, 5.499999999999020339 ) ) ;
#3629 = CARTESIAN_POINT ( 'NONE',  ( 2.147599658039543336, 10.88194804730679621, -6.684763873820535274 ) ) ;
#3630 = ORIENTED_EDGE ( 'NONE', *, *, #2419, .F. ) ;
#3631 = CARTESIAN_POINT ( 'NONE',  ( 1.399999999999999467, 12.00000000000000178, -1.493333056221223920 ) ) ;
#3632 = CARTESIAN_POINT ( 'NONE',  ( -1.833333333333329040, -2.999999999999997335, 1.249999999999047429 ) ) ;
#3633 = CARTESIAN_POINT ( 'NONE',  ( -5.500000000000000888, 14.19999999999999929, -2.499999999999999556 ) ) ;
#3634 = CARTESIAN_POINT ( 'NONE',  ( -2.799999245813515003, -1.616769225202163041, -5.500000000000949463 ) ) ;
#3635 = CARTESIAN_POINT ( 'NONE',  ( 3.499999999999982236, 28.36933761370818985, -5.500000000000013323 ) ) ;
#3636 = B_SPLINE_CURVE_WITH_KNOTS ( 'NONE', 3,
 ( #7529, #6744, #6948, #6167, #9917, #5149, #455, #5966, #9130, #2049 ),
 .UNSPECIFIED., .F., .F.,
 ( 4, 1, 1, 2, 2, 4 ),
 ( 0.000000000000000000, 0.2500000000000070499, 0.3750000000000102141, 0.4375000000000106581, 0.5000000000000111022, 1.000000000000000000 ),
 .UNSPECIFIED. ) ;
#3637 = CARTESIAN_POINT ( 'NONE',  ( 0.2000004866159737493, 29.19999999999999218, -5.500000000000002665 ) ) ;
#3638 = EDGE_CURVE ( 'NONE', #9064, #4241, #4050, .T. ) ;
#3639 = ORIENTED_EDGE ( 'NONE', *, *, #4887, .F. ) ;
#3640 = CARTESIAN_POINT ( 'NONE',  ( 3.624999685727905874, -12.00000000000000178, 1.249999999999027667 ) ) ;
#3641 = ORIENTED_EDGE ( 'NONE', *, *, #3622, .T. ) ;
#3642 = CARTESIAN_POINT ( 'NONE',  ( 5.255682769924360898, 17.17583408752263097, 1.499999999999981570 ) ) ;
#3643 = CARTESIAN_POINT ( 'NONE',  ( -0.8750002027033222385, 27.00000000000000355, 1.250000000000003331 ) ) ;
#3644 = CARTESIAN_POINT ( 'NONE',  ( -1.775128869403575838, 10.49999999999998401, -1.024871130596421320 ) ) ;
#3645 = CARTESIAN_POINT ( 'NONE',  ( 2.500000000000019096, -13.38516361560535728, 5.499999999999033662 ) ) ;
#3646 = DIRECTION ( 'NONE',  ( 0.000000000000000000, 1.000000000000000000, 0.000000000000000000 ) ) ;
#3647 = CARTESIAN_POINT ( 'NONE',  ( 2.499999999999982236, 15.80000000000000071, -5.500000000000009770 ) ) ;
#3648 = CARTESIAN_POINT ( 'NONE',  ( -3.874999057538187852, -12.00000000000000178, 1.249999999999054534 ) ) ;
#3649 = CARTESIAN_POINT ( 'NONE',  ( -7.215379374379380373, -6.132853733505439386, -2.058735478331166213 ) ) ;
#3650 = CARTESIAN_POINT ( 'NONE',  ( 5.470523008867862025, 14.08367165213500982, -1.683671652135034558 ) ) ;
#3651 = EDGE_CURVE ( 'NONE', #5797, #720, #8730, .T. ) ;
#3652 = ORIENTED_EDGE ( 'NONE', *, *, #1540, .F. ) ;
#3653 = B_SPLINE_CURVE_WITH_KNOTS ( 'NONE', 3,
 ( #1108, #2503, #8909, #4107, #9739, #7206, #4979, #4873, #2453, #5702 ),
 .UNSPECIFIED., .F., .F.,
 ( 4, 1, 1, 2, 2, 4 ),
 ( 0.000000000000000000, 0.2499999999999947820, 0.3749999999999933387, 0.4374999999999930056, 0.4999999999999927836, 1.000000000000000000 ),
 .UNSPECIFIED. ) ;
#3654 = ADVANCED_FACE ( 'NONE', ( #2095 ), #2400, .F. ) ;
#3655 = CARTESIAN_POINT ( 'NONE',  ( -2.800000000000002043, -0.8000000000000003775, -2.016666666667612962 ) ) ;
#3656 = CARTESIAN_POINT ( 'NONE',  ( 3.624999685755629475, 27.00000000000000355, 1.249999999999987566 ) ) ;
#3657 = PLANE ( 'NONE',  #4648 ) ;
#3658 = CARTESIAN_POINT ( 'NONE',  ( 0.2000004864880177147, -0.8000000000000003775, -5.500000000000959233 ) ) ;
#3659 = CARTESIAN_POINT ( 'NONE',  ( 3.499999999999993783, 17.99999999999998579, -1.250000000000018208 ) ) ;
#3660 = CARTESIAN_POINT ( 'NONE',  ( -5.500000000000004441, 27.83066238629180944, -1.499999999999981126 ) ) ;
#3661 = CARTESIAN_POINT ( 'NONE',  ( -8.500000000000012434, -12.00000000000003197, -1.510814262191305213 ) ) ;
#3662 = ORIENTED_EDGE ( 'NONE', *, *, #205, .T. ) ;
#3663 = EDGE_LOOP ( 'NONE', ( #5421, #2138, #8691, #1477 ) ) ;
#3664 = CARTESIAN_POINT ( 'NONE',  ( -5.211667961267639093, 13.82311145633803129, -2.576888543661962405 ) ) ;
#3665 = CARTESIAN_POINT ( 'NONE',  ( -0.4999999999999787392, 15.80000000000000071, 5.500000000000000888 ) ) ;
#3666 = CARTESIAN_POINT ( 'NONE',  ( 0.3844025313243644160, -0.9844025313243505160, 5.426122621127714041 ) ) ;
#3667 = CARTESIAN_POINT ( 'NONE',  ( 1.737222653755879920, 13.82311145633802418, -2.576888543661961961 ) ) ;
#3668 = CARTESIAN_POINT ( 'NONE',  ( -1.749999999999999778, 12.00000000000000000, -3.500000000000000000 ) ) ;
#3669 = CARTESIAN_POINT ( 'NONE',  ( -1.399999999999999467, 12.77567175188134208, 1.493333056198956843 ) ) ;
#3670 = CARTESIAN_POINT ( 'NONE',  ( -1.750000000000000222, 12.00000000000000000, 6.999999999999999112 ) ) ;
#3671 = AXIS2_PLACEMENT_3D ( 'NONE', #7868, #842, #1671 ) ;
#3672 = VERTEX_POINT ( 'NONE', #9226 ) ;
#3673 = CARTESIAN_POINT ( 'NONE',  ( -2.800000000000012701, 15.79999999999999893, -5.499999999999990230 ) ) ;
#3674 = DIRECTION ( 'NONE',  ( 1.577021341797097560E-16, 0.000000000000000000, 1.000000000000000000 ) ) ;
#3675 = ORIENTED_EDGE ( 'NONE', *, *, #2575, .F. ) ;
#3676 = ORIENTED_EDGE ( 'NONE', *, *, #8962, .F. ) ;
#3677 = CARTESIAN_POINT ( 'NONE',  ( 5.772609519611350493, 21.53756364392628697, 0.5641420648235717650 ) ) ;
#3678 = CARTESIAN_POINT ( 'NONE',  ( -1.636192019119165009, 11.81674754181449494, -7.113807983805433999 ) ) ;
#3679 = ORIENTED_EDGE ( 'NONE', *, *, #8758, .T. ) ;
#3680 = CARTESIAN_POINT ( 'NONE',  ( -5.133524154176828169, 27.82091767555127504, 1.500000000000017542 ) ) ;
#3681 = CARTESIAN_POINT ( 'NONE',  ( -4.833333333333312609, -14.19999999999999929, 5.499999999999058531 ) ) ;
#3682 = CARTESIAN_POINT ( 'NONE',  ( 5.309814899918012365, 13.89549755519102803, -2.504502444808966555 ) ) ;
#3683 = ORIENTED_EDGE ( 'NONE', *, *, #6480, .F. ) ;
#3684 = CARTESIAN_POINT ( 'NONE',  ( -0.4999999999999798495, -13.39804925338272668, 5.499999999999042544 ) ) ;
#3685 = CARTESIAN_POINT ( 'NONE',  ( 3.499999999999994671, 28.36933761370818985, -1.833333333333346360 ) ) ;
#3686 = B_SPLINE_CURVE_WITH_KNOTS ( 'NONE', 3,
 ( #9524, #5642, #887, #120, #2392, #8901, #5536, #8695, #1612, #218, #942, #5692, #167, #3267 ),
 .UNSPECIFIED., .F., .F.,
 ( 4, 2, 2, 2, 2, 2, 4 ),
 ( 0.000000000000000000, 0.2498696083533093193, 0.3748044125299639928, 0.4997392167066186386, 0.7498696083533092915, 0.8749348041766547013, 1.000000000000000000 ),
 .UNSPECIFIED. ) ;
#3687 = ADVANCED_FACE ( 'NONE', ( #10067 ), #175, .F. ) ;
#3688 = CARTESIAN_POINT ( 'NONE',  ( 2.224305751587744684, 10.48825617777678509, -6.664358214814078529 ) ) ;
#3689 = ORIENTED_EDGE ( 'NONE', *, *, #4069, .F. ) ;
#3690 = CARTESIAN_POINT ( 'NONE',  ( 0.5000000000000193179, -13.39804925338272668, 5.499999999999040767 ) ) ;
#3691 = ORIENTED_EDGE ( 'NONE', *, *, #6159, .F. ) ;
#3692 = CARTESIAN_POINT ( 'NONE',  ( 1.399999999999999689, 12.00000000000000000, -1.399999999999999911 ) ) ;
#3693 = CARTESIAN_POINT ( 'NONE',  ( -0.3000003243253038798, 28.39933781507089705, 5.500000000000000000 ) ) ;
#3694 = FACE_OUTER_BOUND ( 'NONE', #6508, .T. ) ;
#3695 = CARTESIAN_POINT ( 'NONE',  ( 2.499999999999980016, -13.38516361560535728, -5.500000000000968114 ) ) ;
#3696 = CARTESIAN_POINT ( 'NONE',  ( 0.4000001621597684132, 15.79999999999999893, 5.500000000000000000 ) ) ;
#3697 = ADVANCED_FACE ( 'NONE', ( #6116 ), #5524, .T. ) ;
#3698 = CARTESIAN_POINT ( 'NONE',  ( 0.2000000000000186628, 29.19999999999998153, 2.016666666666655949 ) ) ;
#3699 = CARTESIAN_POINT ( 'NONE',  ( -0.5017113799680721353, 16.10171137996808000, 5.306294480539802016 ) ) ;
#3700 = CARTESIAN_POINT ( 'NONE',  ( -3.500000000000016875, 15.80000000000000071, -5.499999999999989342 ) ) ;
#3701 = CARTESIAN_POINT ( 'NONE',  ( -9.714814199876570910, 20.29732523960974433, -0.5452461513714844665 ) ) ;
#3702 = ORIENTED_EDGE ( 'NONE', *, *, #1190, .F. ) ;
#3703 = B_SPLINE_CURVE_WITH_KNOTS ( 'NONE', 3,
 ( #7175, #5674, #975, #2524 ),
 .UNSPECIFIED., .F., .F.,
 ( 4, 4 ),
 ( 0.000000000000000000, 1.000000000000000000 ),
 .UNSPECIFIED. ) ;
#3704 = CARTESIAN_POINT ( 'NONE',  ( 0.5833333333333331483, 2.999999999999997335, 6.999999999999999112 ) ) ;
#3705 = LOCAL_TIME ( 13, 41, 56.00000000000000000, #9063 ) ;
#3706 = CARTESIAN_POINT ( 'NONE',  ( 0.2000004863379044873, 29.19999999999999574, 5.499999999999998224 ) ) ;
#3707 = CARTESIAN_POINT ( 'NONE',  ( -9.005785088593968979, -3.905177257151443371, -1.071412155185009540 ) ) ;
#3708 = CARTESIAN_POINT ( 'NONE',  ( -10.11397378601890829, -6.889387433691132046, -0.1467799142905161225 ) ) ;
#3709 = ADVANCED_FACE ( 'NONE', ( #2402 ), #825, .T. ) ;
#3710 = CARTESIAN_POINT ( 'NONE',  ( 5.500000000000000888, 17.16933761370818701, -0.5000000000000192069 ) ) ;
#3711 = CARTESIAN_POINT ( 'NONE',  ( -8.499999999999996447, 17.08956664775015355, 0.5000000000000298650 ) ) ;
#3712 = CARTESIAN_POINT ( 'NONE',  ( -5.871464751234893420, -7.820313535353423440, -0.2856016217167953730 ) ) ;
#3713 = B_SPLINE_CURVE_WITH_KNOTS ( 'NONE', 3,
 ( #1011, #4266, #7421, #4160, #6628, #7262, #2509, #7210 ),
 .UNSPECIFIED., .F., .F.,
 ( 4, 2, 2, 4 ),
 ( 0.000000000000000000, 0.2499999999999945599, 0.4999999999999891198, 1.000000000000000000 ),
 .UNSPECIFIED. ) ;
#3714 = EDGE_LOOP ( 'NONE', ( #3576, #6652, #5707, #3662 ) ) ;
#3715 = ORIENTED_EDGE ( 'NONE', *, *, #5829, .T. ) ;
#3716 = CARTESIAN_POINT ( 'NONE',  ( 0.5000000000000193179, -0.8000000000000003775, 5.499999999999040767 ) ) ;
#3717 = CARTESIAN_POINT ( 'NONE',  ( -2.534803012255947952, -13.93480301225594253, 5.352087197911189698 ) ) ;
#3718 = CARTESIAN_POINT ( 'NONE',  ( -1.182233049115646084, -7.111349914583604104, 0.2314001517749546544 ) ) ;
#3719 = VECTOR ( 'NONE', #8565, 1000.000000000000000 ) ;
#3720 = CARTESIAN_POINT ( 'NONE',  ( 3.536585913170910977, -14.00532333381778471, -5.426828173659111521 ) ) ;
#3721 = CARTESIAN_POINT ( 'NONE',  ( -1.866238483287863126, 3.090390375366821374, -6.883761454915402034 ) ) ;
#3722 = CARTESIAN_POINT ( 'NONE',  ( -0.4270526175930057233, -13.97294738240699452, -5.393458920637251630 ) ) ;
#3723 = CARTESIAN_POINT ( 'NONE',  ( -6.049999999999998046, 13.82311145633803129, 2.576888543661964626 ) ) ;
#3724 = ORIENTED_EDGE ( 'NONE', *, *, #4068, .T. ) ;
#3725 = CARTESIAN_POINT ( 'NONE',  ( 4.166666666666649199, 15.80000000000000071, -5.500000000000015987 ) ) ;
#3726 = CARTESIAN_POINT ( 'NONE',  ( -5.500000000000000000, 14.19999999999999929, -5.500000000000000000 ) ) ;
#3727 = ORIENTED_EDGE ( 'NONE', *, *, #712, .T. ) ;
#3728 = ORIENTED_EDGE ( 'NONE', *, *, #10074, .F. ) ;
#3729 = DIRECTION ( 'NONE',  ( -3.580469254416129843E-15, -0.000000000000000000, -1.000000000000000000 ) ) ;
#3730 = CARTESIAN_POINT ( 'NONE',  ( -2.706322258146792947, -14.10632225814678264, -5.486028240343380880 ) ) ;
#3731 = EDGE_LOOP ( 'NONE', ( #10180, #1559, #442, #8161 ) ) ;
#3732 = CARTESIAN_POINT ( 'NONE',  ( -5.499999999999979572, 29.19999999999999574, 5.500000000000019540 ) ) ;
#3733 = CARTESIAN_POINT ( 'NONE',  ( 2.617994310429252458, 29.01799431042927679, -5.430206109329981601 ) ) ;
#3734 = CARTESIAN_POINT ( 'NONE',  ( -5.500000000000000888, 13.44879842656462365, -3.499999999999999556 ) ) ;
#3735 = ORIENTED_EDGE ( 'NONE', *, *, #3638, .T. ) ;
#3736 = VECTOR ( 'NONE', #4914, 1000.000000000000000 ) ;
#3737 = CARTESIAN_POINT ( 'NONE',  ( 5.499999999999982236, 30.00000000000000000, -5.500000000000020428 ) ) ;
#3738 = CARTESIAN_POINT ( 'NONE',  ( 5.500000000000000888, 27.83066238629180944, -0.5000000000000192069 ) ) ;
#3739 = ORIENTED_EDGE ( 'NONE', *, *, #10047, .T. ) ;
#3740 = CARTESIAN_POINT ( 'NONE',  ( -4.448611517432941476, 20.69671438942853570, -0.4627092609330340500 ) ) ;
#3741 = APPROVAL_STATUS ( 'not_yet_approved' ) ;
#3742 = VERTEX_POINT ( 'NONE', #4765 ) ;
#3743 = CARTESIAN_POINT ( 'NONE',  ( -2.500000000000019096, -0.8000000000000003775, -5.500000000000949463 ) ) ;
#3744 = DIRECTION ( 'NONE',  ( -1.000000000000000000, 0.000000000000000000, 3.580469254416129843E-15 ) ) ;
#3745 = ADVANCED_FACE ( 'NONE', ( #3230 ), #2481, .F. ) ;
#3746 = CARTESIAN_POINT ( 'NONE',  ( 8.499999999999994671, -2.999999999999999112, -1.500000000000989653 ) ) ;
#3747 = CARTESIAN_POINT ( 'NONE',  ( -1.833333333333327486, 27.00000000000000355, 1.250000000000006439 ) ) ;
#3748 = CARTESIAN_POINT ( 'NONE',  ( 1.750000000000000444, 2.999999999999997335, -3.499999999999999556 ) ) ;
#3749 = CARTESIAN_POINT ( 'NONE',  ( 2.499999999999992895, -14.19999999999999929, -1.833333333334300930 ) ) ;
#3750 = PLANE ( 'NONE',  #1856 ) ;
#3751 = CARTESIAN_POINT ( 'NONE',  ( 5.499999999999979572, -14.19999999999999929, -5.500000000000978773 ) ) ;
#3752 = CARTESIAN_POINT ( 'NONE',  ( -0.3905145483736163214, 15.99051454837362130, 5.421197859792973084 ) ) ;
#3753 = CARTESIAN_POINT ( 'NONE',  ( -5.499999999999992006, 29.19999999999999574, 1.833333333333352577 ) ) ;
#3754 = EDGE_CURVE ( 'NONE', #7844, #4703, #6377, .T. ) ;
#3755 = CARTESIAN_POINT ( 'NONE',  ( 5.500000000000000000, 14.19999999999999929, -5.500000000000000000 ) ) ;
#3756 = VERTEX_POINT ( 'NONE', #8651 ) ;
#3757 = EDGE_CURVE ( 'NONE', #3672, #9672, #6312, .T. ) ;
#3758 = EDGE_CURVE ( 'NONE', #7294, #10201, #972, .T. ) ;
#3759 = CARTESIAN_POINT ( 'NONE',  ( -3.477729578566082294E-15, 18.00000000000000000, -1.499999999999999778 ) ) ;
#3760 = CARTESIAN_POINT ( 'NONE',  ( 3.874999057266876434, 27.81676922520216522, 1.249999999999986899 ) ) ;
#3761 = CARTESIAN_POINT ( 'NONE',  ( -2.799999999999997158, 29.19999999999998153, 1.833333333333746262 ) ) ;
#3762 = CARTESIAN_POINT ( 'NONE',  ( 2.718599854527533832, 21.81175760440382660, -1.767766952966299154 ) ) ;
#3763 = CARTESIAN_POINT ( 'NONE',  ( -5.407780233693050498, 19.00661040813004377, 1.304615709967492876 ) ) ;
#3764 = CARTESIAN_POINT ( 'NONE',  ( -3.418560922998628904, 29.19999999999999574, -5.499999999999989342 ) ) ;
#3765 = CARTESIAN_POINT ( 'NONE',  ( 0.4666666666666668961, 12.00000000000000178, 1.399999999999999911 ) ) ;
#3766 = EDGE_LOOP ( 'NONE', ( #4060, #6048, #519, #7809, #5283, #9506 ) ) ;
#3767 = ORIENTED_EDGE ( 'NONE', *, *, #8444, .F. ) ;
#3768 = CARTESIAN_POINT ( 'NONE',  ( 3.337121846077400811, 15.80000000000000071, -5.500000000000012434 ) ) ;
#3769 = CARTESIAN_POINT ( 'NONE',  ( -6.500000000000006217, -2.142747291722179703, -1.500000000000935696 ) ) ;
#3770 = CARTESIAN_POINT ( 'NONE',  ( 0.2000004865632912798, -0.8000000000000003775, 5.499999999999041655 ) ) ;
#3771 = CARTESIAN_POINT ( 'NONE',  ( -5.499999999999998224, 0.8000000000000003775, 2.500000000000000444 ) ) ;
#3772 = DIRECTION ( 'NONE',  ( -3.580469254416129843E-15, 0.000000000000000000, -1.000000000000000000 ) ) ;
#3773 = CARTESIAN_POINT ( 'NONE',  ( -1.399999999999999467, 12.77567175188134208, 1.586666112397913775 ) ) ;
#3774 = VERTEX_POINT ( 'NONE', #6367 ) ;
#3775 = CARTESIAN_POINT ( 'NONE',  ( -8.499999999999992895, 27.91043335224984645, 1.500000000000029976 ) ) ;
#3776 = CARTESIAN_POINT ( 'NONE',  ( -2.700276030576333586, -0.8997239694236808250, -5.479421035860144507 ) ) ;
#3777 = ORIENTED_EDGE ( 'NONE', *, *, #7876, .F. ) ;
#3778 = ORIENTED_EDGE ( 'NONE', *, *, #8728, .T. ) ;
#3779 = DIRECTION ( 'NONE',  ( 1.000000000000000000, 0.000000000000000000, -3.738171388595839722E-15 ) ) ;
#3780 = CARTESIAN_POINT ( 'NONE',  ( -1.240574827065410668, 11.13926003669348397, -7.555288721638334870 ) ) ;
#3781 = VERTEX_POINT ( 'NONE', #2069 ) ;
#3782 = ADVANCED_FACE ( 'NONE', ( #521 ), #572, .T. ) ;
#3783 = CARTESIAN_POINT ( 'NONE',  ( 5.499999999999997335, 27.00000000000000000, -1.500000000000019318 ) ) ;
#3784 = ADVANCED_FACE ( 'NONE', ( #4444 ), #3135, .F. ) ;
#3785 = CARTESIAN_POINT ( 'NONE',  ( 2.799999999999978062, 29.19999999999999574, -5.500000000000010658 ) ) ;
#3786 = CARTESIAN_POINT ( 'NONE',  ( 0.7974430702230788093, 6.512824641472063192, 3.657298450834699288 ) ) ;
#3787 = ORIENTED_EDGE ( 'NONE', *, *, #1926, .F. ) ;
#3788 = CARTESIAN_POINT ( 'NONE',  ( -3.418560923038689303, -14.19999999999999929, 5.499999999999054090 ) ) ;
#3789 = DIRECTION ( 'NONE',  ( -3.474968703028593189E-15, 0.000000000000000000, -1.000000000000000000 ) ) ;
#3790 = B_SPLINE_SURFACE_WITH_KNOTS ( 'NONE', 1, 3, ( 
 ( #21, #7772, #6307, #3070 ),
 ( #6989, #8646, #1565, #10162 ) ),
 .UNSPECIFIED., .F., .F., .F.,
 ( 2, 2 ),
 ( 4, 4 ),
 ( 0.000000000000000000, 1.000000000000000000 ),
 ( 0.0003435344909269430263, 0.01244353449092694061 ),
 .UNSPECIFIED. ) ;
#3791 = VERTEX_POINT ( 'NONE', #7499 ) ;
#3792 = CARTESIAN_POINT ( 'NONE',  ( -3.500000000000003109, 27.00000000000000000, -1.249999999999987566 ) ) ;
#3793 = ORIENTED_EDGE ( 'NONE', *, *, #1151, .F. ) ;
#3794 = CARTESIAN_POINT ( 'NONE',  ( -3.499999999999999556, -12.81483638439464379, 0.4166666666657198870 ) ) ;
#3795 = B_SPLINE_CURVE_WITH_KNOTS ( 'NONE', 3,
 ( #9607, #7116, #8776, #8672 ),
 .UNSPECIFIED., .F., .F.,
 ( 4, 4 ),
 ( 0.000000000000000000, 1.000000000000000000 ),
 .UNSPECIFIED. ) ;
#3796 = ORIENTED_EDGE ( 'NONE', *, *, #1758, .T. ) ;
#3797 = CARTESIAN_POINT ( 'NONE',  ( -5.500000000000000888, 14.19999999999999929, 1.799999109210880244 ) ) ;
#3798 = CARTESIAN_POINT ( 'NONE',  ( -1.833333333333327486, 27.80624595920972553, 1.250000000000006439 ) ) ;
#3799 = CARTESIAN_POINT ( 'NONE',  ( 5.485577442331202036, -10.07497525546186701, -1.073320396952632150 ) ) ;
#3800 = CARTESIAN_POINT ( 'NONE',  ( -5.500000000000020428, -13.28956664775015462, -5.500000000000939693 ) ) ;
#3801 = CARTESIAN_POINT ( 'NONE',  ( -5.370164602562974565, 1.045827892306028239, 1.554172107693962523 ) ) ;
#3802 = CARTESIAN_POINT ( 'NONE',  ( -0.9999999999999954481, -12.80195074661727439, 1.249999999999044542 ) ) ;
#3803 = CARTESIAN_POINT ( 'NONE',  ( -9.530676074843862366, -4.972348250573422668, -0.6887918302289397499 ) ) ;
#3804 = CARTESIAN_POINT ( 'NONE',  ( 0.4999999999999822364, 29.19999999999999574, -5.500000000000002665 ) ) ;
#3805 = VERTEX_POINT ( 'NONE', #6814 ) ;
#3806 = CARTESIAN_POINT ( 'NONE',  ( -0.5833333333333335924, 2.233469214940164704, 6.999999999999999112 ) ) ;
#3807 = CARTESIAN_POINT ( 'NONE',  ( -1.833333333333352799, -14.19999999999999929, -5.500000000000953015 ) ) ;
#3808 = DIRECTION ( 'NONE',  ( 0.000000000000000000, 1.000000000000000000, 0.000000000000000000 ) ) ;
#3809 = AXIS2_PLACEMENT_3D ( 'NONE', #8893, #9568, #6607 ) ;
#3810 = CARTESIAN_POINT ( 'NONE',  ( 0.4999999999999929501, -0.8000000000000003775, -1.833333333334293380 ) ) ;
#3811 = EDGE_CURVE ( 'NONE', #8739, #3476, #7005, .T. ) ;
#3812 = ADVANCED_FACE ( 'NONE', ( #8322 ), #5611, .F. ) ;
#3813 = LINE ( 'NONE', #7635, #6936 ) ;
#3814 = CARTESIAN_POINT ( 'NONE',  ( -8.499999999999992895, 17.99999999999999645, 1.500000000000029976 ) ) ;
#3815 = CARTESIAN_POINT ( 'NONE',  ( -3.499999999999978684, 15.80000000000000071, 5.500000000000012434 ) ) ;
#3816 = CARTESIAN_POINT ( 'NONE',  ( 8.261716625020222082, -10.93795289410227589, -1.851565938970254122 ) ) ;
#3817 = ORIENTED_EDGE ( 'NONE', *, *, #2574, .F. ) ;
#3818 = CARTESIAN_POINT ( 'NONE',  ( -0.3721121938267280549, -0.9721121938267432983, 5.435612987632088888 ) ) ;
#3819 = CARTESIAN_POINT ( 'NONE',  ( -3.255682023284197868, 29.19999999999999574, -5.499999999999988454 ) ) ;
#3820 = CARTESIAN_POINT ( 'NONE',  ( -1.000000000000006661, -12.00000000000000888, -1.250000000000956790 ) ) ;
#3821 = CARTESIAN_POINT ( 'NONE',  ( 3.536585913170923412, 29.00532333381777406, -2.016666666666679486 ) ) ;
#3822 = CARTESIAN_POINT ( 'NONE',  ( -1.749999999999967804, 2.999999999999975131, -7.000000000000007994 ) ) ;
#3823 = CARTESIAN_POINT ( 'NONE',  ( -0.9999999999999985567, 17.99999999999999289, -1.249999999999994449 ) ) ;
#3824 = EDGE_CURVE ( 'NONE', #150, #2070, #4665, .T. ) ;
#3825 = DIRECTION ( 'NONE',  ( -1.000000000000000000, -6.812268371015365012E-16, -1.651263581454016668E-17 ) ) ;
#3826 = CARTESIAN_POINT ( 'NONE',  ( -0.8357998089788716278, -10.99165617475958001, -1.085799787207759382 ) ) ;
#3827 = VERTEX_POINT ( 'NONE', #3623 ) ;
#3828 = ORIENTED_EDGE ( 'NONE', *, *, #773, .F. ) ;
#3829 = CARTESIAN_POINT ( 'NONE',  ( -5.559436939787831378, 20.35506516027766111, 0.9500033896206178108 ) ) ;
#3830 = CARTESIAN_POINT ( 'NONE',  ( -2.555695857898340861, -13.95569585789832701, -5.375175810733048287 ) ) ;
#3831 = ORIENTED_EDGE ( 'NONE', *, *, #745, .T. ) ;
#3832 = CARTESIAN_POINT ( 'NONE',  ( -6.499999999999994671, 27.85725270827781586, 1.500000000000022427 ) ) ;
#3833 = CARTESIAN_POINT ( 'NONE',  ( 3.931406333298068212, -10.73203903563972439, 0.8902809894314699379 ) ) ;
#3834 = CARTESIAN_POINT ( 'NONE',  ( -1.518833701801064029, 10.82161537376166827, 3.268833741325966713 ) ) ;
#3835 = CARTESIAN_POINT ( 'NONE',  ( -0.9999999999999954481, -12.80195074661727439, 1.249999999999044764 ) ) ;
#3836 = CARTESIAN_POINT ( 'NONE',  ( 1.000000000000005995, 17.99999999999999645, 1.249999999999996669 ) ) ;
#3837 = ORIENTED_EDGE ( 'NONE', *, *, #9649, .T. ) ;
#3838 = CARTESIAN_POINT ( 'NONE',  ( -5.301714068545186009, -4.096828361127619722, 1.300284476058571892 ) ) ;
#3839 = ADVANCED_FACE ( 'NONE', ( #2022 ), #1295, .T. ) ;
#3840 = VERTEX_POINT ( 'NONE', #8425 ) ;
#3841 = CARTESIAN_POINT ( 'NONE',  ( -3.500000000000004441, -12.00000000000000178, -1.250000000000946798 ) ) ;
#3842 = B_SPLINE_CURVE_WITH_KNOTS ( 'NONE', 3,
 ( #1882, #9530, #1670, #5594 ),
 .UNSPECIFIED., .F., .F.,
 ( 4, 4 ),
 ( 0.000000000000000000, 1.000000000000000000 ),
 .UNSPECIFIED. ) ;
#3843 = LINE ( 'NONE', #4612, #8525 ) ;
#3844 = CARTESIAN_POINT ( 'NONE',  ( 1.833333333333939885, 14.19999999999999574, 1.800000000000010703 ) ) ;
#3845 = CARTESIAN_POINT ( 'NONE',  ( -0.4999999999999787392, 29.19999999999999574, 5.500000000000000888 ) ) ;
#3846 = CARTESIAN_POINT ( 'NONE',  ( 5.491555345982005676, -5.084523764785738642, 1.065753885063441597 ) ) ;
#3847 = LINE ( 'NONE', #8647, #3047 ) ;
#3848 = CARTESIAN_POINT ( 'NONE',  ( 5.500000000000007105, 27.00000000000000355, 1.499999999999980682 ) ) ;
#3849 = CARTESIAN_POINT ( 'NONE',  ( -2.711399052133711240, 28.25438152362711008, 4.601554028431661614 ) ) ;
#3850 = CARTESIAN_POINT ( 'NONE',  ( 8.500000000000001776, -12.91043335224984645, 0.4999999999990102362 ) ) ;
#3851 = FACE_OUTER_BOUND ( 'NONE', #8725, .T. ) ;
#3852 = EDGE_LOOP ( 'NONE', ( #7280, #4006, #1662, #10096 ) ) ;
#3853 = CARTESIAN_POINT ( 'NONE',  ( -3.500000000000003553, 17.99999999999999645, -1.249999999999987566 ) ) ;
#3854 = B_SPLINE_CURVE_WITH_KNOTS ( 'NONE', 3,
 ( #8384, #3010, #6148, #9315, #7807, #6824, #7026, #8435, #2081, #5378, #5228 ),
 .UNSPECIFIED., .F., .F.,
 ( 4, 1, 1, 1, 2, 2, 4 ),
 ( 0.000000000000000000, 0.2499999999999892308, 0.3749999999999797384, 0.4374999999999735212, 0.4687499999999703570, 0.4999999999999672484, 1.000000000000000000 ),
 .UNSPECIFIED. ) ;
#3855 = CARTESIAN_POINT ( 'NONE',  ( -5.500000000000000000, 14.19999999999999929, -5.500000000000000000 ) ) ;
#3856 = CARTESIAN_POINT ( 'NONE',  ( 1.833333333333334370, 13.45646303237685437, -2.500000000000000000 ) ) ;
#3857 = CARTESIAN_POINT ( 'NONE',  ( -2.699999497209220500, -0.8000000000000003775, -5.500000000000947686 ) ) ;
#3858 = CARTESIAN_POINT ( 'NONE',  ( 6.499999999999996447, -2.999999999999997335, -1.500000000000982103 ) ) ;
#3859 = CARTESIAN_POINT ( 'NONE',  ( -3.418560922998628904, 28.37258585062775751, -5.499999999999989342 ) ) ;
#3860 = CARTESIAN_POINT ( 'NONE',  ( -1.636192019119165009, 11.81674754181449494, -7.113807983805433999 ) ) ;
#3861 = VERTEX_POINT ( 'NONE', #4492 ) ;
#3862 = CARTESIAN_POINT ( 'NONE',  ( 7.499999999999997335, 17.11615696973616707, -1.500000000000025979 ) ) ;
#3863 = CARTESIAN_POINT ( 'NONE',  ( 0.5268107714693304189, 16.12681077146933362, 2.016666666666663943 ) ) ;
#3864 = B_SPLINE_SURFACE_WITH_KNOTS ( 'NONE', 1, 3, ( 
 ( #8281, #1200, #4355, #7023, #5994, #4452, #5328, #3833, #1504, #5226 ),
 ( #8480, #8582, #7657, #632, #10050, #6975, #1408, #1353, #10148, #5376 ) ),
 .UNSPECIFIED., .F., .F., .F.,
 ( 2, 2 ),
 ( 4, 2, 2, 2, 4 ),
 ( 0.000000000000000000, 1.000000000000000000 ),
 ( 0.000000000000000000, 0.2499999999999983069, 0.4999999999999966138, 0.7499999999999983347, 1.000000000000000000 ),
 .UNSPECIFIED. ) ;
#3865 = CARTESIAN_POINT ( 'NONE',  ( 2.500000000000020428, 15.80000000000000071, 5.499999999999991118 ) ) ;
#3866 = CARTESIAN_POINT ( 'NONE',  ( 2.617953413322176903, -0.9820465866778477215, 5.433483504459324820 ) ) ;
#3867 = EDGE_CURVE ( 'NONE', #5963, #9004, #4788, .T. ) ;
#3868 = CARTESIAN_POINT ( 'NONE',  ( -5.500000000000005329, -2.169337613708190560, -1.500000000000939249 ) ) ;
#3869 = B_SPLINE_CURVE_WITH_KNOTS ( 'NONE', 3,
 ( #2293, #5541, #5436, #4663 ),
 .UNSPECIFIED., .F., .F.,
 ( 4, 4 ),
 ( 0.000000000000000000, 1.000000000000000000 ),
 .UNSPECIFIED. ) ;
#3870 = LOCAL_TIME ( 13, 41, 56.00000000000000000, #4978 ) ;
#3871 = CARTESIAN_POINT ( 'NONE',  ( 8.269852985003973700, 24.60806473827915397, -2.008018462792819925 ) ) ;
#3872 = VECTOR ( 'NONE', #7867, 1000.000000000000000 ) ;
#3873 = CARTESIAN_POINT ( 'NONE',  ( -2.718599854527531612, -8.188242395596169843, 1.767766952965340366 ) ) ;
#3874 = ORIENTED_EDGE ( 'NONE', *, *, #7081, .F. ) ;
#3875 = ORIENTED_EDGE ( 'NONE', *, *, #6003, .T. ) ;
#3876 = EDGE_CURVE ( 'NONE', #1766, #2888, #8995, .T. ) ;
#3877 = CARTESIAN_POINT ( 'NONE',  ( -3.303268653895592877, 29.16702072510987520, 5.498392953044175080 ) ) ;
#3878 = CARTESIAN_POINT ( 'NONE',  ( 1.096365697601046962, 4.062853860460022837, -7.738287093741965883 ) ) ;
#3879 = EDGE_LOOP ( 'NONE', ( #2490, #1869, #7760, #7788 ) ) ;
#3880 = CARTESIAN_POINT ( 'NONE',  ( -8.499999999999992895, 27.00000000000000355, 1.500000000000029976 ) ) ;
#3881 = CARTESIAN_POINT ( 'NONE',  ( -4.166666666666646535, -13.34274729172218166, 5.499999999999056755 ) ) ;
#3882 = FACE_OUTER_BOUND ( 'NONE', #163, .T. ) ;
#3883 = ORIENTED_EDGE ( 'NONE', *, *, #3895, .T. ) ;
#3884 = CARTESIAN_POINT ( 'NONE',  ( -1.000000000000001554, -12.00000000000000178, -0.4166666666676222541 ) ) ;
#3885 = CARTESIAN_POINT ( 'NONE',  ( 1.833333333333353687, 16.61054117180218270, 5.499999999999994671 ) ) ;
#3886 = ORIENTED_EDGE ( 'NONE', *, *, #7932, .F. ) ;
#3887 = CARTESIAN_POINT ( 'NONE',  ( -8.261900490022947352, -4.155386260321503045, 1.850588303537611612 ) ) ;
#3888 = ORIENTED_EDGE ( 'NONE', *, *, #3934, .T. ) ;
#3889 = CARTESIAN_POINT ( 'NONE',  ( 0.2588236947688818956, -14.14117630523111302, -5.499999873368153658 ) ) ;
#3890 = CARTESIAN_POINT ( 'NONE',  ( -1.749999999999999778, 2.256463032376853306, 3.500000000000000000 ) ) ;
#3891 = CARTESIAN_POINT ( 'NONE',  ( 5.500000000000019540, -0.8000000000000003775, 5.499999999999020339 ) ) ;
#3892 = CARTESIAN_POINT ( 'NONE',  ( 8.500000000000007105, 17.99999999999999645, 1.499999999999970912 ) ) ;
#3893 = CARTESIAN_POINT ( 'NONE',  ( 1.750000000000000222, 12.00000000000000000, 3.499999999999999556 ) ) ;
#3894 = CARTESIAN_POINT ( 'NONE',  ( -1.833333333333333259, 14.19999999999999929, -5.500000000000000888 ) ) ;
#3895 = EDGE_CURVE ( 'NONE', #4844, #233, #4153, .T. ) ;
#3896 = LINE ( 'NONE', #7041, #3872 ) ;
#3897 = CARTESIAN_POINT ( 'NONE',  ( -2.162510982303468943, 5.037108672292583300, 4.317168298599299625 ) ) ;
#3898 = CARTESIAN_POINT ( 'NONE',  ( -0.2000004864181559872, -14.19999999999999929, 5.499999999999042544 ) ) ;
#3899 = CARTESIAN_POINT ( 'NONE',  ( 2.647536868261813225, -14.04753686826180115, 5.451096657255953382 ) ) ;
#3900 = CARTESIAN_POINT ( 'NONE',  ( -1.749999999999999778, 12.00000000000000178, 3.500000000000000000 ) ) ;
#3901 = ORIENTED_EDGE ( 'NONE', *, *, #7755, .T. ) ;
#3902 = EDGE_CURVE ( 'NONE', #8272, #111, #5289, .T. ) ;
#3903 = CARTESIAN_POINT ( 'NONE',  ( 3.500000000000019096, -14.19999999999999929, 5.499999999999028333 ) ) ;
#3904 = EDGE_CURVE ( 'NONE', #5135, #2889, #2320, .T. ) ;
#3905 = LINE ( 'NONE', #9539, #5354 ) ;
#3906 = CARTESIAN_POINT ( 'NONE',  ( 0.5833333333333335924, 12.00000000000000178, -3.499999999999999556 ) ) ;
#3907 = CARTESIAN_POINT ( 'NONE',  ( -2.500000000000019096, -0.8000000000000003775, -5.500000000000949463 ) ) ;
#3908 = CARTESIAN_POINT ( 'NONE',  ( -5.499999999999993783, 27.00000000000000000, 1.500000000000018874 ) ) ;
#3909 = CARTESIAN_POINT ( 'NONE',  ( 8.499999999999994671, -2.089566647750153106, -1.500000000000989875 ) ) ;
#3910 = CARTESIAN_POINT ( 'NONE',  ( -5.499999999999980460, -1.710433352249844718, 5.499999999999061195 ) ) ;
#3911 = CARTESIAN_POINT ( 'NONE',  ( -8.499999999999998224, 18.00000000000000000, 2.981745340551578838E-14 ) ) ;
#3912 = VECTOR ( 'NONE', #6250, 1000.000000000000000 ) ;
#3913 = ORIENTED_EDGE ( 'NONE', *, *, #3469, .F. ) ;
#3914 = CARTESIAN_POINT ( 'NONE',  ( 5.299770058909054171, 13.89511634290020581, 1.495116342900221218 ) ) ;
#3915 = CARTESIAN_POINT ( 'NONE',  ( -3.662735297905740595, -11.35062611076202899, 1.087264715327557418 ) ) ;
#3916 = CARTESIAN_POINT ( 'NONE',  ( -5.500000000000004441, 27.00000000000000000, -1.499999999999981126 ) ) ;
#3917 = CARTESIAN_POINT ( 'NONE',  ( 0.5268107714717567003, -13.87318922851560821, 5.272108442489265911 ) ) ;
#3918 = CARTESIAN_POINT ( 'NONE',  ( -5.500000000000019540, -0.8000000000000003775, -5.500000000000937028 ) ) ;
#3919 = CARTESIAN_POINT ( 'NONE',  ( -1.749999999999999778, 2.999999999999997335, -3.383333552213229289 ) ) ;
#3920 = LINE ( 'NONE', #3146, #5857 ) ;
#3921 = ORIENTED_EDGE ( 'NONE', *, *, #2870, .F. ) ;
#3922 = EDGE_LOOP ( 'NONE', ( #4693, #5020, #4857, #861, #9721, #2230, #3562, #8945, #4424, #6791, #4680, #2688 ) ) ;
#3923 = CARTESIAN_POINT ( 'NONE',  ( -1.000000000000002665, 27.80195074661727261, -1.249999999999996669 ) ) ;
#3924 = FACE_OUTER_BOUND ( 'NONE', #5012, .T. ) ;
#3925 = VERTEX_POINT ( 'NONE', #2272 ) ;
#3926 = CARTESIAN_POINT ( 'NONE',  ( -1.182233044951772838, -7.888650085416449187, -0.2314001517766983984 ) ) ;
#3927 = CARTESIAN_POINT ( 'NONE',  ( 1.749999999999999778, 12.00000000000000000, 6.999999999999999112 ) ) ;
[truncated: 653,616 more chars]
