# Supplementary material for: Design of Shape Forming Elements for Architected Composites via Bayesian Optimization and Genetic Algorithms: A Concept Evaluation
Source: Materials (Basel). 2024 Oct 31;17(21):5339. doi: 10.3390/ma17215339 (PMC11547659; doi:10.3390/ma17215339)
Supplement: Supplementary file 1 [file materials-17-05339-s001.zip › Readme.txt]

These files support the article "Design of Shape Forming Elements for Architected Composites via Bayesian Optimization and Genetic Algorithms: A Critical Evaluation."

The STEP files correspond to the developed CAD supporting the G1 and G2 solutions respectively corresponding to the "Boxes" and low structural similarity index solutions. 

The Design_SFE.m is a Matlab script to manually design shape forming elements; see the header for directions.

The SFE_Opt.m is a Matlab script to automate SFE design using Bayesian optimization or genetic algorithms. There are many options and functions implemented therein to explore beyond what is described in the paper.

All information is provided as is without warranty or support. If you do use these, please reference the paper. Thanks, David Kazmer, September 27, 2024 (Lowell, Massachusetts).
