# Supplementary material for: Design of Shape Forming Elements for Architected Composites via Bayesian Optimization and Genetic Algorithms: A Concept Evaluation
Source: Materials (Basel). 2024 Oct 31;17(21):5339. doi: 10.3390/ma17215339 (PMC11547659; doi:10.3390/ma17215339)
Supplement: Supplementary file 1 [file materials-17-05339-s001.zip › SFE_Opt.m]

% SFE_Opt: Matlab script to for Shape Forming Element Optimization
% Implements integer-valued Bayesian Optimization (BO) and Genetic Algorithms (GA)
% Authored by David Kazmer, August 5-30, 2024
% Main boolean options as follows:
 % B.GoBO: Solve with Bayesian optimization
 % B.GoGA: Solve with genetic algorithm
 % B.Square: Uses square ports (e.g. 3 by 3) when true to reduce degrees of freedom (DOF)
 % B.VaryInput: Varies inlet types when true, but increases DOF
 % B.PenalizePorts: Add a small pentalty per port when true
 % B.Archive: Append results to archive
 % B.ShowResults: Shows cross-sections and objective value at each function call
 % B.InvertSolution: Future work... Solve SMEs from bottom up to match input sections
 % B.Hierarchical: Future work... Solve SME stages sequentially 
 % B.ShapedPorts: Future work... Make ports non-rectangular
% Main integer variables as follows:
 % N.DefaultInput: Input cross-section type ...
 % (1=Concentric, 2=Inverse Concentric, 3=Bi-Layer, 4=Tri-Layer)
 % N.DOF: Number of degrees of freedom in optimization problem
 % N.Ports: Maximum number of ports in a single SME row/column
 % N.Stages: Number of SME stages to solve
 % N.Obj=0: Load a design derived from PlaySFE
 % N.Obj=1: Match a loaded I.Target
 % N.Obj=2: Force sissimilar to uniform white square evaluated using ssim()
 % N.Obj=3: Optimize bending stiffness --> strength for fWeight of 0-->1
 % N.Obj=4: Optimize torsional stiffness --> strength for fWeight of 0-->1
 % N.Obj=5: Max(interface length) --> Min(Average A Area) for fWeight of 0-->1
% Other image-related variables defined
 % I.fA: Fraction of material A in target cross-section 
 % I.w: Scalar weighting for error norms in objective function
 % I.Out: Material cross-sections {1=Inlet to 1+nStages}
 % I.Target: Loaded target image or white square for N.Obj==2
 % I.N: Target image edge length
% Current development goals
 % Implement gray-scale for density evolution
 % Implement four switches 
 % Implement perimeter maximization

% Define variables per case study (0 for prior case, -C for Cth case from AllResults, 
 % 1 for matching I.Target, 2 for maximizing different from white square)
if exist('BatchAnalysis')
else
    iCase=2;
    [B,I,N]=DefineCase(iCase);
end

% Start real time clock
tic

if B.GoBO||B.GoGA
    % Set options
    [params,lb,ub,options]=InitializeOptimization(B,N);
    % Define the anonymous fitness function
    FitnessFunction = @(x) TryDesign(x, B, I, N);
end

% Run optimization
B.ShowResults=false;
if B.GoGA
    [best_solution, best_fitness] = ga(FitnessFunction, length(lb), ...
        [], [], [], [], lb, ub, [], 1:N.DOF, options);
elseif B.GoBO
    results = bayesopt(FitnessFunction, params, ...
        'MaxObjectiveEvaluations', options.MaxObjectiveEvaluations, ...
        'IsObjectiveDeterministic', options.IsObjectiveDeterministic, ...
        'AcquisitionFunctionName', options.AcquisitionFunctionName, ...
        'Verbose', 1, ...
        'UseParallel', options.UseParallel);
    best_fitness = results.MinObjective;
    best_solution = table2array(results.XAtMinObjective);   
end

% Display the results
fprintf('Best fitness: %.4f\n', best_fitness);
fprintf('Best solution:\n');
disp(best_solution);

% Show the best and assign to layer
B.ShowResults=true;
best_fitness=TryDesign(best_solution, B, I, N);
B.ShowResults=false;

% Save results if desired
if B.Archive
    NewResult.B=B;
    NewResult.I=I;
    NewResult.N=N;
    NewResult.ObjValue=best_fitness;
    NewResult.Solution=best_solution;
    NewResult.cpuTime=toc;
    try
        load('ArchivedResults.mat','AllResults')
        AllResults(end+1)=NewResult;
    catch
        AllResults=NewResult;
    end
    save('ArchivedResults.mat','AllResults');
    saveas(figure(3), ['Figure ' num2str(length(AllResults)) '.emf']);
    print(figure(3), ['Thumb ' num2str(length(AllResults)) '.png'], '-dpng', '-r100'); 
end

% Display CPU time
fprintf('\n\nElapsed time: %.2f seconds\n', toc);

function matrix = createMatrix(N, iInput, fA)
    % Create an N by N matrix filled with 0s (black)
    matrix = zeros(N);
    
    % Create fA fraction of 1s
    if iInput==1  % Concentric with white in center
        % Calculate the size of the smaller square based on the area ratio
        smaller_square_size = round(sqrt(N^2 * fA));
    
        % Calculate the start and end indices for the smaller square
        start_index = round((N - smaller_square_size) / 2) + 1;
        end_index = start_index + smaller_square_size - 1;
    
        % Fill the center of the matrix with 1s
        matrix(start_index:end_index, start_index:end_index) = 1;
    elseif iInput==2  % Concentric with black in center
        matrix = ones(N);
        % Calculate the size of the smaller square based on the area ratio
        smaller_square_size = round(sqrt(N^2 * (1-fA)));
    
        % Calculate the start and end indices for the smaller square
        start_index = round((N - smaller_square_size) / 2) + 1;
        end_index = start_index + smaller_square_size - 1;
    
        % Fill the center of the matrix with 1s
        matrix(start_index:end_index, start_index:end_index) = 0;
    elseif iInput==3   % A/B layer
        % Calculate the start and end indices for the smaller square
        matrix = ones(N);
        start_index = round(N*fA);
        matrix(start_index:end,:) = 0;
    elseif iInput==4   % A/B/A layer
        % Calculate the start and end indices for the smaller square
        start_index = round(N*fA/2);
        matrix(end-start_index:end,:) = 1;
        matrix(1:start_index,:) = 1;
        %matrix=1-matrix;
    end
end

function PlotMatrix(A)
    % Display the matrix values as text
    for i = 1:size(A,1)
        for j = 1:size(A,2)
            text(0.3+(i-2)*0.6/4, (j-2)*0.9/4+0.4, sprintf('%d', A(i, j)), ...
                'HorizontalAlignment', 'center', 'VerticalAlignment', 'middle');
        end
    end
end

% Define  TryDesign Function
function obj_value = TryDesign(p, B, I, N)

    % Check if p is table from Bayesopt call and convert to vector 
    if istable(p)
        p=table2array(p);
    end

    % Check on VaryInput to set cross-section type if being varied
    if B.VaryInput
        iInput=p(1);
        iPort=1;
    else
        iInput=N.DefaultInput;  % Default to desired shape
        iPort=0;
    end

    % Extract port numbers from parameters based on square
    I.Out{1} = createMatrix(I.N, iInput, I.fA);
    if B.FixNPorts
        i_M=[2 4 3];
        i_N=i_M;
    elseif B.Square
        i_M=p(iPort+(1:N.Stages));
        i_N=i_M;
        iPort=iPort+N.Stages;
    else
        i_M=p(iPort+(1:N.Stages));
        i_N=p(iPort+N.Stages+(1:N.Stages));
        iPort=iPort+2*N.Stages;
    end
    StartingPortIndex=iPort+1;

    for iSFE=1:N.Stages
        % Initialize output for memory management
        I.Out{1+iSFE} = I.Out{1};R=[];
        % Loop on each of the ports, cutting and rotating
        for i=1:i_M(iSFE)
            for j=1:i_N(iSFE)
                % Create indices to the submatrix rows and columns
                ii_X=round(I.N*(i-1)/i_M(iSFE))+1:round(I.N*i/i_M(iSFE));
                ii_Y=round(I.N*(j-1)/i_N(iSFE))+1:round(I.N*j/i_N(iSFE));
                % Extract the sub-matrix
                submatrix = I.Out{iSFE}(ii_X,ii_Y);   
                % Rotate the sub-matrix
                iPort=iPort+1;
                if iPort>length(p)
                    disp('Error in iPort>length(p)!')
                    iPort
                    p
                    pause
                else
                    R(i,j)=p(iPort);
                end
                rotated_submatrix = rot90(submatrix, R(i,j));
                if size(submatrix,1)~=size(rotated_submatrix,1)
                    % Interpolate the rotated submatrix to reshape it to the original size
                    i_M_old=size(submatrix,2);
                    i_N_old=size(submatrix,1);
                    i_M_new=size(rotated_submatrix,2);
                    i_N_new=size(rotated_submatrix,1);
                    % Generate the original grid points for the i_M x i_N matrix
                    [x_new, y_new] = meshgrid(linspace(1, i_M_old, i_M_new), linspace(1, i_N_old, i_N_new));
                    % Generate the new grid points corresponding to the 2x4 matrix
                    [x_original, y_original] = meshgrid(1:i_M_old, 1:i_N_old);
                    % Interpolate using interp2
                    rotated_submatrix = interp2(x_new, y_new, rotated_submatrix, ...
                        x_original, y_original, 'linear');
                    if isnan(sum(rotated_submatrix,'all'))
                        disp('NaN occured in rotated submatrix; replacing with 0.5');
                        iiBad=find(isnan(rotated_submatrix));
                        rotated_submatrix(iiBad)=0.5;
                    end
                    MassError=abs(sum(rotated_submatrix,'all')-sum(submatrix,'all'))/numel(submatrix);
                    if MassError>0.05
                        fprintf('Interpolation error of %.3f with rotated submatrix, continuing...\n',MassError);
                        iSumRot=sum(rotated_submatrix,'all');
                        iSumOrig=sum(submatrix,'all');
                    end
                end
                % Copy rotated submatrix directly into output
                I.Out{1+iSFE}(ii_X,ii_Y) = rotated_submatrix;
            end
        end
        % Store rotation matrix for showing results
        Rotation_Matrix{iSFE}=R;
    end

    if N.Obj==1
        % Calculate error norm to match I.Target
        % Compute error norm for pixel-wise difference
        obj_pixel=sum((I.Out{end}-I.Target).^2,"all")/I.N^2; 
        % Compute structural similarity index to target
        obj_ssim = 1-ssim(1*I.Out{end}, 1*I.Target);       
    else
        % Create a white square of the same size
        whiteSquare = ones(size(I.Out{end}));
        % Return objective value most dissimilar to white square
        obj_pixel=0;
        I.w=0;
        obj_ssim = ssim(1*I.Out{end}, whiteSquare);
    end

    % Calculate weighted error to minimize as objective #1
    obj_value=I.w*obj_pixel+(1-I.w)*obj_ssim;

    if B.PenalizePorts
        PortPenalty=0;
        obj_value=obj_value+PortPenalty*length(find(p(StartingPortIndex:end)>0));
    end

    if B.ShowResults
        figure(3);clf;hold on
        if B.GoGA
            StringObj='GA ';
        elseif B.GoBO
            StringObj='BO ';
        else
            StringObj='';
        end
        StringTitle=sprintf('%sObj: %0.2f*(%.4f)+%0.2f*(%.4f)=%.4f',...
                StringObj,I.w,obj_pixel,1-I.w,obj_ssim,obj_value)
        sgtitle(StringTitle)
        for iSFE=1:1+N.Stages
            subplot(2,1+N.Stages,iSFE+N.Stages+1)
            imshow(I.Out{iSFE})
            if iSFE>1
                subplot(2,1+N.Stages,iSFE)
                plotMatrixWithBrackets(Rotation_Matrix{iSFE-1});
            end
        end
    end
end

function torsional_stiffness = calculate_torsional_stiffness(image_path, G_A, G_B)
    % Load the binary image where 0s are Material A and 1s are Material B
    img = imread(image_path);
    if size(img, 3) > 1
        img = rgb2gray(img); % Convert to grayscale if necessary
    end
    img = logical(img); % Ensure it's a binary image

    % Shear modulus for each material
    % G_A: Shear modulus of material A
    % G_B: Shear modulus of material B

    % Create a grid of x and y coordinates (center at the image center)
    [rows, cols] = size(img);
    [X, Y] = meshgrid(1:cols, 1:rows);
    X = X - mean(1:cols);
    Y = Y - mean(1:rows);

    % Calculate the shear modulus map
    G = G_A * double(~img) + G_B * double(img);

    % Calculate the polar moment of inertia J (integral of r^2 * dA)
    % where r is the distance from the center (centroid)
    r_squared = X.^2 + Y.^2; % Distance squared from the centroid
    J = sum(sum(G .* r_squared));

    % Assuming a simple form of torsional stiffness J*G (G is averaged if materials vary)
    torsional_stiffness = J; % Normally J*average(G), but we integrate G directly into J

    % Output the torsional stiffness
    fprintf('The computed torsional stiffness is: %f\n', torsional_stiffness);
end

function max_torsional_strength = calculate_torsional_strength(image_path, Tau_A, Tau_B, Tau_I)
    % Load the binary image where 0s are Material A and 1s are Material B
    img = imread(image_path);
    if size(img, 3) > 1
        img = rgb2gray(img); % Convert to grayscale if necessary
    end
    img = logical(img); % Ensure it's a binary image

    % Shear strength of each material
    % Tau_A: Shear strength of material A
    % Tau_B: Shear strength of material B
    % Tau_I: Interfacial shear strength between A and B

    % Create a grid of x and y coordinates (center at the image center)
    [rows, cols] = size(img);
    [X, Y] = meshgrid(1:cols, 1:rows);
    X = X - mean(1:cols);
    Y = Y - mean(1:rows);

    % Calculate distance r from the center (centroid)
    r = sqrt(X.^2 + Y.^2);

    % Calculate the shear stress in each pixel due to a unit torque (T=1)
    % Assuming linear stress distribution: tau = T*r/J (T=1 for simplicity)
    J = sum(sum(r.^2)); % Polar moment of inertia, simplified
    tau = r / J;

    % Determine the allowable shear stress map based on material and interfaces
    allowable_shear = Tau_A * double(~img) + Tau_B * double(img);

    % Assess the interface shear stresses by checking neighboring pixels
    for i = 1:rows
        for j = 1:cols
            if i < rows
                if img(i,j) ~= img(i+1,j) % Vertical interface
                    allowable_shear(i,j) = min(allowable_shear(i,j), Tau_I);
                    allowable_shear(i+1,j) = min(allowable_shear(i+1,j), Tau_I);
                end
            end
            if j < cols
                if img(i,j) ~= img(i,j+1) % Horizontal interface
                    allowable_shear(i,j) = min(allowable_shear(i,j), Tau_I);
                    allowable_shear(i,j+1) = min(allowable_shear(i,j+1), Tau_I);
                end
            end
        end
    end

    % Calculate the maximum torsional moment that can be applied without exceeding any material or interface strength
    % This is calculated as the minimum ratio of allowable shear stress to actual stress (T = allowable_shear / tau)
    tau(tau == 0) = Inf; % Avoid division by zero
    max_torsional_strength = min(allowable_shear(:) ./ abs(tau(:)));

    % Output the maximum torsional strength
    fprintf('The maximum torsional strength (torque capacity) is: %f Nm\n', max_torsional_strength);
end

function max_bending_strength = calculate_bending_strength(image_path, Sigma_A, Sigma_B, Sigma_I)
    % Load the binary image where 0s are Material A and 1s are Material B
    img = imread(image_path);
    if size(img, 3) > 1
        img = rgb2gray(img); % Convert to grayscale if necessary
    end
    img = logical(img); % Ensure it's a binary image

    % Define the size of each pixel (assuming square pixels)
    pixel_size = 1; % Size of each pixel (could be adjusted to physical units)

    % Strength of each material
    % Sigma_A: Strength of material A
    % Sigma_B: Strength of material B
    % Sigma_I: Interfacial strength between A and B

    % Create a grid of y coordinates (assuming bending about the x-axis)
    [rows, cols] = size(img);
    Y = repmat((1:rows)', [1, cols]);
    y_centroid = sum(Y(:)) / numel(Y); % Simplified centroid calculation

    % Distance from each pixel to the centroid
    dY = Y - y_centroid;

    % Calculate the stress in each pixel due to a unit moment (M=1)
    % Assuming linear stress distribution: sigma = M*y/I (M=1 for simplicity)
    % Let's arbitrarily define I (moment of inertia)
    I = sum(dY(:).^2); % Simplified, assumes uniform thickness
    stress = dY / I;

    % Determine the allowable stress map based on material and interfaces
    allowable_stress = Sigma_A * double(~img) + Sigma_B * double(img);

    % Assess the interface stresses by checking neighboring pixels
    for i = 1:rows
        for j = 1:cols
            if i < rows
                if img(i,j) ~= img(i+1,j) % Vertical interface
                    allowable_stress(i,j) = min(allowable_stress(i,j), Sigma_I);
                    allowable_stress(i+1,j) = min(allowable_stress(i+1,j), Sigma_I);
                end
            end
            if j < cols
                if img(i,j) ~= img(i,j+1) % Horizontal interface
                    allowable_stress(i,j) = min(allowable_stress(i,j), Sigma_I);
                    allowable_stress(i,j+1) = min(allowable_stress(i,j+1), Sigma_I);
                end
            end
        end
    end

    % Calculate the maximum bending moment that can be applied without exceeding any material or interface strength
    % This is calculated as the minimum ratio of allowable stress to actual stress (M = allowable_stress / stress)
    stress(stress == 0) = Inf; % Avoid division by zero
    max_bending_strength = min(allowable_stress(:) ./ abs(stress(:)));

    % Output the maximum bending strength
    fprintf('The maximum bending strength (moment capacity) is: %f Nm\n', max_bending_strength);
end

function bending_stiffness = calculate_bending_stiffness(image_path, E_A, E_B)
    % Load the binary image where 0s are Material A and 1s are Material B
    img = imread(image_path);
    if size(img, 3) > 1
        img = rgb2gray(img); % Convert to grayscale if necessary
    end
    img = logical(img); % Ensure it's a binary image

    % Define the size of each pixel (assuming square pixels)
    pixel_area = 1; % Size of each pixel area (could be adjusted to physical units)

    % Modulus of each material
    % E_A: Modulus of material A
    % E_B: Modulus of material B

    % Create a grid of x and y coordinates
    [rows, cols] = size(img);
    [X, Y] = meshgrid(1:cols, 1:rows);

    % Calculate the modulus map
    E = E_A * double(~img) + E_B * double(img);

    % Calculate area weighted by modulus
    A_weighted = sum(E(:) * pixel_area);

    % Calculate the weighted centroids (neutral axis location)
    x_centroid = sum(sum(X .* E)) / A_weighted;
    y_centroid = sum(sum(Y .* E)) / A_weighted;

    % Calculate the second moment of area about the centroid (neutral axis)
    dX = X - x_centroid;
    dY = Y - y_centroid;
    I_xx = sum(sum(E .* (dY.^2) * pixel_area));
    I_yy = sum(sum(E .* (dX.^2) * pixel_area));

    % Bending stiffness about the x and y axes
    bending_stiffness_xx = I_xx * E_A;
    bending_stiffness_yy = I_yy * E_A;

    % Output the bending stiffness
    fprintf('The computed bending stiffness about x-axis is: %f\n', bending_stiffness_xx);
    fprintf('The computed bending stiffness about y-axis is: %f\n', bending_stiffness_yy);
end

function plotMatrixWithBrackets(matrix)
    [rows, cols] = size(matrix);
   
    % Hide the axes
    axis off;
    
    % Hold on to add elements to the plot
    hold on;
    
    % Set up the spacing
    xSpacing = 1;
    ySpacing = 1;
    
    % Calculate the positions for the matrix elements
    xPositions = 1:xSpacing:(cols * xSpacing);
    yPositions = fliplr(1:ySpacing:(rows * ySpacing)); % Flip to match row order

    % Plot each matrix element as text
    for i = 1:rows
        for j = 1:cols
            text(xPositions(j), yPositions(i), num2str(matrix(i, j)), ...
                'HorizontalAlignment', 'center', 'VerticalAlignment', 'middle', ...
                'FontSize', 12);
        end
    end
    
    % Add the left bracket
    bracketLeftX = min(xPositions) - 1.5 * xSpacing;
    bracketLeftY = [min(yPositions) - ySpacing, max(yPositions) + ySpacing];
    plot([bracketLeftX, bracketLeftX], bracketLeftY, 'k-', 'LineWidth', 2);
    plot([bracketLeftX + 0.2, bracketLeftX], [bracketLeftY(2), bracketLeftY(2)], 'k-', 'LineWidth', 2);
    plot([bracketLeftX + 0.2, bracketLeftX], [bracketLeftY(1), bracketLeftY(1)], 'k-', 'LineWidth', 2);
    
    % Add the right bracket
    bracketRightX = max(xPositions) + 1.5 * xSpacing;
    bracketRightY = [min(yPositions) - ySpacing, max(yPositions) + ySpacing];
    plot([bracketRightX, bracketRightX], bracketRightY, 'k-', 'LineWidth', 2);
    plot([bracketRightX, bracketRightX - 0.2], [bracketRightY(2), bracketRightY(2)], 'k-', 'LineWidth', 2);
    plot([bracketRightX, bracketRightX - 0.2], [bracketRightY(1), bracketRightY(1)], 'k-', 'LineWidth', 2);
    
    % Adjust limits to fit everything
    xlim([bracketLeftX - 0.05*xSpacing, bracketRightX + 0.05*xSpacing]);
    ylim([min(yPositions) - 0.05*ySpacing, max(yPositions) + 0.05*ySpacing]);
    
    % Set the aspect ratio to be equal
    axis equal;
end

function [params,lb,ub,options]=InitializeOptimization(B,N)
    % Define vector of parameters
    params=[]; %optimizableVariable('iInput', [1 2], 'Type', 'integer');
   
    % Create the lower and upper bounds for BO and GA
    lb = [ones(1, N.DOF)*1]; 
    ub = [ones(1, N.DOF)*4];
    MaxGens=300;
    if B.GoGA
        % Set GA options
        options = optimoptions('ga', ...
            'PopulationSize', 50, ...
            'MaxGenerations', MaxGens, ...
            'FunctionTolerance', 1e-8, ...
            'ConstraintTolerance', 1e-5, ...
            'Display', 'iter', ...
            'UseParallel', false, ...
            'PlotFcn', @gaplotbestf);
    end
    if B.GoBO
        options = struct();
        options.MaxObjectiveEvaluations = MaxGens;
        options.IsObjectiveDeterministic = false;
        options.AcquisitionFunctionName = 'lower-confidence-bound'; %'expected-improvement-plus';
        %options.AcquisitionFunctionName = 'expected-improvement-plus';
        options.UseParallel=false;
        for i=1:N.DOF
            params=[params,optimizableVariable(['P', num2str(i)], [lb(i), ub(i)], 'Type', 'integer')];
        end
    end
end

function [B,I,N]=DefineCase(iCase)
    % Define basic options

    % Define target resolution... can be based on nStages & nPorts (note pixel rounding)
    nPixel=2*2*3*4*5; % This equals 240 which is fast, but can also try 2*nPorts^nStages;
    
    % Define a white square as reference
    whiteSquare = ones(nPixel,nPixel);

    % Load last case if iCase=0
    if iCase==0
        load('ArchivedResults.mat','AllResults');
        iCase=-length(AllResults);
    end

    if iCase<0
        load('ArchivedResults.mat','AllResults')
        B=AllResults(-iCase).B;
        I=AllResults(-iCase).I;
        N=AllResults(-iCase).N;
        best_fitness=AllResults(-iCase).ObjValue;
        best_solution=AllResults(-iCase).Solution;
    elseif iCase==1
        B.GoGA=true;
        B.GoBO=false;
        B.Square=true;
        B.VaryInput=false;
        B.FixNPorts=true;
        B.ShowResults=false;
        B.PenalizePorts=false;
        B.Archive=true;
        B.InvertTargetImage=false;
        N.Stages=3;
        N.Ports=4;
        N.Obj=1;
        N.DefaultInput=1;
        I.w=0.5;
        %ImageName='Diagonal_Frame.bmp';
        %ImageName='IBeam-Target.bmp';
        %ImageName='T-Square-Level2.bmp';
        %ImageName='T-Square-Level3.bmp';
        ImageName='Boxes.bmp';
        img = imread(ImageName);
        % Convert to grayscale if necessary
        if size(img, 3) == 3
            % Convert to black and white (0 for black, 1 for white)
            img = rgb2gray(img);
            img_bw = im2bw(img);
        else
            img_bw=img;
        end
        % Resize to NxN
        I.Target = imresize(img_bw, [nPixel, nPixel]);
        I.ImageName=ImageName;
        % Invert image if desired
        if B.InvertTargetImage,I.Target=1-I.Target;end

        % Calculate the fraction of white pixels
        I.fA = sum(I.Target,"all") / (nPixel * nPixel);
    
        % Evaluate similariy to uniform white square
        ssim_value = ssim(round(1*I.Target), whiteSquare);
    
        % Convert the black-and-white image to grayscale for future use
        %img_gray = uint16(I.Target) * 65535;
        
        % Resize the grayscale image to 40x40
        %GrayImage = imresize(img_gray, [6 6]); 

        close all
        figure(1)
        imshow(I.Target)
    elseif iCase==2
        % Used to maximize difference with white square
        B.GoGA=true;
        B.GoBO=false;
        B.Square=true;
        B.VaryInput=false;
        B.Hierarchical=false;
        B.ShowResults=false;
        B.PenalizePorts=false;
        B.FixNPorts=false;
        B.Archive=true;
        B.InvertTargetImage=false;
        N.Stages=3;
        N.Ports=4;
        N.Obj=2;
        N.DefaultInput=1;
        I.w=0;
        I.fA=0.5;
        I.Target=whiteSquare;
    else
        fprintf(1,'\n***Case not defined - running last defined se')
    end

    % Define number of degrees of fredom in problem
    if B.FixNPorts
        N.DOF=sum([2 4 3].^2);
    elseif B.Square 
        MaxPorts=N.Ports*ones(1,N.Stages);
        N.DOF=length(MaxPorts)+sum(MaxPorts.^2)
    else
        MaxPorts=N.Ports*ones(1,N.Stages);
        N.DOF=2*length(MaxPorts)+sum(MaxPorts.^2)
    end
    if B.VaryInput
        N.DOF=N.DOF+1;
    end

    % Define image edge length
    I.N=size(I.Target,1);
end
