# Supplementary material for: Design of Shape Forming Elements for Architected Composites via Bayesian Optimization and Genetic Algorithms: A Concept Evaluation
Source: Materials (Basel). 2024 Oct 31;17(21):5339. doi: 10.3390/ma17215339 (PMC11547659; doi:10.3390/ma17215339)
Supplement: Supplementary file 1 [file materials-17-05339-s001.zip › SSIM Results Analysis/Compare_Results.m]

% List of capital letters in the sets for Design, Prototype, & Simulation
letters = {'D', 'P', 'S'};

% Set boolean option for grayscale or black/white analysis
bGray=true;

% Set index for experiment number in paper
iExperiment=2;

figure(1);clf

% Outer loop for the index i
for i = 0:3
    % Inner loop for the letter a
    for j = 1:length(letters)
        a = letters{j};

        % Construct the filename
        filename = sprintf('EX%d-%d-%s.jpg', iExperiment, i, a);

        % Load the image
        img = imread(filename);
        info = imfinfo(filename);

        % Resize the image to 300x300 pixels
        img_resized = imresize(img, [300 300]);

        % Convert the image to grayscale using im2gray
        img_gray = im2gray(img_resized);

        if bGray
            imgs{j} = img_gray;
        else
            % Set threshold
            threshold=0.666;

            % Convert the grayscale image to black and white based on the threshold
            imgs{j} = 255*(imbinarize(img_gray, threshold));
        end

        subplot(4,3,i*3+j);
        imshow(img);
    end

    % Compute SSIM between images "D" and "P"
    ssim_values(i+1, 1) = ssim(imgs{1}, imgs{2});

    % Compute SSIM between images "D" and "S"
    ssim_values(i+1, 2) = ssim(imgs{1}, imgs{3});

    % Compute SSIM between images "P" and "S"
    ssim_values(i+1, 3) = ssim(imgs{2}, imgs{3});
end

ssim_values
